# Supplementary material for: Crystal structure of 3,14-diethyl-2,6,13,17-tetra­azoniatri­cyclo­[16.4.0.07,12]docosane tetra­chloride tetra­hydrate from synchrotron X-ray data
Source: Acta Crystallogr E Crystallogr Commun. 2021 Jan 29;77(Pt 2):213–6. doi: 10.1107/S2056989021001006 (PMC7869539; doi:10.1107/S2056989021001006)
Supplement: Supplementary file 1 [file e-77-00213-sup1.cif]

##############################################################################
#                                                                            #
# This CIF contains the data in a paper accepted for publication in          #
# Acta Crystallographica Section E. It conforms to the requirements of       #
# Notes for Authors for Acta Crystallographica Section E, and has been       #
# peer reviewed under the auspices of the IUCr Commission on Journals.       #
#                                                                            #
# Full details of the Crystallographic Information File format               #
# are given in the paper "The Crystallographic Information File (CIF):       #
# a New Standard Archive File for Crystallography" by S. R. Hall, F. H.      #
# Allen and I. D. Brown [Acta Cryst. (1991), A47, 655-685].                  #
#                                                                            #
# The current version of the core CIF dictionary is obtainable from          #
# ftp://ftp.iucr.org/pub/cif_core.dic.                                       #
#                                                                            #
# Software is freely available for graphical display of the structure(s)     #
# in this CIF. For information consult the CIF software page                 #
# http://www.iucr.org/resources/cif/software.                                #
#                                                                            #
# This file may be used for bona fide research purposes within the           #
# scientific community so long as proper attribution is given to the journal # 
# article from which it was obtained.                                        #
#                                                                            #
##############################################################################
data_I
_audit_creation_method     'SHELXL-2018/3'
_journal_date_recd_electronic     2021-01-25
_journal_date_accepted     2021-01-28
_journal_name_full     'Acta Crystallographica, Section E'
_journal_year     2021
_journal_volume     77
_journal_issue      2
_journal_page_first     213
_journal_page_last     216
_journal_paper_category     GO
_journal_paper_doi     10.1107/S2056989021001006
_journal_coeditor_code     WM5597
_publ_contact_author_name     'Jong-Ha Choi'
_publ_contact_author_address
;
Department of Chemistry, Andong National University,
Andong 36729, Republic of Korea.
;
_publ_contact_author_email     jhchoi@anu.ac.kr
_publ_contact_author_fax     '82 54 820 5452'
_publ_contact_author_phone     '+82-54-820-5458'
_publ_section_title
;
Crystal structure of
3,14-diethyl-2,6,13,17-tetraazoniatricyclo[16.4.0.0^7,12^]docosane
tetrachloride tetrahydrate from synchrotron X-ray data
;
loop_
    _publ_author_name
    _publ_author_footnote
    _publ_author_address
    'Moon, Dohyun' .
;
Beamline Department, Pohang Accelerator Laboratory, POSTECH, Pohang 37673,
 Republic of Korea
;
    'Choi, Jong-Ha' .
;
Department of Chemistry, Andong National University, Andong 36729,
Republic of Korea
;
_publ_section_synopsis
;
In the hydrated title salt, [C~22~H~48~N~4~]Cl~4~\\cdot4H~2~O, the cation lies
about an inversion centre. The macrocyclic ring adopts an exodentate
(3,4,3,4)-<i>D</i> conformation. In the crystal, O---H...Cl, N---H...Cl and
N---H...O hydrogen bonds connect the chloride anions, tetraprotonated
cations and water molecules into a three-dimensional network.
;
_chemical_name_systematic
;
3,14-Diethyl-2,6,13,17-tetraazoniatricyclo[16.4.0.0^7,12^]docosane
tetrachloride tetrahydrate
;
_chemical_name_common     ?
_chemical_formula_moiety     'C22 H48 N4 4+, 4(Cl -), 4H2 O'
_chemical_formula_sum     'C22 H56 Cl4 N4 O4'
_chemical_formula_iupac     'C22 H48 N4 4+, 4Cl -, 4H2 O'
_chemical_formula_weight     582.50
_chemical_melting_point     ?
_space_group_crystal_system     monoclinic
_space_group_name_H-M_alt     'P 21/n'
_space_group_name_Hall     '-P 2yn'
loop_
    _space_group_symop_operation_xyz
    'x, y, z'
    '-x+1/2, y+1/2, -z+1/2'
    '-x, -y, -z'
    'x-1/2, -y-1/2, z-1/2'
_cell_length_a     7.6550(15)
_cell_length_b     23.533(5)
_cell_length_c     8.3130(17)
_cell_angle_alpha     90
_cell_angle_beta     102.45(3)
_cell_angle_gamma     90
_cell_volume     1462.3(5)
_cell_formula_units_Z     2
_cell_measurement_reflns_used     50732
_cell_measurement_theta_min     0.350
_cell_measurement_theta_max     33.679
_cell_measurement_temperature     220(2)
_exptl_crystal_description     'block'
_exptl_crystal_colour     'colorless'
_exptl_crystal_size_max     0.075
_exptl_crystal_size_mid     0.074
_exptl_crystal_size_min     0.037
_exptl_crystal_density_diffrn     1.323
_exptl_crystal_density_meas     ?
_exptl_crystal_density_method     ?
_exptl_crystal_F_000     632
_exptl_absorpt_coefficient_mu     0.285
_exptl_absorpt_correction_type     empirical
_exptl_absorpt_process_details
;
(<i>HKL3000sm Scalepack</i>; Otwinowski <i>et al.</i>, 2003)
;
_exptl_absorpt_correction_T_min     0.868
_exptl_absorpt_correction_T_max     1.000
_diffrn_ambient_temperature     220(2)
_diffrn_source     'PLSII 2D bending magnet'
_diffrn_radiation_type     synchrotron
_diffrn_radiation_wavelength     0.610
_diffrn_measurement_device_type     'Rayonix MX225HS CCD area detector'
_diffrn_measurement_method     'omega scan'
_diffrn_detector_area_resol_mean     ?
_diffrn_reflns_number     14961
_diffrn_reflns_av_R_equivalents     0.0375
_diffrn_reflns_av_unetI/netI     0.0291
_diffrn_reflns_theta_min     1.485
_diffrn_reflns_theta_max     25.000
_diffrn_reflns_theta_full     21.469
_diffrn_measured_fraction_theta_max     0.985
_diffrn_measured_fraction_theta_full     0.990
_diffrn_reflns_limit_h_min     -10
_diffrn_reflns_limit_h_max     10
_diffrn_reflns_limit_k_min     -32
_diffrn_reflns_limit_k_max     32
_diffrn_reflns_limit_l_min     -11
_diffrn_reflns_limit_l_max     11
_refine_special_details     ?
_reflns_number_total     4016
_reflns_number_gt     3517
_reflns_threshold_expression     'I > 2\s(I)'
_refine_ls_structure_factor_coef     Fsqd
_refine_ls_matrix_type     full
_refine_ls_R_factor_all     0.0396
_refine_ls_R_factor_gt     0.0354
_refine_ls_wR_factor_gt     0.1026
_refine_ls_wR_factor_ref     0.1045
_refine_ls_goodness_of_fit_ref     1.088
_refine_ls_restrained_S_all     1.090
_refine_ls_number_reflns     4016
_refine_ls_number_parameters     167
_refine_ls_number_restraints     6
_refine_ls_hydrogen_treatment     mixed
_refine_ls_weighting_scheme     calc
_refine_ls_weighting_details
              'w=1/[\s^2^(Fo^2^)+(0.0597P)^2^+0.2081P] where P=(Fo^2^+2Fc^2^)/3'
_atom_sites_solution_hydrogens     mixed
_atom_sites_solution_primary     ?
_atom_sites_solution_secondary     ?
_refine_ls_shift/su_max     0.001
_refine_ls_shift/su_mean     0.000
_refine_diff_density_max     0.407
_refine_diff_density_min     -0.216
_refine_ls_extinction_method     none
_refine_ls_extinction_coef     .
loop_
    _atom_type_symbol
    _atom_type_description
    _atom_type_scat_dispersion_real
    _atom_type_scat_dispersion_imag
    _atom_type_scat_source
    'C' 'C' 0.0019 0.0011
                         'International Tables Vol C Tables 4.2.6.8 and 6.1.1.4'
    'H' 'H' 0.0000 0.0000
                         'International Tables Vol C Tables 4.2.6.8 and 6.1.1.4'
    'N' 'N' 0.0040 0.0024
                         'International Tables Vol C Tables 4.2.6.8 and 6.1.1.4'
    'O' 'O' 0.0074 0.0043
                         'International Tables Vol C Tables 4.2.6.8 and 6.1.1.4'
    'Cl' 'Cl' 0.1166 0.1176
                         'International Tables Vol C Tables 4.2.6.8 and 6.1.1.4'
_computing_data_collection
;
<i>PAL BL2D-SMDC</i> (Shin <i>et al.</i>,  2016)
;
_computing_cell_refinement
;
<i>HKL3000sm</i> (Otwinowski <i>et al.</i>,  2003)
;
_computing_data_reduction
;
<i>HKL3000sm</i> (Otwinowski <i>et al.</i>,  2003)
;
_computing_structure_solution
;
<i>SHELXT2018</i> (Sheldrick, 2015a)
;
_computing_structure_refinement
;
<i>SHELXL2018</i> (Sheldrick, 2015b)
;
_computing_molecular_graphics
;
<i>DIAMOND</i> (Putz & Brandenburg, 2014)
;
_computing_publication_material
;
<i>publCIF</i> (Westrip, 2010)
;
loop_
    _atom_site_type_symbol
    _atom_site_label
    _atom_site_fract_x
    _atom_site_fract_y
    _atom_site_fract_z
    _atom_site_U_iso_or_equiv
    _atom_site_adp_type
    _atom_site_calc_flag
    _atom_site_occupancy
    _atom_site_disorder_assembly
    _atom_site_disorder_group
    Cl Cl1 0.71371(4) 0.51779(2) 1.23367(4) 0.02947(10) Uani d 1 . .
    Cl Cl2 0.80805(4) 0.29797(2) 1.26093(4) 0.03510(10) Uani d 1 . .
    O O1 0.82713(14) 0.41203(4) 1.06447(12) 0.0341(2) Uani d 1 . .
    H H1O1 0.822(2) 0.3768(4) 1.1119(19) 0.041 Uiso d 1 . .
    H H2O1 0.792(2) 0.4405(5) 1.1271(18) 0.041 Uiso d 1 . .
    O O2 0.21622(14) 0.29355(5) 0.47672(14) 0.0405(2) Uani d 1 . .
    H H1O2 0.1034(16) 0.2916(8) 0.4106(19) 0.049 Uiso d 1 . .
    H H2O2 0.233(2) 0.2681(6) 0.5609(16) 0.049 Uiso d 1 . .
    N N1 0.68792(13) 0.46398(4) 0.76471(12) 0.0234(2) Uani d 1 . .
    H H1A 0.576535 0.473733 0.773054 0.028 Uiso calc 1 . .
    H H1B 0.728900 0.438497 0.844668 0.028 Uiso calc 1 . .
    N N2 0.49393(13) 0.36101(4) 0.42080(12) 0.0239(2) Uani d 1 . .
    H H2A 0.409339 0.334408 0.420241 0.029 Uiso calc 1 . .
    H H2B 0.588974 0.343395 0.395724 0.029 Uiso calc 1 . .
    C C1 0.74209(15) 0.56567(5) 0.68089(15) 0.0247(2) Uani d 1 . .
    H H1C 0.713036 0.551403 0.567493 0.030 Uiso calc 1 . .
    H H1D 0.840569 0.592881 0.689320 0.030 Uiso calc 1 . .
    C C2 0.80442(16) 0.51617(5) 0.79715(16) 0.0255(2) Uani d 1 . .
    H H2C 0.926151 0.505782 0.788904 0.031 Uiso calc 1 . .
    H H2D 0.809475 0.528837 0.910366 0.031 Uiso calc 1 . .
    C C3 0.67631(15) 0.43519(5) 0.60043(14) 0.0232(2) Uani d 1 . .
    H H3 0.622610 0.462009 0.511758 0.028 Uiso calc 1 . .
    C C4 0.86023(16) 0.41738(5) 0.57551(15) 0.0270(2) Uani d 1 . .
    H H4A 0.848164 0.401294 0.464927 0.032 Uiso calc 1 . .
    H H4B 0.937435 0.450940 0.583476 0.032 Uiso calc 1 . .
    C C5 0.94712(16) 0.37373(6) 0.70283(17) 0.0307(3) Uani d 1 . .
    H H5A 0.968765 0.390841 0.812822 0.037 Uiso calc 1 . .
    H H5B 1.062841 0.362317 0.680786 0.037 Uiso calc 1 . .
    C C6 0.82840(18) 0.32133(6) 0.69882(17) 0.0325(3) Uani d 1 . .
    H H6A 0.881223 0.296219 0.790489 0.039 Uiso calc 1 . .
    H H6B 0.825026 0.300529 0.596063 0.039 Uiso calc 1 . .
    C C7 0.63628(17) 0.33618(5) 0.71111(16) 0.0288(3) Uani d 1 . .
    H H7A 0.562168 0.301986 0.687145 0.035 Uiso calc 1 . .
    H H7B 0.636910 0.347551 0.824645 0.035 Uiso calc 1 . .
    C C8 0.55016(15) 0.38374(5) 0.59487(14) 0.0237(2) Uani d 1 . .
    H H8 0.441439 0.396678 0.630583 0.028 Uiso calc 1 . .
    C C9 0.42198(15) 0.40325(5) 0.28341(14) 0.0240(2) Uani d 1 . .
    H H9 0.516285 0.431990 0.282803 0.029 Uiso calc 1 . .
    C C10 0.38798(17) 0.37228(5) 0.11758(15) 0.0285(2) Uani d 1 . .
    H H10A 0.361097 0.400848 0.029936 0.034 Uiso calc 1 . .
    H H10B 0.499099 0.353289 0.107674 0.034 Uiso calc 1 . .
    C C11 0.2386(2) 0.32840(6) 0.08671(18) 0.0371(3) Uani d 1 . .
    H H11A 0.259808 0.300603 0.174946 0.056 Uiso calc 1 . .
    H H11B 0.235881 0.309471 -0.017459 0.056 Uiso calc 1 . .
    H H11C 0.124952 0.347133 0.082958 0.056 Uiso calc 1 . .
loop_
    _atom_site_aniso_label
    _atom_site_aniso_U_11
    _atom_site_aniso_U_22
    _atom_site_aniso_U_33
    _atom_site_aniso_U_12
    _atom_site_aniso_U_13
    _atom_site_aniso_U_23
    Cl1 0.02435(15) 0.02771(17) 0.04097(18) -0.00112(10) 0.01724(12)
                                                                    -0.00061(11)
    Cl2 0.03364(17) 0.03180(18) 0.04254(19) 0.00500(12) 0.01410(14) -0.00293(12)
    O1 0.0398(5) 0.0299(5) 0.0361(5) 0.0030(4) 0.0156(4) 0.0005(4)
    O2 0.0314(5) 0.0430(6) 0.0482(6) -0.0074(4) 0.0111(4) 0.0115(5)
    N1 0.0220(4) 0.0202(5) 0.0305(5) 0.0007(3) 0.0112(4) 0.0001(4)
    N2 0.0223(4) 0.0193(4) 0.0322(5) -0.0009(3) 0.0107(4) -0.0002(4)
    C1 0.0242(5) 0.0191(5) 0.0339(6) -0.0003(4) 0.0134(4) -0.0003(4)
    C2 0.0227(5) 0.0204(5) 0.0343(6) -0.0008(4) 0.0083(4) -0.0021(4)
    C3 0.0229(5) 0.0199(5) 0.0290(5) -0.0017(4) 0.0106(4) -0.0011(4)
    C4 0.0250(5) 0.0241(5) 0.0361(6) -0.0028(4) 0.0161(5) -0.0031(5)
    C5 0.0240(5) 0.0294(6) 0.0410(6) 0.0034(5) 0.0123(5) -0.0023(5)
    C6 0.0343(6) 0.0239(6) 0.0400(7) 0.0035(5) 0.0097(5) 0.0025(5)
    C7 0.0299(6) 0.0224(6) 0.0352(6) -0.0038(4) 0.0096(5) 0.0036(5)
    C8 0.0224(5) 0.0210(5) 0.0304(5) -0.0019(4) 0.0114(4) -0.0011(4)
    C9 0.0229(5) 0.0203(5) 0.0312(5) -0.0006(4) 0.0114(4) 0.0017(4)
    C10 0.0292(6) 0.0284(6) 0.0310(6) 0.0044(5) 0.0133(5) -0.0006(5)
    C11 0.0415(7) 0.0312(7) 0.0381(7) -0.0035(6) 0.0077(6) -0.0063(6)
_geom_special_details
;
 All esds (except the esd in the dihedral angle between two l.s. planes)
 are estimated using the full covariance matrix.  The cell esds are taken
 into account individually in the estimation of esds in distances, angles
 and torsion angles; correlations between esds in cell parameters are only
 used when they are defined by crystal symmetry.  An approximate (isotropic)
 treatment of cell esds is used for estimating esds involving l.s. planes.
;
loop_
    _geom_bond_atom_site_label_1
    _geom_bond_atom_site_label_2
    _geom_bond_site_symmetry_2
    _geom_bond_distance
    _geom_bond_publ_flag
    O1 H1O1 . 0.924(9) ?
    O1 H2O1 . 0.922(9) ?
    O2 H1O2 . 0.919(9) ?
    O2 H2O2 . 0.910(9) ?
    N1 C2 . 1.5076(15) ?
    N1 C3 . 1.5099(15) ?
    N1 H1A . 0.9000 ?
    N1 H1B . 0.9000 ?
    N2 C8 . 1.5155(16) ?
    N2 C9 . 1.5247(15) ?
    N2 H2A . 0.9000 ?
    N2 H2B . 0.9000 ?
    C1 C2 . 1.5231(17) ?
    C1 C9 3_666 1.5366(16) ?
    C1 H1C . 0.9800 ?
    C1 H1D . 0.9800 ?
    C2 H2C . 0.9800 ?
    C2 H2D . 0.9800 ?
    C3 C4 . 1.5253(16) ?
    C3 C8 . 1.5431(16) ?
    C3 H3 . 0.9900 ?
    C4 C5 . 1.5213(18) ?
    C4 H4A . 0.9800 ?
    C4 H4B . 0.9800 ?
    C5 C6 . 1.5279(19) ?
    C5 H5A . 0.9800 ?
    C5 H5B . 0.9800 ?
    C6 C7 . 1.5364(18) ?
    C6 H6A . 0.9800 ?
    C6 H6B . 0.9800 ?
    C7 C8 . 1.5318(17) ?
    C7 H7A . 0.9800 ?
    C7 H7B . 0.9800 ?
    C8 H8 . 0.9900 ?
    C9 C10 . 1.5312(17) ?
    C9 H9 . 0.9900 ?
    C10 C11 . 1.5208(19) ?
    C10 H10A . 0.9800 ?
    C10 H10B . 0.9800 ?
    C11 H11A . 0.9700 ?
    C11 H11B . 0.9700 ?
    C11 H11C . 0.9700 ?
loop_
    _geom_angle_atom_site_label_1
    _geom_angle_atom_site_label_2
    _geom_angle_atom_site_label_3
    _geom_angle_site_symmetry_1
    _geom_angle_site_symmetry_3
    _geom_angle
    _geom_angle_publ_flag
    H1O1 O1 H2O1 . . 111.5(13) ?
    H1O2 O2 H2O2 . . 112.6(15) ?
    C2 N1 C3 . . 116.40(9) ?
    C2 N1 H1A . . 108.2 ?
    C3 N1 H1A . . 108.2 ?
    C2 N1 H1B . . 108.2 ?
    C3 N1 H1B . . 108.2 ?
    H1A N1 H1B . . 107.3 ?
    C8 N2 C9 . . 117.87(9) ?
    C8 N2 H2A . . 107.8 ?
    C9 N2 H2A . . 107.8 ?
    C8 N2 H2B . . 107.8 ?
    C9 N2 H2B . . 107.8 ?
    H2A N2 H2B . . 107.2 ?
    C2 C1 C9 . 3_666 113.50(10) ?
    C2 C1 H1C . . 108.9 ?
    C9 C1 H1C 3_666 . 108.9 ?
    C2 C1 H1D . . 108.9 ?
    C9 C1 H1D 3_666 . 108.9 ?
    H1C C1 H1D . . 107.7 ?
    N1 C2 C1 . . 114.66(10) ?
    N1 C2 H2C . . 108.6 ?
    C1 C2 H2C . . 108.6 ?
    N1 C2 H2D . . 108.6 ?
    C1 C2 H2D . . 108.6 ?
    H2C C2 H2D . . 107.6 ?
    N1 C3 C4 . . 111.72(10) ?
    N1 C3 C8 . . 107.08(9) ?
    C4 C3 C8 . . 111.74(10) ?
    N1 C3 H3 . . 108.7 ?
    C4 C3 H3 . . 108.7 ?
    C8 C3 H3 . . 108.7 ?
    C5 C4 C3 . . 111.65(10) ?
    C5 C4 H4A . . 109.3 ?
    C3 C4 H4A . . 109.3 ?
    C5 C4 H4B . . 109.3 ?
    C3 C4 H4B . . 109.3 ?
    H4A C4 H4B . . 108.0 ?
    C4 C5 C6 . . 111.17(11) ?
    C4 C5 H5A . . 109.4 ?
    C6 C5 H5A . . 109.4 ?
    C4 C5 H5B . . 109.4 ?
    C6 C5 H5B . . 109.4 ?
    H5A C5 H5B . . 108.0 ?
    C5 C6 C7 . . 112.85(11) ?
    C5 C6 H6A . . 109.0 ?
    C7 C6 H6A . . 109.0 ?
    C5 C6 H6B . . 109.0 ?
    C7 C6 H6B . . 109.0 ?
    H6A C6 H6B . . 107.8 ?
    C8 C7 C6 . . 114.35(10) ?
    C8 C7 H7A . . 108.7 ?
    C6 C7 H7A . . 108.7 ?
    C8 C7 H7B . . 108.7 ?
    C6 C7 H7B . . 108.7 ?
    H7A C7 H7B . . 107.6 ?
    N2 C8 C7 . . 109.85(10) ?
    N2 C8 C3 . . 110.65(9) ?
    C7 C8 C3 . . 111.90(10) ?
    N2 C8 H8 . . 108.1 ?
    C7 C8 H8 . . 108.1 ?
    C3 C8 H8 . . 108.1 ?
    N2 C9 C10 . . 109.14(9) ?
    N2 C9 C1 . 3_666 110.12(9) ?
    C10 C9 C1 . 3_666 114.39(10) ?
    N2 C9 H9 . . 107.6 ?
    C10 C9 H9 . . 107.6 ?
    C1 C9 H9 3_666 . 107.6 ?
    C11 C10 C9 . . 116.80(10) ?
    C11 C10 H10A . . 108.1 ?
    C9 C10 H10A . . 108.1 ?
    C11 C10 H10B . . 108.1 ?
    C9 C10 H10B . . 108.1 ?
    H10A C10 H10B . . 107.3 ?
    C10 C11 H11A . . 109.5 ?
    C10 C11 H11B . . 109.5 ?
    H11A C11 H11B . . 109.5 ?
    C10 C11 H11C . . 109.5 ?
    H11A C11 H11C . . 109.5 ?
    H11B C11 H11C . . 109.5 ?
loop_
    _geom_torsion_atom_site_label_1
    _geom_torsion_atom_site_label_2
    _geom_torsion_atom_site_label_3
    _geom_torsion_atom_site_label_4
    _geom_torsion_site_symmetry_1
    _geom_torsion_site_symmetry_2
    _geom_torsion_site_symmetry_3
    _geom_torsion_site_symmetry_4
    _geom_torsion
    _geom_torsion_publ_flag
    C3 N1 C2 C1 . . . . 63.32(13) ?
    C9 C1 C2 N1 3_666 . . . 74.65(13) ?
    C2 N1 C3 C4 . . . . 57.74(13) ?
    C2 N1 C3 C8 . . . . -179.62(9) ?
    N1 C3 C4 C5 . . . . 62.83(13) ?
    C8 C3 C4 C5 . . . . -57.11(13) ?
    C3 C4 C5 C6 . . . . 57.11(13) ?
    C4 C5 C6 C7 . . . . -52.02(14) ?
    C5 C6 C7 C8 . . . . 47.89(15) ?
    C9 N2 C8 C7 . . . . -174.08(9) ?
    C9 N2 C8 C3 . . . . -50.04(12) ?
    C6 C7 C8 N2 . . . . 76.17(13) ?
    C6 C7 C8 C3 . . . . -47.14(14) ?
    N1 C3 C8 N2 . . . . 165.93(9) ?
    C4 C3 C8 N2 . . . . -71.44(12) ?
    N1 C3 C8 C7 . . . . -71.22(12) ?
    C4 C3 C8 C7 . . . . 51.41(13) ?
    C8 N2 C9 C10 . . . . 175.45(9) ?
    C8 N2 C9 C1 . . . 3_666 -58.20(12) ?
    N2 C9 C10 C11 . . . . 67.17(13) ?
    C1 C9 C10 C11 3_666 . . . -56.69(15) ?
loop_
    _geom_hbond_atom_site_label_D
    _geom_hbond_atom_site_label_H
    _geom_hbond_atom_site_label_A
    _geom_hbond_site_symmetry_A
    _geom_hbond_distance_DH
    _geom_hbond_distance_HA
    _geom_hbond_distance_DA
    _geom_hbond_angle_DHA
    _geom_hbond_publ_flag
    O1 H1O1 Cl2 . 0.924(9) 2.245(9) 3.1616(11) 171.7(14) yes
    O1 H2O1 Cl1 . 0.922(9) 2.165(9) 3.0746(11) 168.8(14) yes
    O2 H1O2 Cl2 1_454 0.919(9) 2.339(9) 3.2518(15) 172.1(17) yes
    O2 H2O2 Cl2 4_565 0.910(9) 2.258(9) 3.1622(12) 172.5(16) yes
    N1 H1A Cl1 3_667 0.90 2.22 3.1072(12) 168.8 yes
    N1 H1B O1 . 0.90 1.92 2.7740(15) 156.9 yes
    N2 H2A O2 . 0.90 1.91 2.7716(14) 161.0 yes
    N2 H2B Cl2 1_554 0.90 2.45 3.3357(12) 166.6 yes
_shelx_space_group_comment
;
The symmetry employed for this shelxl refinement is uniquely defined
by the following loop, which should always be used as a source of
symmetry information in preference to the above space-group names.
They are only intended as comments.
;
_shelx_estimated_absorpt_T_min     0.979
_shelx_estimated_absorpt_T_max     0.990
_shelx_hkl_file
;
   0   2   0 1297.70   48.73
   0  -2   0 1344.19   49.87
   0   3   0    0.17    0.21
   0  -3   0   -0.21    0.21
   0   4   0  627.50   18.35
   0  -4   0  627.04   18.98
   0   5   0   -0.17    0.34
   0  -5   0   -0.42    0.34
   0   6   0 1146.75   32.15
   0  -6   0 1135.53   33.54
   0   7   0    0.55    0.46
   0  -7   0    0.51    0.42
   0   8   0  536.71   16.83
   0  -8   0  520.85   17.34
   0   9   0   -0.42    0.55
   0  -9   0    0.13    0.42
   0  10   0 2514.74   67.37
   0 -10   0 2479.17   68.26
   0  11   0   -0.46    0.68
   0 -11   0    0.21    0.68
   0  12   0  277.60   10.59
   0 -12   0  273.55   10.29
   0  13   0   -0.30    0.72
   0 -13   0   -0.13    0.72
   0  14   0  181.75    7.76
   0 -14   0  185.63    7.93
   0  15   0    0.38    0.89
   0 -15   0    0.08    0.84
   0  16   0    6.45    1.18
   0 -16   0    7.97    1.05
   0  17   0    0.25    1.01
   0 -17   0    0.59    0.84
   0  18   0  479.25   16.07
   0 -18   0  518.78   17.38
   0  19   0    0.63    1.22
   0 -19   0    0.63    0.93
   0  20   0   49.40    3.63
   0 -20   0   56.15    3.46
   0  21   0   -0.30    1.18
   0 -21   0    0.38    1.18
   0  22   0  445.55   14.09
   0 -22   0  461.58   15.82
   0  23   0   -0.63    1.27
   0 -23   0    0.46    1.14
   0  24   0   14.89    2.07
   0 -24   0   15.19    1.90
   0  25   0    0.17    1.52
   0 -25   0   -0.80    1.31
   0  26   0  340.58   12.36
   0 -26   0  348.39   11.69
   0  27   0    0.72    1.69
   0 -27   0    0.08    1.35
   0  28   0  200.01    8.86
   0 -28   0  195.29    7.59
   0  29   0   -0.30    1.65
   0 -29   0   -1.05    1.90
   0  30   0   14.01    2.78
   0 -30   0   15.27    2.49
   0  31   0    0.42    2.36
   0 -31   0    0.63    2.11
   0  32   0   88.89    4.98
   0 -32   0   82.86    4.39
   0  33   0   -0.55    2.74
   0 -33   0   -1.35    2.11
   0  34   0    2.24    2.49
   0 -34   0    0.46    2.24
   0  35   0    0.51    3.08
   0 -35   0    1.94    2.74
   0  36   0   50.92    4.85
   0 -36   0   38.60    3.80
   0  37   0   -1.31    3.71
   0 -37   0   -2.66    2.91
   0  38   0   58.94    5.95
   0 -38   0   54.17    4.64
   0 -38  -1    1.48    3.00
   0  38   1    2.28    3.50
   0 -37  -1   -1.10    3.16
   0  37   1   -0.68    3.29
   0 -36  -1   27.68    3.16
   0  36   1   30.67    4.68
   0 -35  -1    3.46    2.83
   0  35   1    2.91    3.25
   0 -34  -1   -0.13    2.36
   0  34   1    1.43    3.12
   0 -33  -1    1.90    2.45
   0  33   1    0.84    2.91
   0 -32  -1   18.44    2.74
   0  32   1   24.17    3.29
   0 -31  -1    1.05    1.86
   0  31   1    0.51    1.98
   0 -30  -1    8.10    2.32
   0  30   1    6.96    2.74
   0 -29  -1   31.89    3.08
   0  29   1   34.13    3.46
   0 -28  -1  124.50    4.98
   0  28   1  127.58    5.53
   0 -27  -1   17.76    2.11
   0  27   1   13.80    2.15
   0 -26  -1   33.83    2.78
   0  26   1   40.04    3.16
   0 -25  -1    0.21    1.90
   0  25   1    0.13    1.98
   0 -24  -1   13.50    1.52
   0  24   1   11.14    1.81
   0 -23  -1   30.00    1.98
   0  23   1   31.51    2.36
   0 -22  -1   67.75    3.16
   0  22   1   61.64    3.42
   0 -21  -1    5.27    1.39
   0  21   1    4.73    1.48
   0 -20  -1   30.97    1.98
   0  20   1   29.53    2.07
   0 -19  -1   35.48    2.07
   0  19   1   35.73    2.24
   0 -18  -1  626.41   17.97
   0  18   1  593.92   17.93
   0 -17  -1   -0.34    0.97
   0  17   1   -0.04    1.05
   0 -16  -1  255.87    9.32
   0  16   1  260.05    9.49
   0 -15  -1  350.24   11.90
   0  15   1  348.30   11.39
   0 -14  -1  662.48   20.50
   0  14   1  655.05   30.00
   0 -13  -1   12.32    1.39
   0  13   1   11.90    1.60
   0 -12  -1  197.19   10.76
   0  12   1  206.55   10.72
   0 -11  -1  296.37   14.93
   0  11   1  309.83   14.60
   0 -10  -1  473.98   21.64
   0  10   1  478.54   21.14
   0  -9  -1    2.49    0.93
   0   9   1    2.57    1.22
   0  -8  -1 3962.96   99.35
   0   8   1 4058.73  102.90
   0  -7  -1  708.04   20.76
   0   7   1  725.84   21.68
   0  -6  -1    6.45    0.59
   0   6   1    6.45    0.63
   0  -5  -1    1.94    0.38
   0   5   1    1.52    0.42
   0  -4  -1 1096.59   29.19
   0   4   1 1122.03   30.38
   0  -3  -1  705.80   20.08
   0   3   1  713.52   19.07
   0  -2  -1   80.11    2.91
   0   2   1   79.57    3.00
   0  -1  -1  490.81   13.12
   0   1   1  489.46   18.86
   0   0  -1    0.59    0.13
   0   0   1    0.51    0.13
   0   1  -1  452.04   11.64
   0  -1   1  466.05   16.45
   0   2  -1   82.18    3.84
   0  -2   1   79.06    2.74
   0   3  -1  705.64   18.86
   0  -3   1  695.21   18.52
   0   4  -1 1123.04   29.53
   0  -4   1 1121.35   30.00
   0   5  -1    1.01    0.34
   0  -5   1    1.65    0.30
   0   6  -1    5.70    0.51
   0  -6   1    6.29    0.59
   0   7  -1  716.35   20.55
   0  -7   1  698.80   21.05
   0   8  -1 3904.49   97.24
   0  -8   1 3922.08  100.70
   0   9  -1    2.19    0.72
   0  -9   1    2.07    0.46
   0  10  -1  465.04   14.51
   0 -10   1  439.18   14.18
   0  11  -1  282.62    9.49
   0 -11   1  284.64   10.00
   0  12  -1  198.66    7.43
   0 -12   1  197.14    7.43
   0  13  -1   11.14    1.18
   0 -13   1   11.52    1.05
   0  14  -1  610.54   18.82
   0 -14   1  625.77   19.62
   0  15  -1  319.91   10.50
   0 -15   1  341.05   11.26
   0  16  -1  249.50    8.27
   0 -16   1  250.51    9.11
   0  17  -1    0.34    0.97
   0 -17   1    1.22    0.84
   0  18  -1  564.43   16.45
   0 -18   1  602.91   19.28
   0  19  -1   34.59    2.15
   0 -19   1   35.69    1.98
   0  20  -1   26.45    1.94
   0 -20   1   26.92    1.69
   0  21  -1    6.12    1.43
   0 -21   1    4.98    1.27
   0  22  -1   59.23    3.16
   0 -22   1   65.73    3.21
   0  23  -1   28.81    2.45
   0 -23   1   29.49    2.11
   0  24  -1    9.15    1.69
   0 -24   1   11.48    1.56
   0  25  -1    0.97    1.35
   0 -25   1    1.10    1.48
   0  26  -1   35.14    3.04
   0 -26   1   32.48    2.78
   0  27  -1   18.10    2.32
   0 -27   1   12.57    1.81
   0  28  -1  129.69    5.44
   0 -28   1  119.43    4.98
   0  29  -1   31.09    3.04
   0 -29   1   33.75    2.66
   0  30  -1    8.82    2.57
   0 -30   1    8.94    2.32
   0  31  -1    3.38    2.11
   0 -31   1    2.53    1.94
   0  32  -1   21.94    2.87
   0 -32   1   20.50    2.78
   0  33  -1    1.52    2.74
   0 -33   1    2.24    3.04
   0  34  -1    1.65    2.70
   0 -34   1    1.10    2.53
   0  35  -1    7.47    2.57
   0 -35   1    3.88    2.11
   0  36  -1   22.15    3.88
   0 -36   1   21.26    3.25
   0  37  -1    1.35    4.18
   0 -37   1    0.04    2.91
   0  38  -1    4.73    3.75
   0 -38   1    4.85    2.78
   0  39  -1    1.43    4.01
   0 -39   1    1.10    3.29
   0 -38  -2   14.93    4.18
   0  38   2   16.03    5.15
   0 -37  -2   -0.51    3.29
   0  37   2    0.97    3.80
   0 -36  -2   64.59    4.51
   0  36   2   73.79    5.74
   0 -35  -2    4.26    3.12
   0  35   2    3.54    3.50
   0 -34  -2   24.68    3.63
   0  34   2   27.63    3.92
   0 -33  -2    3.59    2.19
   0  33   2    1.14    2.83
   0 -32  -2   21.35    2.62
   0  32   2   24.22    3.25
   0 -31  -2   25.40    3.08
   0  31   2   26.03    3.97
   0 -30  -2   10.88    2.32
   0  30   2   12.19    2.57
   0 -29  -2    0.55    1.81
   0  29   2    0.30    2.07
   0 -28  -2  141.29    5.06
   0  28   2  140.53    5.82
   0 -27  -2   52.14    3.88
   0  27   2   54.00    5.74
   0 -26  -2   97.12    4.64
   0  26   2   93.11    6.96
   0 -25  -2   29.15    2.32
   0  25   2   34.38    4.22
   0 -24  -2   52.86    3.25
   0  24   2   53.71    5.02
   0 -23  -2   50.75    3.00
   0  23   2   45.06    4.68
   0 -22  -2  393.99   18.82
   0  22   2  368.22   11.81
   0 -21  -2  115.43    7.17
   0  21   2  107.54    5.19
   0 -20  -2    1.60    1.69
   0  20   2    1.39    1.22
   0 -19  -2  163.44   10.97
   0  19   2  162.38    7.38
   0 -18  -2   82.39    3.42
   0  18   2   81.25    3.38
   0 -17  -2   10.84    1.22
   0  17   2    6.58    1.22
   0 -16  -2    0.13    0.93
   0  16   2    0.38    1.01
   0 -15  -2  111.17    4.68
   0  15   2  109.73    4.81
   0 -14  -2   67.54    2.83
   0  14   2   64.72    2.87
   0 -13  -2  189.42    7.34
   0  13   2  187.06    7.13
   0 -12  -2  113.78    4.30
   0  12   2  117.37    4.18
   0 -11  -2   22.61    1.48
   0  11   2   24.30    1.60
   0 -10  -2  462.42   14.13
   0  10   2  453.69   14.55
   0  -9  -2   90.41    4.05
   0   9   2   93.11    3.88
   0  -8  -2   12.53    1.01
   0   8   2   12.36    1.01
   0  -7  -2  113.49    4.47
   0   7   2  112.47    4.73
   0  -6  -2 2703.19   97.37
   0   6   2 2757.95   94.21
   0  -5  -2  271.31    8.65
   0   5   2  272.15    9.58
   0  -4  -2 2386.44   58.26
   0   4   2 2367.92   59.95
   0  -3  -2 1196.58   30.75
   0   3   2 1199.15   32.02
   0  -2  -2  969.60   25.35
   0   2   2  970.32   25.82
   0  -1  -2 1171.39   29.70
   0   1   2 1152.53   29.83
   0   0  -2 6561.91  157.11
   0   0   2 6489.13  156.77
   0   1  -2 1103.47   27.63
   0  -1   2 1094.14   27.68
   0   2  -2  922.95   23.63
   0  -2   2  932.56   23.67
   0   3  -2 1168.06   30.04
   0  -3   2 1170.08   29.28
   0   4  -2 2345.61   58.05
   0  -4   2 2318.77   57.12
   0   5  -2  281.06    9.24
   0   6  -2 2707.16   94.80
   0  -6   2 2586.03   93.24
   0   7  -2  109.31    4.09
   0  -7   2  109.69    4.13
   0   8  -2   11.90    0.84
   0  -8   2   13.20    0.93
   0   9  -2   92.18    3.71
   0  -9   2   87.16    3.67
   0  10  -2  434.96   12.74
   0 -10   2  431.75   13.08
   0  11  -2   20.46    1.31
   0 -11   2   20.50    1.27
   0  12  -2  105.85    3.88
   0 -12   2  113.61    4.09
   0  13  -2  170.69    8.65
   0 -13   2  177.32    6.50
   0  14  -2   59.19    2.49
   0 -14   2   61.59    2.62
   0  15  -2  102.73    5.65
   0 -15   2  105.26    4.26
   0  16  -2    0.84    1.43
   0 -16   2    0.68    0.80
   0  17  -2    8.99    1.14
   0 -17   2    7.43    0.97
   0  18  -2   77.20    3.25
   0 -18   2   78.34    3.71
   0  19  -2  139.43    5.27
   0 -19   2  145.80    5.70
   0  20  -2    0.38    1.31
   0 -20   2    0.93    0.93
   0  21  -2   79.90    3.97
   0 -21   2   82.22    4.30
   0  22  -2  307.13   13.50
   0 -22   2  323.96   10.25
   0  23  -2   34.34    2.32
   0 -23   2   37.72    2.24
   0  24  -2   44.55    3.12
   0 -24   2   43.83    3.00
   0  25  -2   27.04    2.45
   0 -25   2   23.25    2.36
   0  26  -2   85.56    4.09
   0 -26   2   88.59    4.09
   0  27  -2   42.65    3.46
   0 -27   2   43.62    2.87
   0  28  -2  120.40    5.91
   0 -28   2  116.23    4.85
   0  29  -2    1.77    2.24
   0 -29   2    0.17    1.69
   0  30  -2    8.10    2.95
   0 -30   2    9.62    2.62
   0  31  -2   20.08    2.62
   0 -31   2   21.35    2.28
   0  32  -2   24.68    2.95
   0 -32   2   21.77    2.49
   0  33  -2   -0.80    4.13
   0 -33   2    0.59    2.66
   0  34  -2   21.05    3.50
   0 -34   2   23.63    2.95
   0  35  -2    3.71    2.53
   0 -35   2    2.78    2.32
   0  36  -2   64.97    5.40
   0 -36   2   56.11    4.35
   0  37  -2   -1.18    5.78
   0 -37   2   -0.46    2.91
   0  38  -2   13.25    4.05
   0 -38   2   14.01    3.38
   0  39  -2    2.91    3.50
   0 -39   2   -2.53    3.08
   0 -37  -3    0.08    3.38
   0 -36  -3   31.56    3.42
   0  36   3   36.58    4.05
   0 -35  -3    0.89    3.08
   0  35   3    3.50    3.33
   0 -34  -3   -0.17    2.40
   0  34   3    0.25    3.04
   0 -33  -3   20.00    3.33
   0  33   3   22.36    3.97
   0 -32  -3    0.30    3.80
   0  32   3    2.87    3.54
   0 -31  -3   36.45    4.22
   0  31   3   44.93    3.46
   0 -30  -3    0.17    2.74
   0  30   3    0.55    2.40
   0 -29  -3   26.92    3.25
   0  29   3   25.69    2.95
   0 -28  -3    2.28    2.57
   0  28   3    0.84    2.19
   0 -27  -3    4.30    2.24
   0  27   3    0.55    1.94
   0 -26  -3    4.43    1.65
   0  26   3    6.08    1.73
   0 -25  -3    0.21    1.60
   0  25   3    2.11    2.03
   0 -24  -3  304.81   12.02
   0  24   3  305.02   11.81
   0 -23  -3    2.74    1.43
   0  23   3    6.16    1.65
   0 -22  -3  100.53    4.98
   0  22   3   94.33    4.77
   0 -21  -3    2.19    1.52
   0  21   3    3.21    1.77
   0 -20  -3   34.59    2.11
   0  20   3   33.24    2.19
   0 -19  -3    5.78    1.35
   0  19   3    8.02    1.43
   0 -18  -3  212.92    8.86
   0  18   3  214.23    8.73
   0 -17  -3   77.67    3.54
   0  17   3   75.60    3.29
   0 -16  -3    1.43    1.01
   0  16   3    2.91    1.27
   0 -15  -3    1.39    0.89
   0  15   3    2.32    0.93
   0 -14  -3  968.93   26.83
   0  14   3  946.74   25.69
   0 -13  -3   17.68    1.14
   0  13   3   17.09    1.39
   0 -12  -3   46.11    2.15
   0  12   3   48.90    2.45
   0 -11  -3  116.31    4.60
   0  11   3  108.51    4.56
   0 -10  -3  553.67   16.20
   0  10   3  553.76   16.16
   0  -9  -3  292.40    9.28
   0   9   3  291.27    9.45
   0  -8  -3 3656.30   90.79
   0   8   3 3697.86   90.11
   0  -7  -3  231.11    7.47
   0   7   3  233.59    7.64
   0  -6  -3  194.61    8.86
   0   6   3  196.09    6.96
   0  -5  -3  892.36   23.84
   0   5   3  887.84   24.68
   0  -4  -3    2.03    0.51
   0   4   3    1.73    0.59
   0  -3  -3  713.31   19.41
   0   3   3  724.32   20.93
   0  -2  -3  560.72   15.61
   0   2   3  553.21   16.37
   0  -1  -3    4.39    0.46
   0   1   3    4.77    0.42
   0   0  -3    0.72    0.30
   0   0   3    0.84    0.30
   0   1  -3    4.64    0.38
   0  -1   3    3.97    0.34
   0   2  -3  544.22   14.81
   0  -2   3  557.22   15.48
   0   3  -3  694.33   18.69
   0  -3   3  696.86   18.90
   0   4  -3    2.15    0.46
   0  -4   3    2.83    0.34
   0   5  -3  876.07   24.13
   0  -5   3  875.06   23.46
   0   6  -3  192.38    6.50
   0  -6   3  187.78    6.50
   0   7  -3  226.13    7.13
   0  -7   3  226.09    7.38
   0   8  -3 3583.06  122.89
   0  -8   3 3545.68   87.67
   0   9  -3  271.18   12.53
   0  -9   3  276.75   12.49
   0  10  -3  544.86   15.69
   0 -10   3  527.43   15.65
   0  11  -3  106.44    4.01
   0 -11   3  106.27    3.88
   0  12  -3   39.36    1.98
   0 -12   3   43.54    1.94
   0  13  -3   17.68    1.90
   0 -13   3   16.75    1.14
   0 -14   3  886.07   24.22
   0  15  -3    1.05    0.76
   0 -15   3    1.14    0.59
   0  16  -3    1.27    0.84
   0 -16   3    1.35    0.76
   0  17  -3   73.96    3.04
   0 -17   3   72.06    3.04
   0  18  -3  187.44    5.95
   0 -18   3  189.17    6.29
   0  19  -3    3.97    1.39
   0 -19   3    4.60    1.22
   0  20  -3   25.61    1.69
   0 -20   3   24.09    1.52
   0  21  -3    2.83    1.31
   0 -21   3    1.35    1.14
   0  22  -3   65.52    3.42
   0 -22   3   68.89    3.16
   0  23  -3    4.39    1.35
   0 -23   3    5.15    1.22
   0  24  -3  236.13    7.93
   0 -24   3  228.95    7.05
   0  25  -3    1.48    1.86
   0 -25   3    1.10    1.10
   0  26  -3    2.45    1.65
   0 -26   3    4.43    1.52
   0  27  -3    1.77    2.36
   0 -27   3    3.59    1.98
   0  28  -3    1.52    2.49
   0 -28   3    0.68    1.52
   0  29  -3   19.95    2.66
   0 -29   3   18.44    2.15
   0  30  -3    1.01    2.32
   0 -30   3    0.30    1.86
   0  31  -3   36.45    3.42
   0 -31   3   36.49    2.66
   0  32  -3    3.63    3.12
   0 -32   3    0.30    2.03
   0  33  -3   16.96    3.59
   0 -33   3   15.23    3.04
   0  34  -3    1.90    2.83
   0 -34   3    1.43    1.94
   0  35  -3   -0.30    2.45
   0 -35   3    1.56    2.19
   0  36  -3   28.86    4.01
   0 -36   3   25.35    3.50
   0  37  -3    1.10    4.01
   0 -37   3   -0.80    2.78
   0  38  -3    0.46    3.54
   0 -38   3    1.81    2.24
   0  39  -3    0.00    2.49
   0 -39   3    1.31    2.45
   0 -36  -4   18.27    3.54
   0  36   4   21.18    4.18
   0 -35  -4   12.23    3.25
   0  35   4   12.36    3.50
   0 -34  -4    5.57    3.21
   0  34   4    9.03    4.35
   0 -33  -4   -0.21    3.00
   0  33   4    0.55    2.91
   0 -32  -4   59.86    4.39
   0  32   4   70.62    5.15
   0 -31  -4    0.46    2.32
   0  31   4    4.89    2.57
   0 -30  -4    0.55    2.15
   0  30   4    1.14    2.40
   0 -29  -4    9.53    3.16
   0  29   4   11.26    3.21
   0 -28  -4  108.59    5.10
   0  28   4  106.78    6.88
   0 -27  -4    1.14    1.77
   0  27   4    0.59    2.03
   0 -26  -4   47.97    3.12
   0  26   4   50.50    3.71
   0 -25  -4    7.64    1.77
   0  25   4    8.69    1.98
   0 -24  -4   -0.30    1.52
   0  24   4    0.72    1.56
   0 -23  -4   17.55    2.15
   0  23   4   18.82    2.19
   0 -22  -4  233.09    8.06
   0  22   4  218.15    7.30
   0 -21  -4   14.18    1.81
   0  21   4   12.53    1.98
   0 -20  -4  100.03    4.89
   0  20   4   92.05    4.77
   0 -19  -4    0.84    1.31
   0  19   4    1.14    1.39
   0 -18  -4  265.24    8.90
   0  18   4  245.28    8.52
   0 -17  -4    0.97    1.56
   0  17   4    0.93    1.48
   0 -16  -4  259.24    8.86
   0  16   4  238.32    9.20
   0 -15  -4   65.39    3.21
   0  15   4   64.29    3.00
   0 -14  -4    4.35    1.10
   0  14   4    5.53    1.31
   0 -13  -4  117.20    3.97
   0  13   4  114.88    3.88
   0 -12  -4  165.17    6.03
   0  12   4  166.85    5.99
   0 -11  -4    0.38    0.63
   0  11   4    0.72    0.63
   0 -10  -4 1084.61   29.15
   0  10   4 1106.97   47.97
   0  -9  -4  469.34   13.12
   0   9   4  454.28   13.04
   0  -8  -4   88.17    3.46
   0   8   4   82.94    4.39
   0  -7  -4   88.64    3.59
   0   7   4   86.23    3.46
   0  -6  -4  772.63   21.14
   0   6   4  776.89   22.11
   0  -5  -4 1193.58   43.07
   0   5   4 1192.86   45.52
   0  -3  -4 1262.05   45.73
   0   3   4 1258.13   46.03
   0  -2  -4    4.81    0.72
   0   2   4    3.75    0.55
   0  -1  -4   41.60    1.90
   0   1   4   43.12    1.86
   0   0  -4 1926.47   68.94
   0   0   4 1839.98   46.24
   0   1  -4   41.89    1.69
   0  -1   4   41.13    2.28
   0   2  -4    4.94    0.42
   0  -2   4    4.77    0.42
   0   3  -4 1263.27   32.57
   0  -3   4 1254.67   32.19
   0   4  -4 2425.17   61.38
   0  -4   4 2471.66   89.61
   0   5  -4 1165.61   31.26
   0  -5   4 1171.85   41.39
   0   6  -4  711.71   19.70
   0  -6   4  734.58   20.33
   0   7  -4   81.46    3.08
   0  -7   4   83.03    3.04
   0   8  -4   86.11    3.42
   0  -8   4   82.35    3.16
   0   9  -4  423.99   17.93
   0  -9   4  415.80   12.49
   0 -10   4 1010.70   28.10
   0  11  -4   -0.51    0.55
   0 -11   4    0.00    0.51
   0  12  -4  154.20    5.48
   0 -12   4  144.79    5.23
   0  13  -4  101.00    3.54
   0 -13   4  104.58    3.97
   0  14  -4    3.92    0.89
   0 -14   4    4.77    0.76
   0  15  -4   55.65    2.28
   0 -15   4   57.88    2.62
   0  16  -4  215.58    7.30
   0 -16   4  217.01    7.05
   0  17  -4    0.84    1.52
   0 -17   4    0.93    1.01
   0  18  -4  204.91    6.41
   0 -18   4  210.48    6.88
   0  19  -4    0.51    1.10
   0 -19   4    0.89    0.93
   0  20  -4   72.73    2.87
   0 -20   4   70.45    3.00
   0  21  -4    8.56    1.27
   0 -21   4    9.62    1.35
   0  22  -4  149.05    5.40
   0 -22   4  132.72    5.19
   0  23  -4   11.48    1.65
   0 -23   4   12.40    1.43
   0  24  -4    1.14    1.60
   0 -24   4    0.76    1.39
   0  25  -4    4.05    1.98
   0 -25   4    3.84    1.39
   0  26  -4   34.59    2.57
   0 -26   4   36.24    2.32
   0  27  -4    1.94    1.90
   0 -27   4    2.40    1.52
   0  28  -4   81.17    3.75
   0 -28   4   79.61    3.75
   0  29  -4    8.23    2.83
   0 -29   4    7.89    2.11
   0  30  -4    1.77    2.62
   0 -30   4    0.72    2.28
   0  31  -4    2.11    2.32
   0 -31   4    1.86    1.94
   0  32  -4   51.43    3.67
   0 -32   4   48.14    3.21
   0  33  -4    1.86    2.83
   0 -33   4    1.18    2.19
   0  34  -4    3.59    2.66
   0 -34   4    5.15    2.11
   0  35  -4    7.97    4.18
   0 -35   4    7.47    2.45
   0  36  -4    8.99    3.92
   0 -36   4   12.40    3.38
   0  37  -4    5.19    3.16
   0 -37   4    6.41    2.45
   0  38  -4    1.65    2.49
   0 -38   4    1.39    2.32
   0  39  -4    1.73    2.70
   0 -39   4    2.07    2.36
   0 -35  -5    1.27    3.12
   0  35   5    0.04    3.75
   0 -34  -5    3.21    3.42
   0  34   5    7.09    3.59
   0 -33  -5   12.40    3.21
   0  33   5   10.84    3.92
   0 -32  -5    0.38    2.49
   0  32   5   -0.25    2.78
   0 -31  -5   45.06    3.75
   0  31   5   52.52    4.26
   0 -30  -5    6.88    2.53
   0  30   5   10.50    3.29
   0 -29  -5   40.75    4.01
   0  29   5   40.67    6.08
   0 -28  -5   53.49    4.01
   0  28   5   49.78    5.32
   0 -27  -5   32.57    2.78
   0  27   5   38.48    3.59
   0 -26  -5   27.63    2.91
   0  26   5   26.96    3.00
   0 -25  -5   34.51    2.66
   0  25   5   33.33    2.74
   0 -24  -5    2.24    1.65
   0  24   5    2.66    1.86
   0 -23  -5  130.78    5.02
   0  23   5  124.12    5.32
   0 -22  -5    7.21    1.56
   0  22   5    7.55    1.94
   0 -21  -5    2.83    1.35
   0  21   5    1.05    1.35
   0 -20  -5   35.31    2.36
   0  20   5   29.62    2.49
   0 -19  -5   25.73    1.94
   0  19   5   25.48    1.98
   0 -18  -5  465.08   13.54
   0  18   5  453.44   13.29
   0 -17  -5    6.16    1.27
   0  17   5    5.61    1.56
   0 -16  -5   18.31    1.65
   0  16   5   20.00    1.86
   0 -15  -5   -0.59    0.93
   0  15   5    0.00    0.97
   0  14   5  269.12    8.82
   0 -13  -5   25.10    1.77
   0  13   5   24.26    2.15
   0 -12  -5   11.85    1.27
   0  12   5   12.36    1.31
   0 -11  -5   41.39    2.03
   0  11   5   41.34    2.03
   0 -10  -5  179.38    6.67
   0  10   5  174.40    6.41
   0  -9  -5   57.08    2.40
   0   9   5   55.90    2.40
   0  -8  -5 1040.06   27.04
   0   8   5 1017.66   27.42
   0  -7  -5  209.17    6.50
   0   7   5  203.30    7.13
   0  -6  -5    0.17    0.72
   0   6   5   -0.21    0.80
   0  -5  -5    0.08    0.51
   0   5   5    0.76    0.76
   0  -4  -5  827.35   21.73
   0   4   5  850.63   24.43
   0  -3  -5 1371.99   34.59
   0   3   5 1324.41   49.70
   0  -2  -5  166.30    7.30
   0   2   5  162.17    5.74
   0  -1  -5   31.35    1.35
   0   1   5   30.88    1.35
   0   0  -5   -0.17    0.38
   0   0   5    0.08    0.34
   0   1  -5   30.84    1.98
   0  -1   5   29.49    1.22
   0   2  -5  162.21    4.98
   0  -2   5  160.99    5.19
   0   3  -5 1356.21   35.06
   0  -3   5 1400.55   36.96
   0   4  -5  841.82   23.20
   0  -4   5  850.38   34.09
   0   5  -5    0.80    0.46
   0  -5   5   -0.13    0.46
   0   6  -5    0.38    0.42
   0  -6   5    0.30    0.38
   0   7  -5  182.72    5.99
   0  -7   5  188.92    6.12
   0   8  -5  923.58   33.41
   0  -8   5 1004.20   38.69
   0   9  -5   49.40    2.07
   0  -9   5   53.49    2.24
   0  10  -5  157.53    8.35
   0 -10   5  153.35    8.23
   0  11  -5   38.64    1.69
   0 -11   5   38.14    1.86
   0  12  -5   11.14    1.01
   0 -12   5   10.97    0.84
   0  13  -5   18.31    1.22
   0 -13   5   18.86    1.18
   0  14  -5  224.90    6.75
   0 -14   5  218.70    6.92
   0  15  -5   -0.17    1.01
   0 -15   5   -0.46    0.68
   0  16  -5   14.18    1.94
   0 -16   5   14.85    1.14
   0  17  -5    4.81    1.22
   0 -17   5    3.38    0.97
   0  18  -5  315.95   12.23
   0 -18   5  324.51    9.79
   0  19  -5   18.23    1.73
   0 -19   5   15.78    1.39
   0  20  -5   19.07    1.69
   0 -20   5   20.29    1.65
   0  21  -5   -0.34    2.15
   0 -21   5    0.72    1.31
   0  22  -5    2.78    1.31
   0 -22   5    3.38    1.14
   0  23  -5   73.49    3.33
   0 -23   5   77.79    3.67
   0  24  -5    1.18    1.60
   0 -24   5    1.52    1.39
   0  25  -5   23.29    1.94
   0 -25   5   23.96    1.81
   0  26  -5   21.43    2.36
   0 -26   5   20.29    1.94
   0  27  -5   24.34    2.49
   0 -27   5   26.58    1.94
   0  28  -5   35.52    2.78
   0 -28   5   35.99    2.36
   0  29  -5   36.79    3.00
   0 -29   5   27.34    2.66
   0  30  -5    6.88    2.57
   0 -30   5    6.83    2.07
   0  31  -5   35.65    4.85
   0 -31   5   33.92    2.91
   0  32  -5    0.08    2.91
   0 -32   5    0.76    2.45
   0  33  -5   11.52    3.33
   0 -33   5    7.76    2.36
   0  34  -5    4.18    2.87
   0 -34   5    2.70    2.11
   0  35  -5    1.10    2.83
   0 -35   5   -1.35    2.32
   0  36  -5   13.58    2.95
   0 -36   5   10.25    2.28
   0  37  -5    0.17    2.74
   0 -37   5    1.86    2.49
   0  38  -5    1.60    3.71
   0 -38   5   -0.46    3.04
   0  39  -5    5.70    4.01
   0 -39   5    8.40    2.15
   0 -34  -6    0.76    3.12
   0  34   6    4.60    3.67
   0 -33  -6   -1.94    3.00
   0  33   6   -0.13    3.67
   0 -32  -6   35.82    4.05
   0  32   6   43.12    4.73
   0 -31  -6    1.86    2.62
   0  31   6    0.63    2.83
   0 -30  -6    0.59    2.32
   0  30   6    0.76    2.57
   0 -29  -6    9.87    3.38
   0  29   6   11.05    3.80
   0 -28  -6   25.48    3.46
   0  28   6   34.64    3.54
   0 -27  -6   29.45    3.21
   0  27   6   24.34    3.80
   0 -26  -6    8.82    2.91
   0  26   6    9.28    3.25
   0 -25  -6    5.02    2.07
   0  25   6    3.25    2.45
   0 -24  -6    6.92    2.07
   0  24   6    5.99    1.98
   0 -23  -6    1.60    1.94
   0  23   6    0.34    2.03
   0 -22  -6   43.45    2.62
   0  22   6   43.16    3.04
   0 -21  -6   79.74    3.67
   0  21   6   82.52    3.88
   0 -20  -6   -0.42    1.52
   0  20   6   -1.14    2.07
   0 -19  -6    4.94    1.43
   0  19   6    5.15    1.65
   0 -18  -6  142.51    5.10
   0  18   6  140.99    5.57
   0 -17  -6   19.07    2.11
   0  17   6   19.28    2.32
   0 -16  -6   36.83    2.32
   0  16   6   32.11    1.86
   0 -15  -6   14.30    1.48
   0  15   6   13.25    1.56
   0 -14  -6    3.46    1.18
   0  14   6    1.65    1.22
   0 -13  -6   71.00    3.08
   0  13   6   67.21    2.95
   0 -12  -6   14.85    1.31
   0  12   6   14.09    1.35
   0 -11  -6  265.74    8.02
   0  11   6  238.36    7.76
   0 -10  -6  123.95    4.35
   0  10   6  119.52    4.35
   0  -9  -6    0.42    1.01
   0   9   6   -0.55    1.01
   0  -8  -6    1.22    0.68
   0   8   6    0.72    0.76
   0  -7  -6    5.44    0.84
   0   7   6    5.91    0.80
   0  -6  -6   59.53    2.28
   0   6   6   57.80    2.53
   0  -5  -6  152.42    5.27
   0   5   6  151.88    5.57
   0  -4  -6    4.09    0.63
   0   4   6    3.25    0.80
   0  -3  -6   17.51    1.10
   0   3   6   15.95    1.10
   0  -2  -6   85.94    3.29
   0   2   6   87.67    3.16
   0  -1  -6   91.04    4.77
   0   1   6   92.48    3.54
   0   0  -6 2118.55   77.54
   0   1  -6   93.83    4.30
   0   2  -6   85.64    3.29
   0  -2   6   88.30    2.87
   0   3  -6   18.86    1.14
   0  -3   6   18.44    1.05
   0   4  -6    3.84    0.46
   0  -4   6    5.02    0.46
   0   5  -6  145.97    5.02
   0  -5   6  144.70    7.26
   0   6  -6   57.16    2.19
   0  -6   6   58.47    3.04
   0   7  -6    5.27    0.55
   0  -7   6    5.48    0.55
   0   8  -6    0.42    0.46
   0  -8   6    0.59    0.38
   0   9  -6    0.13    0.51
   0  -9   6    0.34    0.38
   0  10  -6  105.43    3.75
   0 -10   6  107.20    3.97
   0  11  -6  212.84    6.67
   0 -11   6  211.95    6.75
   0  12  -6   11.35    1.35
   0 -12   6   11.01    0.89
   0  13  -6   56.91    2.45
   0 -13   6   58.26    2.45
   0  14  -6    2.24    0.93
   0 -14   6    3.29    1.14
   0  15  -6   11.14    1.22
   0 -15   6   11.98    1.10
   0  16  -6   28.31    1.86
   0 -16   6   26.54    1.43
   0  17  -6   11.85    1.39
   0 -17   6   14.05    1.14
   0  18  -6  100.66    3.92
   0 -18   6  107.07    4.18
   0  19  -6    2.78    1.01
   0 -19   6    2.40    0.97
   0  20  -6   -0.17    1.48
   0 -20   6   -0.59    1.18
   0  21  -6   51.01    3.80
   0 -21   6   53.54    2.53
   0  22  -6   28.35    2.07
   0 -22   6   26.16    1.94
   0  23  -6    0.51    1.81
   0 -23   6    1.27    1.10
   0  24  -6    3.80    1.60
   0 -24   6    3.50    1.27
   0  25  -6    0.38    2.19
   0 -25   6    0.72    1.65
   0  26  -6    9.24    2.07
   0 -26   6    7.76    1.65
   0  27  -6   19.32    3.08
   0 -27   6   16.28    2.19
   0  28  -6   22.49    4.30
   0 -28   6   20.25    2.40
   0  29  -6    6.41    2.87
   0 -29   6    6.92    1.81
   0 -30   6   -0.46    2.03
   0  31  -6   -1.01    3.97
   0 -31   6    2.95    2.36
   0  32  -6   27.42    3.29
   0 -32   6   23.12    2.91
   0  33  -6    1.18    3.04
   0 -33   6   -0.17    2.49
   0  34  -6   -1.05    3.25
   0 -34   6    0.76    3.71
   0  35  -6    5.15    2.57
   0 -35   6    4.39    2.07
   0  36  -6   -1.18    2.91
   0 -36   6    1.18    2.32
   0  37  -6   -1.52    2.53
   0 -37   6    0.68    1.98
   0  38  -6    0.76    2.11
   0 -38   6    4.89    1.81
   0 -39   6    1.65    2.74
   0 -33  -7   -0.08    3.04
   0  33   7    1.52    3.75
   0 -32  -7    3.71    3.33
   0  32   7    2.07    3.71
   0 -31  -7   11.05    2.87
   0  31   7   10.00    3.33
   0 -30  -7    1.39    2.49
   0  30   7    1.52    2.83
   0 -29  -7   23.92    3.29
   0  29   7   22.40    3.92
   0 -28  -7    7.93    2.91
   0  28   7    6.83    3.25
   0 -27  -7    2.74    2.70
   0  27   7   -1.73    2.83
   0 -26  -7   26.33    3.38
   0  26   7   29.15    3.08
   0 -25  -7   12.53    3.29
   0  25   7   16.41    3.71
   0 -24  -7    1.56    2.15
   0  24   7    0.63    2.19
   0 -23  -7   19.79    3.00
   0  23   7   20.46    2.78
   0 -22  -7   11.31    2.66
   0  22   7   12.49    2.91
   0 -21  -7    9.28    2.15
   0  21   7    9.83    1.94
   0 -20  -7   79.52    3.50
   0  20   7   78.76    4.13
   0 -19  -7   11.18    2.03
   0  19   7   11.22    1.98
   0 -18  -7   55.73    3.97
   0  18   7   57.80    3.00
   0 -17  -7    7.26    1.56
   0  17   7    9.70    1.60
   0 -16  -7    7.38    1.94
   0  16   7    4.13    1.69
   0 -15  -7   60.29    3.08
   0  15   7   57.04    4.26
   0 -14  -7  154.83    5.57
   0  14   7  143.31    5.74
   0 -13  -7    1.73    1.52
   0  13   7    0.42    1.27
   0 -12  -7    4.22    1.39
   0  12   7    6.29    1.31
   0 -11  -7   20.50    1.60
   0  11   7   17.68    1.60
   0 -10  -7   25.52    1.60
   0  10   7   26.70    1.65
   0  -9  -7    9.20    1.27
   0   9   7    8.10    1.35
   0  -8  -7   25.27    1.52
   0   8   7   27.25    1.60
   0  -7  -7   35.56    2.03
   0   7   7   37.67    2.03
   0  -6  -7   39.36    2.49
   0   6   7   43.45    1.98
   0  -5  -7  127.07    4.35
   0   5   7  124.58    4.05
   0  -4  -7  630.96   23.88
   0  -3  -7  561.82   15.78
   0   3   7  526.46   15.06
   0  -2  -7    1.94    0.72
   0   2   7    2.53    0.63
   0  -1  -7    1.14    0.59
   0   1   7    0.51    0.59
   0   0  -7    0.34    0.46
   0   0   7    0.55    0.59
   0   1  -7    1.05    0.51
   0  -1   7    1.14    0.72
   0   2  -7    2.49    0.51
   0  -2   7    2.32    0.46
   0  -3   7  563.04   21.39
   0   5  -7  122.39    6.71
   0  -5   7  127.15    6.37
   0   6  -7   39.32    1.77
   0  -6   7   41.47    1.77
   0  -7   7   32.70    1.65
   0  -8   7   24.34    1.31
   0   9  -7    7.13    0.72
   0  -9   7    8.90    0.97
   0  10  -7   23.63    1.27
   0 -10   7   21.09    1.31
   0 -11   7   17.51    1.01
   0  12  -7    4.01    1.01
   0 -12   7    3.97    0.68
   0  13  -7    1.05    0.76
   0 -13   7    0.93    0.63
   0  14  -7  155.76    8.14
   0 -14   7  132.85    4.98
   0  15  -7   46.15    2.45
   0 -15   7   50.54    2.70
   0  16  -7    5.65    1.39
   0 -16   7    4.47    0.84
   0  17  -7    6.71    1.14
   0 -17   7    6.54    1.10
   0  18  -7   41.64    2.32
   0 -18   7   42.19    3.80
   0  19  -7    6.79    1.22
   0 -19   7    8.18    1.22
   0  20  -7   60.96    4.60
   0 -20   7   59.11    2.87
   0  21  -7    6.75    1.65
   0 -21   7    6.41    1.14
   0  22  -7    7.55    2.28
   0 -22   7    6.96    1.56
   0  23  -7   11.22    2.03
   0 -23   7   11.73    1.48
   0  24  -7    0.17    1.39
   0 -24   7    0.38    1.27
   0  25  -7    8.56    2.15
   0 -25   7    9.24    1.77
   0  26  -7   17.89    2.28
   0 -26   7   15.78    3.12
   0  27  -7    0.42    1.56
   0 -27   7    0.80    1.27
   0  28  -7    8.44    2.45
   0 -28   7    7.68    1.77
   0  29  -7   12.02    2.66
   0 -29   7   12.74    1.81
   0  30  -7    0.38    2.19
   0 -30   7    1.18    1.43
   0  31  -7    5.91    2.78
   0 -31   7    5.36    2.32
   0  32  -7   -0.13    2.78
   0 -32   7    1.69    1.77
   0  33  -7   -0.38    2.28
   0 -33   7    2.74    1.60
   0  34  -7    1.22    2.36
   0 -34   7    2.15    1.90
   0  35  -7    1.35    1.94
   0 -35   7   -0.63    1.43
   0 -36   7    1.14    1.69
   0 -32  -8    1.81    2.91
   0  32   8    1.01    3.54
   0 -31  -8    3.92    2.91
   0  31   8    2.62    4.09
   0 -30  -8    4.94    2.91
   0  30   8    3.42    2.91
   0 -29  -8    0.46    2.78
   0  29   8    2.28    3.00
   0 -28  -8   10.13    3.25
   0  28   8    9.28    3.04
   0 -27  -8    2.57    2.83
   0  27   8    2.91    2.91
   0 -26  -8   -2.28    2.32
   0  26   8    1.22    2.36
   0 -25  -8    0.04    2.19
   0  25   8   -1.90    2.24
   0 -24  -8    0.68    2.32
   0  24   8    0.38    2.53
   0 -23  -8   25.61    2.62
   0  23   8   25.06    2.62
   0 -22  -8   66.87    3.63
   0  22   8   74.38    3.97
   0 -21  -8    7.64    2.36
   0  21   8    6.75    2.07
   0 -20  -8   20.21    2.87
   0  20   8   18.35    2.95
   0 -19  -8  102.43    4.60
   0  19   8  113.57    5.02
   0 -18  -8   20.55    2.28
   0  18   8   18.65    2.11
   0 -17  -8    2.66    1.77
   0  17   8    3.38    1.86
   0 -16  -8   -1.73    1.90
   0  16   8    1.14    1.98
   0 -15  -8   58.43    3.25
   0  15   8   56.57    3.16
   0 -14  -8   -0.34    1.52
   0  14   8    0.68    1.27
   0 -13  -8    6.88    1.94
   0  13   8    4.81    1.73
   0 -12  -8  142.34    4.73
   0  12   8  157.02    5.23
   0 -11  -8   96.15    3.50
   0  11   8  101.08    4.30
   0 -10  -8   42.36    2.07
   0  10   8   42.91    2.49
   0  -9  -8   20.55    1.65
   0   9   8   19.28    1.56
   0  -8  -8    2.19    1.01
   0   8   8    2.03    0.80
   0  -7  -8    9.83    1.27
   0   7   8    9.62    1.01
   0  -6  -8   61.43    2.45
   0   6   8   59.15    2.66
   0  -5  -8   39.87    2.83
   0   5   8   39.70    1.90
   0  -4  -8  169.13    5.61
   0   4   8  157.91    5.15
   0  -3  -8    9.45    1.05
   0   3   8   11.48    1.43
   0  -2  -8    3.54    0.72
   0   2   8    3.00    0.76
   0  -1  -8   14.77    1.01
   0   1   8   13.63    0.93
   0   0  -8   12.74    0.93
   0   0   8   13.33    0.93
   0   1  -8   13.75    0.93
   0  -1   8   13.12    0.97
   0   2  -8    2.66    0.46
   0  -2   8    2.62    0.55
   0   3  -8    9.32    0.63
   0  -3   8   10.25    0.72
   0   4  -8  141.71    6.92
   0  -4   8  130.32    4.77
   0   5  -8   25.14    1.86
   0  -7   8    6.41    0.68
   0  -8   8    0.93    0.42
   0   9  -8   15.61    0.89
   0  -9   8   15.31    0.97
   0  10  -8   30.84    2.15
   0 -10   8   24.89    2.03
   0  11  -8   85.22    3.12
   0 -11   8   73.53    5.06
   0  12  -8  128.63    7.34
   0 -12   8  146.73    7.59
   0  13  -8    5.27    0.68
   0 -13   8    5.27    0.72
   0  14  -8    0.04    0.76
   0 -14   8   -0.04    0.59
   0 -15   8   47.46    2.32
   0  16  -8    0.55    0.89
   0 -16   8   -0.04    0.80
   0  17  -8    2.32    1.14
   0 -17   8    2.57    0.84
   0  18  -8   12.53    1.81
   0 -18   8   10.08    1.22
   0 -19   8   63.28    2.95
   0  20  -8   10.76    1.52
   0 -20   8   12.15    1.39
   0  21  -8    4.77    1.52
   0 -21   8    3.71    1.22
   0  22  -8   34.26    2.57
   0 -22   8   36.37    2.49
   0  23  -8   12.45    1.86
   0 -23   8   12.49    1.60
   0  24  -8   -0.80    1.73
   0 -24   8   -0.21    1.31
   0  25  -8   -0.63    1.90
   0 -25   8    0.63    1.39
   0  26  -8    0.89    1.56
   0 -26   8    0.17    1.27
   0  27  -8    1.14    1.81
   0 -27   8    0.04    1.65
   0  28  -8    3.59    2.24
   0 -28   8    4.56    1.43
   0  29  -8    0.80    2.32
   0 -29   8    0.59    1.52
   0  30  -8    0.68    3.97
   0 -30   8    3.59    1.94
   0  31  -8    2.19    3.67
   0 -31   8    0.72    1.86
   0  32  -8   -0.38    3.59
   0 -32   8    0.42    1.48
   0 -33   8    0.55    1.39
   0 -30  -9    0.04    4.43
   0  30   9    1.43    3.25
   0 -29  -9    2.45    3.46
   0  29   9    2.91    4.01
   0 -28  -9    2.32    2.87
   0  28   9   -0.17    2.74
   0 -27  -9    2.66    2.74
   0  27   9    1.56    3.33
   0 -26  -9   11.22    3.38
   0  26   9   18.18    4.01
   0 -25  -9   13.88    3.59
   0  25   9   12.45    3.75
   0 -24  -9   29.91    3.63
   0  24   9   34.38    3.67
   0 -23  -9    1.05    2.45
   0  23   9   -0.13    2.49
   0 -22  -9   15.23    3.33
   0  22   9   13.75    2.78
   0 -21  -9    6.92    2.87
   0  21   9    9.24    2.53
   0 -20  -9    1.39    1.86
   0  20   9    2.91    2.15
   0 -19  -9   53.20    3.04
   0  19   9   59.19    3.80
   0 -18  -9   11.52    2.62
   0  18   9   12.32    2.78
   0 -17  -9    1.14    2.15
   0  17   9   -0.30    1.90
   0 -16  -9    3.00    1.52
   0  16   9    0.76    1.52
   0 -15  -9    2.07    1.81
   0  15   9    0.30    1.52
   0 -14  -9  136.35    5.36
   0  14   9  132.30    7.72
   0 -13  -9    0.76    1.81
   0  13   9   -0.42    1.77
   0 -12  -9    0.84    1.22
   0  12   9    1.31    1.18
   0 -11  -9   15.10    1.60
   0  11   9   14.60    1.52
   0 -10  -9   15.15    1.73
   0  10   9   15.27    1.56
   0  -9  -9   -0.46    1.39
   0   9   9    0.55    1.31
   0  -8  -9  120.07    4.18
   0   8   9  120.07    5.48
   0  -7  -9   85.94    3.25
   0   7   9   94.67    3.71
   0  -6  -9    0.13    1.14
   0   6   9    0.63    0.89
   0  -5  -9   22.32    1.60
   0   5   9   20.21    1.31
   0  -4  -9  106.86    4.05
   0   4   9   96.95    3.42
   0  -3  -9  143.31    5.44
   0   3   9  144.96    4.47
   0  -2  -9   13.08    1.05
   0   2   9   15.40    1.60
   0  -1  -9    8.90    0.84
   0   1   9   11.31    0.93
   0   0  -9   -0.04    0.55
   0   0   9    0.00    0.59
   0  -1   9    8.02    0.68
   0   2  -9   12.45    1.22
   0  -2   9   11.94    0.76
   0  15  -9    0.08    0.59
   0 -15   9   -0.04    0.42
   0  16  -9    1.27    1.14
   0 -16   9    0.89    0.51
   0  17  -9    0.25    0.80
   0 -17   9    0.55    0.63
   0  18  -9    4.56    1.10
   0 -18   9    5.61    0.89
   0  19  -9   22.99    1.98
   0 -19   9   24.47    1.43
   0  20  -9    0.21    1.01
   0 -20   9    0.80    0.84
   0  21  -9    3.88    1.27
   0 -21   9    3.29    1.10
   0  22  -9    5.32    1.39
   0 -22   9    6.33    1.18
   0  23  -9    1.18    2.24
   0 -23   9   -0.17    1.01
   0  24  -9   11.05    1.65
   0 -24   9   10.97    1.60
   0  25  -9    5.57    1.73
   0 -25   9    4.39    1.27
   0  26  -9    6.88    1.77
   0 -26   9    5.99    1.43
   0  27  -9    0.21    2.78
   0 -27   9    0.46    1.10
   0  28  -9    2.83    2.95
   0 -28   9    0.76    1.39
   0 -29   9    0.76    1.52
   0  29  10   -1.65    2.70
   0 -28 -10    0.84    2.11
   0  28  10   -0.08    2.53
   0 -27 -10    0.21    2.36
   0  27  10    2.07    2.95
   0 -26 -10   -0.97    2.83
   0  26  10    3.84    3.21
   0 -25 -10    3.54    2.36
   0  25  10    6.67    2.74
   0 -24 -10    0.55    2.24
   0  24  10    0.59    2.53
   0 -23 -10    3.46    2.62
   0  23  10    5.27    3.16
   0 -22 -10    1.01    3.00
   0  22  10    1.43    3.04
   0 -21 -10    0.84    2.45
   0  21  10    4.73    2.62
   0 -20 -10   19.83    2.57
   0  20  10   20.04    2.62
   0 -19 -10    5.53    2.32
   0  19  10    5.95    2.24
   0 -18 -10   29.83    3.08
   0  18  10   26.11    3.88
   0 -17 -10   -1.22    2.95
   0  17  10    1.05    1.98
   0 -16 -10   20.76    2.32
   0  16  10   22.74    2.45
   0 -15 -10   26.70    2.62
   0  15  10   29.95    2.57
   0 -14 -10    1.94    1.81
   0  14  10    2.49    3.16
   0 -13 -10   45.86    3.25
   0  13  10   54.30    3.16
   0 -12 -10    6.12    1.90
   0  12  10    7.64    2.07
   0 -11 -10   74.21    4.30
   0  11  10   75.81    5.61
   0 -10 -10   14.09    1.65
   0  10  10   13.84    1.56
   0  -9 -10   20.59    1.65
   0   9  10   18.44    1.60
   0  -8 -10    1.60    1.43
   0   8  10    2.74    0.93
   0  -7 -10   16.12    1.48
   0   7  10   16.41    1.35
   0  -6 -10   -0.17    1.14
   0   6  10   -0.25    0.84
   0  -5 -10   41.89    1.94
   0   5  10   41.01    1.98
   0  -4 -10   61.89    2.66
   0   4  10   58.73    2.49
   0  -3 -10   -0.55    1.14
   0   3  10    0.38    1.01
   0  -2 -10    0.08    0.76
   0   2  10   -0.30    0.68
   0  -1 -10   13.37    1.39
   0   1  10   13.37    1.56
   0   0 -10    6.96    1.01
   0   0  10    6.45    0.68
   0  21 -10    0.34    0.80
   0  22 -10    0.38    1.22
   0 -22  10    0.13    0.72
   0 -23  10    0.46    0.84
   0  24 -10    0.80    1.52
   0 -26 -11    2.57    3.59
   0  26  11    0.17    2.83
   0 -25 -11    2.03    2.45
   0  25  11    1.43    2.15
   0 -24 -11   -0.51    2.53
   0  24  11   -0.46    2.19
   0 -23 -11    1.94    2.83
   0  23  11    2.03    2.70
   0 -22 -11   -1.22    3.08
   0  22  11   -1.05    2.83
   0 -21 -11    3.21    2.36
   0  21  11    3.12    2.62
   0 -20 -11    0.08    2.28
   0  20  11    0.97    1.98
   0 -19 -11   12.83    2.49
   0  19  11   17.00    2.49
   0 -18 -11    2.11    2.70
   0  18  11    1.52    2.53
   0 -17 -11    1.77    2.53
   0  17  11    1.31    2.28
   0 -16 -11    3.42    3.00
   0  16  11    1.94    2.36
   0 -15 -11    1.48    1.77
   0  15  11    0.68    1.98
   0 -14 -11   10.42    2.11
   0  14  11    9.15    2.03
   0 -13 -11    0.89    1.35
   0  13  11    0.13    1.52
   0 -12 -11    6.24    2.03
   0  12  11    5.48    1.65
   0 -11 -11    3.63    1.81
   0  11  11    4.22    1.60
   0 -10 -11   12.61    1.90
   0  10  11   17.00    2.66
   0  -9 -11    0.25    1.48
   0   9  11    0.84    2.32
   0  -8 -11    1.35    1.39
   0   8  11    1.43    2.07
   0  -7 -11    5.57    1.35
   0   7  11    6.96    1.35
   0  -6 -11   -0.08    1.52
   0   6  11    0.93    1.05
   0  -5 -11    2.57    0.93
   0   5  11    3.12    1.05
   0  -4 -11   14.01    1.27
   0   4  11   17.38    1.43
   0  -3 -11   18.65    1.18
   0   3  11   18.14    1.22
   0  -2 -11    3.63    0.93
   0   2  11    3.63    0.63
   0 -21 -12   -0.63    1.86
   0 -20 -12    0.89    1.14
   0 -19 -12    1.14    2.40
   0 -18 -12    2.11    2.57
   0 -17 -12    4.60    3.38
   0 -16 -12   -1.48    3.16
   0 -15 -12   -0.13    3.21
   0  15  12   -0.17    1.98
   0 -14 -12    0.21    2.07
   0  14  12    1.18    1.69
   0 -13 -12    1.35    1.90
   0  13  12    0.59    1.98
   0 -12 -12    1.65    1.86
   0  12  12    1.48    1.81
   0 -11 -12   15.02    2.03
   0  11  12   20.25    2.24
   0 -10 -12    1.01    1.56
   0  10  12    1.65    1.98
   0  -9 -12    4.94    1.39
   0   9  12    5.86    1.35
   0  -8 -12    2.45    1.22
   0   8  12    1.86    1.73
   0  -7 -12    5.65    1.22
   0   7  12    4.94    1.39
   0  -6 -12    0.42    0.97
   0   6  12    0.38    0.93
   0  -5 -12    0.84    0.89
   0   5  12    0.21    1.22
   0  -4 -12    0.63    0.93
   0  -8 -13    1.05    1.39
   0   8  13    0.46    0.80
   0   7  13   -0.08    0.80
   1   8  12    0.63    1.22
  -1  -8 -12    1.01    0.76
   1   9  12    2.87    1.43
  -1  -9 -12    1.39    1.31
   1  10  12    2.07    1.81
  -1 -10 -12    2.07    1.48
   1  11  12    0.55    1.05
  -1 -11 -12    0.89    1.77
   1  12  12   -0.04    1.31
  -1 -12 -12    0.84    2.32
   1  13  12    1.43    1.48
  -1 -13 -12    1.18    2.28
   1  14  12    1.73    1.48
  -1 -14 -12    0.51    2.15
  -1 -17 -12    0.97    1.01
   1  18  12    1.73    1.77
  -1 -18 -12    0.68    1.22
   1  19  12    5.19    1.77
  -1 -19 -12    0.89    1.48
  -1 -20 -12    0.34    1.65
  -1  -5 -11    0.42    0.55
   1   6  11    1.31    0.97
  -1  -6 -11    0.89    0.80
   1   7  11    0.72    0.97
  -1  -7 -11    0.42    1.01
   1   8  11    1.77    1.48
  -1  -8 -11    1.60    1.10
   1   9  11   -0.17    1.94
  -1  -9 -11   -0.04    1.18
   1  10  11   15.61    1.73
  -1 -10 -11   12.07    1.65
   1  11  11   20.63    2.24
  -1 -11 -11   19.74    2.83
   1  12  11    3.04    1.52
  -1 -12 -11    3.80    1.35
   1  13  11    0.42    2.70
  -1 -13 -11   -1.10    1.77
   1  14  11    0.25    2.15
  -1 -14 -11    0.46    1.86
   1  15  11    2.15    2.07
  -1 -15 -11    4.01    1.69
   1  16  11   -0.34    2.19
  -1 -16 -11   -0.59    2.03
   1  17  11   11.73    2.19
  -1 -17 -11    8.14    1.90
   1  18  11   -0.13    2.40
  -1 -18 -11   -0.17    2.24
   1  19  11   -1.22    2.53
  -1 -19 -11    2.62    1.98
   1  20  11    0.46    2.24
  -1 -20 -11    0.21    2.28
   1  21  11    8.10    2.70
  -1 -21 -11    6.50    4.18
   1  22  11   -0.34    2.91
  -1 -22 -11   -1.27    2.70
   1  23  11   -0.13    2.87
  -1 -23 -11   -0.72    1.43
   1  24  11    0.51    2.49
  -1 -24 -11   -0.08    1.22
  -1 -25 -11   -1.77    2.28
  -1 -26 -11    4.64    4.98
  -1 -27 -11   -0.42    3.33
   1   3  10   11.01    0.84
   1   4  10    0.59    0.93
  -1  -4 -10    0.84    0.68
   1   5  10   26.11    2.49
  -1  -5 -10   25.69    2.40
   1   6  10   10.93    1.10
  -1  -6 -10    9.11    1.39
   1   7  10   56.53    4.22
  -1  -7 -10   54.51    4.05
   1   8  10    7.64    1.39
  -1  -8 -10    7.47    1.31
   1   9  10   -0.30    1.39
  -1  -9 -10    1.01    1.27
   1  10  10    1.43    1.35
  -1 -10 -10    1.35    1.43
   1  11  10    1.73    1.60
  -1 -11 -10    0.68    1.27
   1  12  10   19.24    2.19
  -1 -12 -10   18.56    3.00
   1  13  10    3.54    1.90
  -1 -13 -10    2.32    1.52
   1  14  10    0.59    1.65
  -1 -14 -10    0.42    1.18
   1  15  10   17.85    2.62
  -1 -15 -10   16.54    2.28
   1  16  10    0.97    1.69
  -1 -16 -10   -0.08    1.43
   1  17  10    3.21    2.19
  -1 -17 -10    1.77    3.16
   1  18  10   12.99    2.74
  -1 -18 -10   12.74    3.97
   1  19  10    1.52    2.11
  -1 -19 -10    1.22    1.90
   1  20  10    1.94    2.45
  -1 -20 -10    2.53    2.74
   1  21  10    0.30    4.73
  -1 -21 -10    2.19    2.87
   1  22  10    3.29    2.28
  -1 -22 -10    1.14    2.45
   1  23  10    0.30    2.70
  -1 -23 -10   -0.04    2.15
   1  24  10    2.87    2.70
  -1 -24 -10    1.69    2.19
   1  25  10   16.33    3.29
  -1 -25 -10    8.02    3.12
   1  26  10   -0.76    2.87
  -1 -26 -10    1.86    2.19
   1  27  10    2.57    3.08
  -1 -27 -10    1.35    2.40
   1  28  10    0.63    3.71
  -1 -28 -10   -0.68    2.83
   1 -28   9    0.63    1.01
   1 -27   9    1.10    0.97
  -1  27  -9    1.43    1.90
   1 -26   9    0.76    0.80
  -1  26  -9    0.80    2.15
   1 -25   9    2.49    0.89
  -1  25  -9    2.36    1.05
   1 -24   9    3.67    0.84
  -1  24  -9    1.35    1.43
   1 -23   9    0.25    0.68
  -1  23  -9    0.76    0.84
   1 -22   9    5.15    0.72
  -1  22  -9    6.12    1.27
   1 -21   9    0.97    0.68
  -1  21  -9    2.66    0.89
  -1  -2  -9    1.94    0.46
   1   3   9    6.79    0.72
  -1  -3  -9    6.54    0.76
   1   4   9    0.34    0.72
  -1  -4  -9    0.34    0.72
   1   5   9    1.81    0.89
  -1  -5  -9    1.48    0.80
   1   6   9    8.35    1.18
  -1  -6  -9    8.56    1.05
   1   7   9   33.67    2.24
  -1  -7  -9   30.54    1.73
   1   8   9   19.41    1.73
  -1  -8  -9   19.74    1.52
   1   9   9   -0.68    1.18
  -1  -9  -9   -0.68    1.01
   1  10   9   21.43    1.60
  -1 -10  -9   19.66    1.43
   1  11   9   26.33    1.94
  -1 -11  -9   26.03    2.62
   1  12   9   40.08    2.49
  -1 -12  -9   39.66    2.32
   1  13   9    2.36    1.31
  -1 -13  -9    0.63    1.27
   1  14   9   -0.30    1.48
  -1 -14  -9   -0.13    1.39
   1  15   9   40.88    2.28
  -1 -15  -9   44.68    2.66
   1  16   9    4.13    1.48
  -1 -16  -9    4.39    1.94
   1  17   9   87.84    5.23
  -1 -17  -9   79.36    6.16
   1  18   9   12.95    2.83
  -1 -18  -9    9.07    2.03
   1  19   9    8.44    2.28
  -1 -19  -9    5.65    2.03
   1  20   9    1.01    2.74
  -1 -20  -9   -0.76    2.49
   1  21   9   10.84    2.53
  -1 -21  -9   10.67    2.62
   1  22   9   37.97    3.42
  -1 -22  -9   32.82    3.42
   1  23   9    2.36    2.53
  -1 -23  -9    0.84    2.36
   1  24   9   13.63    3.75
  -1 -24  -9   10.25    3.42
   1  25   9   10.17    3.71
  -1 -25  -9    8.27    2.87
   1  26   9    7.38    3.16
  -1 -26  -9    6.92    2.49
   1  27   9    2.74    2.83
  -1 -27  -9    0.30    2.45
   1  28   9    7.13    3.00
  -1 -28  -9    2.45    2.83
   1  29   9    5.36    4.22
  -1 -29  -9    3.59    3.54
  -1 -30  -9   -2.15    3.54
   1 -31   8   -0.59    1.73
  -1  31  -8   -0.51    1.52
   1 -30   8    0.25    1.43
  -1  30  -8    1.01    2.32
   1 -29   8   13.29    2.03
  -1  29  -8    9.49    2.24
   1 -28   8    6.03    1.60
  -1  28  -8    6.67    2.03
   1 -27   8    0.17    2.07
  -1  27  -8    0.21    1.69
   1 -26   8    2.03    1.31
  -1  26  -8    0.55    2.19
   1 -25   8    6.33    1.39
  -1  25  -8    5.02    1.65
   1 -24   8    0.34    1.10
  -1  24  -8   -0.30    1.39
   1 -23   8   -0.21    1.01
  -1  23  -8    0.13    1.43
   1 -22   8    4.30    1.05
  -1  22  -8    3.84    1.48
   1 -21   8    7.34    1.18
  -1  21  -8    8.48    1.90
   1 -20   8    3.84    0.80
  -1  20  -8    3.92    1.43
   1 -19   8   23.79    1.56
  -1  19  -8   19.49    1.73
   1 -18   8   17.51    1.35
  -1  18  -8   17.76    1.43
   1 -17   8   15.69    1.65
  -1  17  -8   10.84    1.10
   1 -16   8    2.45    0.42
  -1  16  -8    6.12    0.84
   1   1   8   78.09    4.51
  -1  -1  -8   88.38    4.73
   1   2   8    1.81    0.59
  -1  -2  -8    1.14    0.51
   1   3   8   85.01    3.42
  -1  -3  -8   78.05    3.00
   1   4   8    0.25    0.76
  -1  -4  -8    0.63    1.05
   1   5   8  100.66    5.02
  -1  -5  -8   93.70    3.46
   1   6   8   46.28    2.36
  -1  -6  -8   45.31    2.15
   1   7   8   51.17    2.19
  -1  -7  -8   52.65    2.28
   1   8   8    1.18    0.89
  -1  -8  -8    1.01    0.97
   1   9   8   -0.08    0.97
  -1  -9  -8    1.39    0.97
   1  10   8    0.08    1.05
  -1 -10  -8   -0.21    1.01
   1  11   8   19.58    1.69
  -1 -11  -8   17.09    1.48
   1  12   8    6.16    1.31
  -1 -12  -8    5.70    1.22
   1  13   8   27.34    2.11
  -1 -13  -8   27.80    2.11
   1  14   8   17.89    1.86
  -1 -14  -8   20.25    1.73
   1  15   8   23.03    1.98
  -1 -15  -8   22.74    1.86
   1  16   8   11.39    2.19
  -1 -16  -8   12.83    2.11
   1  17   8   27.55    2.83
  -1 -17  -8   28.35    2.57
   1  18   8   37.29    2.87
  -1 -18  -8   39.02    2.66
   1  19   8   56.41    3.16
  -1 -19  -8   54.51    2.95
   1  20   8    7.47    1.98
  -1 -20  -8    7.72    1.81
   1  21   8   17.21    2.32
  -1 -21  -8   18.31    2.28
   1  22   8   11.52    2.70
  -1 -22  -8    9.91    2.83
   1  23   8   -0.55    2.15
  -1 -23  -8    0.08    2.83
   1  24   8    1.31    2.19
  -1 -24  -8   -0.08    2.36
   1  25   8   21.09    2.95
  -1 -25  -8   17.97    2.95
   1  26   8    5.70    2.45
  -1 -26  -8    8.27    2.78
   1  27   8    2.32    2.83
  -1 -27  -8    2.66    2.74
   1  28   8   17.04    3.67
  -1 -28  -8   17.00    3.25
   1  29   8   49.82    4.43
  -1 -29  -8   42.15    4.05
   1  30   8    2.07    3.25
  -1 -30  -8    7.51    3.00
   1  31   8   -0.17    3.71
  -1 -31  -8    2.74    2.78
  -1  35  -7   -0.68    3.29
   1 -34   7    1.56    2.03
  -1  34  -7    1.35    2.11
   1 -33   7    8.06    1.69
  -1  33  -7    9.70    2.03
   1 -32   7   10.88    1.86
  -1  32  -7   14.18    2.49
   1 -31   7    0.08    1.73
  -1  31  -7    0.89    1.98
   1 -30   7    0.55    1.56
  -1  30  -7   -0.13    2.62
   1 -29   7   -0.17    1.31
  -1  29  -7    0.63    1.56
   1 -28   7   12.19    1.60
  -1  28  -7   12.02    1.81
   1 -27   7    2.07    1.65
   1 -26   7   26.07    2.57
  -1  26  -7   27.04    3.38
   1 -25   7    1.90    1.39
  -1  25  -7    0.63    2.74
   1 -24   7   14.72    1.52
  -1  24  -7   17.68    1.94
   1 -23   7   14.01    1.35
  -1  23  -7   12.99    1.60
   1 -22   7   39.19    2.32
  -1  22  -7   37.46    2.62
   1 -21   7   73.79    4.22
   1 -20   7   26.28    1.73
  -1  20  -7   24.64    2.03
   1 -19   7   84.92    3.16
   1 -18   7    7.21    1.01
  -1  18  -7    8.56    1.77
   1 -17   7   48.94    2.28
  -1  17  -7   46.83    2.49
   1 -16   7    1.56    0.63
  -1  16  -7    2.28    1.27
   1 -15   7    7.26    0.72
  -1  15  -7    5.78    1.31
   1 -14   7   35.78    1.98
  -1  14  -7   31.68    1.98
   1 -13   7   13.37    0.93
  -1   0  -7  310.42   12.95
   1   1   7  161.96    8.02
  -1  -1  -7  160.36    7.38
   1   2   7   11.05    0.84
  -1  -2  -7    9.87    0.76
   1   3   7    9.20    0.80
  -1  -3  -7    9.20    0.76
   1   4   7   29.45    1.48
  -1  -4  -7   28.39    1.48
   1   5   7    4.98    0.84
  -1  -5  -7    3.63    0.80
   1   6   7   61.51    2.78
  -1  -6  -7   58.56    2.28
   1   7   7  225.66    7.51
  -1  -7  -7  213.98    6.37
   1   8   7   -0.42    0.63
  -1  -8  -7    0.59    0.63
   1   9   7    0.84    0.89
  -1  -9  -7    0.30    0.84
   1  10   7  142.89    5.40
  -1 -10  -7  145.34    5.78
   1  11   7  120.49    5.06
  -1 -11  -7  109.31    4.43
   1  12   7    1.90    1.48
  -1 -12  -7    0.30    1.05
   1  13   7   18.52    2.03
  -1 -13  -7   21.39    3.04
   1  14   7   38.52    2.91
  -1 -14  -7   42.19    2.32
   1  15   7    8.48    1.65
  -1 -15  -7    8.14    1.94
   1  16   7    1.86    1.52
  -1 -16  -7    1.86    1.56
   1  17   7   59.15    3.67
  -1 -17  -7   66.49    3.46
   1  18   7   11.01    2.07
  -1 -18  -7    8.73    1.69
   1  19   7  112.73    4.85
  -1 -19  -7  120.99    4.89
   1  20   7   40.80    3.16
  -1 -20  -7   41.30    2.87
   1  21   7  119.35    5.06
  -1 -21  -7  116.73    5.27
   1  22   7   62.69    4.01
  -1 -22  -7   59.65    3.75
   1  23   7   23.29    2.57
  -1 -23  -7   20.12    2.62
   1  24   7   28.69    3.25
  -1 -24  -7   24.85    3.00
   1  25   7    0.55    2.70
  -1 -25  -7    3.97    2.36
   1  26   7   51.13    4.81
  -1 -26  -7   50.67    3.46
   1  27   7    3.04    2.66
  -1 -27  -7    3.08    2.70
   1  28   7   20.88    3.75
  -1 -28  -7   19.70    3.12
   1  29   7   -1.05    3.80
  -1 -29  -7    0.42    3.54
   1  30   7   -0.13    2.74
  -1 -30  -7    0.38    3.08
   1  31   7    1.98    3.00
  -1 -31  -7   -2.36    2.70
   1  32   7   27.80    3.97
  -1 -32  -7   16.88    3.12
   1  33   7   13.25    4.05
  -1 -33  -7   12.87    3.25
   1 -37   6    0.97    1.98
  -1  37  -6   -0.51    2.24
   1 -36   6   11.56    1.86
  -1  36  -6   16.20    3.00
   1 -35   6    1.48    2.15
  -1  35  -6    3.67    2.36
   1 -34   6    7.97    3.54
  -1  34  -6    9.24    2.62
   1 -33   6   -0.76    1.90
  -1  33  -6    1.35    2.19
   1 -32   6    1.27    2.19
  -1  32  -6    0.00    3.84
   1 -31   6    2.36    2.19
  -1  31  -6    1.14    3.46
   1 -30   6    0.72    1.65
  -1  30  -6   -0.55    2.49
   1 -29   6    1.77    1.60
  -1  29  -6    2.15    2.57
   1 -28   6    5.15    1.86
  -1  28  -6    4.35    1.94
   1 -27   6    3.04    1.86
  -1  27  -6    3.00    1.94
   1 -26   6    4.30    1.69
  -1  26  -6    5.57    2.45
   1 -25   6   50.33    2.78
  -1  25  -6   48.09    3.97
   1 -24   6   33.20    2.19
  -1  24  -6   26.79    2.40
   1 -23   6    4.81    1.39
  -1  23  -6    4.47    1.69
   1 -22   6    4.89    1.27
  -1  22  -6    4.94    1.56
   1 -21   6   13.54    1.35
  -1  21  -6   12.61    1.65
   1 -20   6   28.98    1.60
  -1  20  -6   27.21    2.40
   1 -19   6   30.46    1.69
  -1  19  -6   32.23    1.90
   1 -18   6   28.35    1.39
  -1  18  -6   29.11    1.65
   1 -17   6   22.74    1.22
  -1  17  -6   23.25    1.69
   1 -16   6   66.15    2.45
  -1  16  -6   65.60    3.16
   1 -15   6   19.87    1.18
  -1  15  -6   19.07    1.39
   1 -14   6  187.23    5.86
  -1  14  -6  197.14    9.62
   1 -13   6    4.64    0.63
  -1  13  -6    3.67    0.76
   1 -12   6    6.50    0.59
  -1  12  -6    6.33    0.72
   1 -11   6    0.51    0.38
  -1  11  -6    0.21    0.46
   1 -10   6    4.89    0.46
  -1  10  -6    5.32    0.76
   1   0   6    0.84    0.34
  -1   0  -6    1.05    0.51
   1   1   6  298.77   12.91
  -1  -1  -6  296.58    8.35
   1   2   6  543.97   22.15
  -1  -2  -6  519.04   13.58
   1   3   6   26.62    1.35
  -1  -3  -6   25.57    1.27
   1   4   6   66.07    2.70
  -1  -4  -6   67.50    2.49
   1   5   6   32.02    1.60
  -1  -5  -6   32.32    1.65
   1   6   6   20.76    1.22
  -1  -6  -6   22.49    1.31
   1   7   6  273.93    8.35
  -1  -7  -6  262.62   10.97
   1   8   6  447.32   19.49
  -1  -8  -6  457.74   17.51
   1   9   6    4.01    1.05
  -1  -9  -6    1.77    0.97
   1  10   6    5.91    1.10
  -1 -10  -6    6.37    1.01
   1  11   6    0.13    1.56
  -1 -11  -6   -0.25    1.14
   1  12   6    8.73    1.60
  -1 -12  -6    7.30    1.35
   1  13   6    4.43    1.14
  -1 -13  -6    4.98    1.01
   1  14   6  212.88    7.09
  -1 -14  -6  225.49    6.62
   1  15   6   19.28    1.77
  -1 -15  -6   20.33    1.77
   1  16   6   81.59    3.84
  -1 -16  -6   83.53    4.18
   1  17   6   28.39    2.74
  -1 -17  -6   25.44    2.36
   1  18   6   36.87    2.66
  -1 -18  -6   41.89    2.53
   1  19   6   46.24    3.12
  -1 -19  -6   38.43    2.57
   1  20   6   36.45    2.74
  -1 -20  -6   37.17    2.62
   1  21   6   15.86    2.57
  -1 -21  -6   21.18    2.40
   1  22   6    4.47    2.62
  -1 -22  -6    5.15    2.36
   1  23   6    6.62    2.28
  -1 -23  -6    5.70    2.15
   1  24   6   56.53    3.92
  -1 -24  -6   54.46    3.25
   1  25   6   83.66    5.06
  -1 -25  -6   75.81    4.13
   1  26   6    3.92    2.70
  -1 -26  -6    6.71    2.40
   1  27   6    4.47    2.45
  -1 -27  -6    6.45    2.07
   1  28   6    8.06    2.70
  -1 -28  -6    9.32    2.45
   1  29   6    4.98    2.70
  -1 -29  -6    2.78    2.15
   1  30   6    1.35    5.23
  -1 -30  -6    1.48    3.38
   1  31   6    0.80    4.13
  -1 -31  -6    0.46    3.04
   1  32   6    0.63    3.25
  -1 -32  -6    2.62    2.66
   1  33   6    2.74    3.04
  -1 -33  -6    0.63    2.45
   1  34   6   13.29    3.97
  -1 -34  -6    9.83    3.59
   1 -39   5    0.21    0.97
  -1  39  -5   -0.84    2.53
   1 -38   5    1.22    2.78
  -1  38  -5    1.73    3.59
   1 -37   5    5.48    2.91
  -1  37  -5    8.78    4.94
   1 -36   5    5.23    2.03
  -1  36  -5    1.86    2.36
   1 -35   5    4.26    2.07
  -1  35  -5    5.36    2.28
   1 -34   5    5.44    2.40
  -1  34  -5    8.18    4.98
   1 -33   5    9.62    2.83
  -1  33  -5   12.32    3.08
   1 -32   5    6.62    1.90
  -1  32  -5    7.59    3.25
   1 -31   5    1.18    1.77
  -1  31  -5    1.52    2.36
   1 -30   5   -0.04    1.73
  -1  30  -5    0.84    2.24
   1 -29   5    0.51    1.48
  -1  29  -5    1.69    1.86
   1 -28   5  105.72    4.47
  -1  28  -5   95.89    6.58
   1 -27   5   39.78    3.59
  -1  27  -5   41.30    3.16
   1 -26   5   36.49    2.74
  -1  26  -5   37.04    3.04
   1 -25   5   27.17    1.98
  -1  25  -5   28.90    2.36
   1 -24   5   16.28    1.65
  -1  24  -5   10.42    1.77
   1 -23   5    0.68    1.10
  -1  23  -5    1.52    1.77
   1 -22   5   44.09    2.57
  -1  22  -5   45.31    2.78
   1 -21   5   43.03    2.19
  -1  21  -5   42.91    2.49
   1 -20   5   19.20    1.52
  -1  20  -5   16.75    1.56
   1 -19   5    6.79    0.84
  -1  19  -5    4.81    1.14
   1 -18   5   51.22    2.07
  -1  18  -5   51.51    2.28
   1 -17   5   32.02    2.57
  -1  17  -5   31.89    1.69
   1 -16   5    1.56    0.80
  -1  16  -5    0.80    1.01
   1 -15   5   72.48    2.70
  -1  15  -5   67.46    3.63
   1 -14   5   43.66    1.77
  -1  14  -5   44.38    1.86
   1 -13   5  179.34    5.53
  -1  13  -5  175.38    5.70
   1 -12   5   40.88    2.40
  -1  12  -5   40.29    1.81
   1 -11   5  427.11   17.59
  -1  11  -5  418.55   12.15
   1 -10   5  333.79   13.25
  -1  10  -5  320.71    9.41
   1  -9   5   43.07    2.62
  -1   9  -5   43.33    1.81
   1  -8   5   13.08    0.59
  -1   8  -5   13.80    0.97
   1  -1   5   15.53    0.93
  -1   1  -5   16.79    0.97
   1   0   5   93.40    3.00
  -1   0  -5   95.05    4.43
   1   1   5   15.23    1.14
  -1  -1  -5   15.74    0.80
   1   2   5   22.02    1.14
  -1  -2  -5   21.47    1.14
   1   3   5  146.73    5.02
  -1  -3  -5  144.16    4.64
   1   4   5  261.86   11.26
  -1  -4  -5  252.03    7.59
   1   5   5    0.13    0.51
  -1  -5  -5    0.59    0.59
   1   6   5    5.57    1.01
  -1  -6  -5    5.61    0.76
   1   7   5  278.61    9.62
  -1  -7  -5  285.99    8.10
   1   8   5   16.37    1.18
  -1  -8  -5   16.54    1.56
   1   9   5   52.02    2.36
  -1  -9  -5   52.36    2.15
   1  10   5  388.85   11.52
  -1 -10  -5  402.43   10.72
   1  11   5  514.02   14.93
  -1 -11  -5  512.12   20.04
   1  12   5   49.78    2.70
  -1 -12  -5   51.60    2.24
   1  13   5  217.94    7.13
  -1 -13  -5  235.03    7.09
   1  14   5   55.60    2.57
  -1 -14  -5   51.47    2.32
   1  15   5   79.61    3.50
  -1 -15  -5   79.52    3.25
   1  16   5    0.63    1.01
  -1 -16  -5    1.27    1.10
   1  17   5   43.03    2.49
  -1 -17  -5   44.89    2.53
   1  18   5   69.57    3.42
  -1 -18  -5   69.61    3.38
   1  19   5    7.43    1.52
  -1 -19  -5    7.55    1.43
   1  20   5   24.60    2.03
  -1 -20  -5   24.64    2.07
   1  21   5   65.98    3.63
  -1 -21  -5   71.59    3.29
   1  22   5   71.51    4.22
  -1 -22  -5   71.59    3.71
   1  23   5    0.76    1.73
  -1 -23  -5   -1.01    1.52
   1  24   5   22.23    2.62
  -1 -24  -5   22.19    2.49
   1  25   5   39.66    3.67
  -1 -25  -5   41.89    3.21
   1  26   5   55.90    4.43
  -1 -26  -5   56.95    4.09
   1  27   5   60.41    4.13
  -1 -27  -5   56.28    3.54
   1  28   5  152.42    7.26
  -1 -28  -5  153.27    6.54
   1  29   5    0.34    2.15
  -1 -29  -5    1.10    2.19
   1  30   5   -1.73    3.46
  -1 -30  -5   -1.01    3.16
   1  31   5    3.80    3.12
  -1 -31  -5    3.75    2.87
   1  32   5   10.72    3.12
  -1 -32  -5   10.67    3.00
   1  33   5   14.77    3.21
  -1 -33  -5   15.69    3.21
   1  34   5    8.23    3.84
  -1 -34  -5    8.40    3.29
   1  35   5   10.55    4.81
  -1 -35  -5    7.09    3.46
   1 -39   4   -0.17    1.86
  -1  39  -4    0.80    2.49
   1 -38   4    1.90    2.40
  -1  38  -4    6.12    2.83
   1 -37   4   -0.38    2.24
  -1  37  -4    0.72    2.78
   1 -36   4   19.66    3.75
  -1  36  -4   17.80    5.57
   1 -35   4   13.80    2.78
  -1  35  -4   10.93    2.57
   1 -34   4   19.87    2.57
  -1  34  -4   25.02    3.08
   1 -33   4    1.43    1.86
  -1  33  -4    1.35    3.08
   1 -32   4   11.14    2.53
  -1  32  -4   10.17    3.25
   1 -31   4    6.88    2.15
  -1  31  -4   11.14    3.21
   1 -30   4    2.32    1.39
  -1  30  -4    1.22    1.86
   1 -29   4    0.21    1.31
  -1  29  -4    0.17    2.19
   1 -28   4   10.42    1.94
  -1  28  -4   10.88    2.66
   1 -27   4   -0.46    1.52
  -1  27  -4    1.35    2.03
   1 -26   4    6.88    1.65
  -1  26  -4    6.24    1.98
   1 -25   4   98.17    4.09
  -1  25  -4   97.20    4.47
   1 -24   4   53.28    3.00
  -1  24  -4   50.03    2.95
   1 -23   4    1.14    1.27
  -1  23  -4    0.63    1.31
   1 -22   4   50.63    2.74
  -1  22  -4   46.58    2.36
   1 -21   4    7.85    1.14
  -1  21  -4   10.38    1.69
   1 -20   4   14.72    1.39
  -1  20  -4   16.75    1.73
   1 -19   4    6.54    1.10
  -1  19  -4    7.13    1.43
   1 -18   4   58.77    2.45
  -1  18  -4   53.41    2.36
   1 -17   4  102.43    3.50
  -1  17  -4  101.80    3.67
   1 -16   4  174.66    5.70
  -1  16  -4  169.05    5.10
   1 -15   4  498.41   13.75
  -1  15  -4  492.75   18.73
   1 -14   4  543.84   21.35
   1 -13   4   57.63    2.45
  -1  13  -4   57.50    2.53
   1 -12   4    9.62    0.84
  -1  12  -4    9.62    0.80
   1 -11   4   87.88    4.47
  -1  11  -4   89.14    3.08
   1 -10   4    1.81    0.38
  -1  10  -4    2.36    0.55
   1  -9   4  344.25    9.87
  -1   9  -4  339.53   13.25
   1  -8   4   21.26    1.01
  -1   8  -4   21.98    1.01
   1  -7   4  333.66   13.50
  -1   7  -4  336.41    9.32
   1  -6   4    0.55    0.30
   1   0   4    0.08    0.21
  -1   0  -4    0.00    0.30
   1   1   4   39.99    1.65
  -1  -1  -4   38.48    1.56
   1   2   4   46.58    2.45
  -1  -2  -4   48.31    1.90
   1   3   4  279.83    8.52
  -1  -3  -4  289.96    8.27
   1   4   4  416.18   16.20
  -1  -4  -4  435.89   12.28
   1   5   4   30.67    1.52
  -1  -5  -4   29.28    1.39
   1   6   4    1.10    0.51
  -1  -6  -4    0.93    0.46
   1   7   4  384.96   11.90
  -1  -7  -4  382.56   11.18
   1   8   4   23.96    1.48
  -1  -8  -4   25.35    1.35
   1   9   4  380.07   11.98
  -1  -9  -4  391.42   11.35
   1  10   4    3.04    0.76
  -1 -10  -4    2.28    0.72
   1  11   4   96.23    3.71
  -1 -11  -4   98.17    3.67
   1  12   4    9.58    1.10
  -1 -12  -4   11.43    1.10
   1  13   4   68.89    3.00
  -1 -13  -4   67.75    2.78
   1  14   4  652.94   17.63
  -1 -14  -4  649.74   17.76
   1  15   4  574.56   16.37
  -1 -15  -4  592.91   17.51
   1  16   4  193.31    6.45
  -1 -16  -4  196.89    6.71
   1  17   4  120.24    5.78
  -1 -17  -4  128.72    5.36
   1  18   4   72.73    3.25
  -1 -18  -4   75.85    3.59
   1  19   4    8.40    1.69
  -1 -19  -4    7.76    1.69
   1  20   4   23.29    2.32
  -1 -20  -4   22.95    2.19
   1  21   4   13.63    2.19
  -1 -21  -4   14.68    1.69
   1  22   4   85.68    4.01
  -1 -22  -4   96.23    4.05
   1  23   4    0.80    1.69
  -1 -23  -4    2.28    1.56
   1  24   4   81.93    4.22
  -1 -24  -4   79.69    3.97
   1  25   4  140.87    6.08
  -1 -25  -4  134.83    5.53
   1  26   4   10.25    2.91
  -1 -26  -4    9.75    2.74
   1  27   4    0.72    2.15
  -1 -27  -4   -0.97    1.77
   1  28   4   15.10    2.45
  -1 -28  -4   14.68    2.24
   1  29   4    2.53    2.36
  -1 -29  -4    0.38    2.07
   1  30   4    0.17    3.16
  -1 -30  -4    0.42    2.32
   1  31   4    8.31    3.16
  -1 -31  -4   10.72    2.91
   1  32   4   19.66    3.54
  -1 -32  -4   17.55    2.95
   1  33   4    1.52    3.04
  -1 -33  -4    3.25    2.70
   1  34   4   35.99    4.56
  -1 -34  -4   23.96    3.63
   1  35   4   17.93    4.68
  -1 -35  -4   17.42    3.67
   1  36   4   26.66    4.39
  -1 -36  -4   26.11    3.50
   1 -39   3   -0.34    2.07
  -1  39  -3    0.13    2.95
   1 -38   3    4.35    2.87
  -1  38  -3    3.04    3.29
   1 -37   3    4.64    3.12
   1 -36   3    0.51    2.40
  -1  36  -3    1.27    2.49
   1 -35   3   19.41    2.62
  -1  35  -3   21.09    3.25
   1 -34   3    0.80    2.24
  -1  34  -3   -0.59    2.83
   1 -33   3   29.11    3.04
  -1  33  -3   27.84    3.59
   1 -32   3   97.33    4.85
  -1  32  -3   96.61    5.02
   1 -31   3   19.07    2.19
  -1  31  -3   18.94    2.91
   1 -30   3    0.42    1.81
  -1  30  -3   -1.98    2.70
   1 -29   3    0.68    2.24
  -1  29  -3    4.77    2.32
   1 -28   3   58.89    3.12
  -1  28  -3   55.73    3.38
   1 -27   3    6.45    1.56
  -1  27  -3    5.74    2.11
   1 -26   3   49.57    2.66
  -1  26  -3   50.03    3.38
   1 -25   3   74.21    4.09
  -1  25  -3   80.66    5.91
   1 -24   3   15.86    1.69
  -1  24  -3   19.83    1.77
   1 -23   3    1.60    1.05
  -1  23  -3    2.70    1.39
   1 -22   3  391.67   12.32
  -1  22  -3  431.41   22.65
   1 -21   3   18.94    1.81
  -1  21  -3   15.69    1.86
   1 -20   3   21.01    1.60
  -1  20  -3   20.59    2.70
   1 -19   3    4.18    0.89
  -1  19  -3    5.06    0.97
   1 -18   3    7.47    0.93
  -1  18  -3    6.79    1.01
   1 -17   3  237.48    7.21
  -1  17  -3  221.74    6.79
   1 -16   3   16.37    1.14
  -1  16  -3   18.18    1.39
   1 -15   3  343.11   10.13
  -1  15  -3  337.76   13.33
   1 -14   3  248.44    8.23
  -1  14  -3  248.49    7.93
   1 -13   3    0.17    0.68
  -1  13  -3    0.89    0.76
   1 -12   3   50.92    2.11
  -1  12  -3   50.20    2.15
   1 -11   3  441.29   17.30
  -1  11  -3  419.18   16.37
   1 -10   3  732.76   20.42
  -1  10  -3  738.46   20.04
   1  -9   3  198.83    9.49
  -1   9  -3  199.80    6.29
   1  -8   3  170.61    5.78
  -1   8  -3  166.18    5.32
   1  -6   3  175.08    5.40
  -1   6  -3  175.16    5.40
   1  -5   3  141.37    4.18
   1  -4   3  744.32   23.88
   1   0   3 1660.35   57.08
  -1   0  -3 1583.99   37.80
   1   2   3   84.08    3.21
  -1  -2  -3   80.20    3.00
   1   3   3  600.21   16.62
  -1  -3  -3  601.77   23.50
   1   4   3  769.38   21.56
  -1  -4  -3  749.34   20.08
   1   5   3  161.20    5.65
  -1  -5  -3  157.78    5.23
   1   6   3  189.13    6.79
  -1  -6  -3  187.90    6.37
   1   7   3 1490.71   39.66
  -1  -7  -3 1477.25   39.23
   1   8   3  183.18    6.71
  -1  -8  -3  180.56    6.33
   1   9   3  219.97    7.72
  -1  -9  -3  223.09    7.51
   1  10   3  794.31   33.29
  -1 -10  -3  791.57   22.40
   1  11   3  460.06   13.80
  -1 -11  -3  476.47   14.01
   1  12   3   56.15    2.66
  -1 -12  -3   55.22    2.62
   1  13   3    0.89    0.80
  -1 -13  -3   -0.84    0.72
   1  14   3  274.52   10.00
  -1 -14  -3  274.14    8.86
   1  15   3  372.35   11.01
  -1 -15  -3  384.63   11.31
   1  16   3   18.77    1.81
  -1 -16  -3   20.04    1.77
   1  17   3  243.04    8.35
  -1 -17  -3  253.93    8.99
   1  18   3    5.91    1.39
  -1 -18  -3    6.54    1.35
   1  19   3    4.68    1.22
  -1 -19  -3    4.98    1.22
   1  20   3   26.11    2.24
  -1 -20  -3   27.59    2.15
   1  21   3   23.46    2.36
  -1 -21  -3   21.39    2.11
   1  22   3  598.22   17.59
  -1 -22  -3  599.41   18.52
   1  23   3    2.36    1.52
  -1 -23  -3    1.65    1.27
   1  24   3   24.64    2.36
  -1 -24  -3   25.40    2.24
   1  25   3  117.54    6.20
  -1 -25  -3  113.99    5.57
   1  26   3   72.31    5.44
  -1 -26  -3   69.19    3.67
   1  27   3   10.67    2.19
  -1 -27  -3   10.08    1.94
   1  28   3   72.90    4.81
  -1 -28  -3   79.40    3.80
   1  29   3    2.95    2.53
  -1 -29  -3    1.14    2.11
   1  30   3   -0.13    2.32
  -1 -30  -3   -0.59    2.53
   1  31   3   23.58    3.33
  -1 -31  -3   22.65    2.91
   1  32   3  124.92    7.51
  -1 -32  -3  120.70    5.61
   1  33   3   38.35    4.01
  -1 -33  -3   33.96    3.97
   1  34   3   -2.57    3.50
  -1 -34  -3    0.51    3.00
   1  35   3   36.62    4.35
  -1 -35  -3   28.18    4.94
   1  36   3   -1.27    3.08
  -1 -36  -3   -1.14    4.09
   1  37   3    4.09    4.68
  -1 -37  -3    7.55    3.80
   1 -39   2    7.34    2.57
  -1  39  -2    5.65    3.04
   1 -38   2    1.48    2.91
  -1  38  -2    2.91    3.59
   1 -37   2   -1.22    2.83
  -1  37  -2   -1.56    4.09
   1 -36   2   26.87    3.21
  -1  36  -2   25.86    3.38
   1 -35   2    1.81    2.32
  -1  35  -2    1.65    3.08
   1 -34   2    1.56    1.86
  -1  34  -2    1.18    2.83
   1 -33   2    9.20    2.45
  -1  33  -2    6.45    2.78
   1 -32   2   16.88    2.40
  -1  32  -2   17.13    3.08
   1 -31   2    3.88    2.32
  -1  31  -2    4.47    2.74
   1 -30   2   62.44    4.73
  -1  30  -2   67.54    4.47
   1 -29   2   11.10    1.94
  -1  29  -2   10.38    2.40
   1 -28   2   56.53    3.29
  -1  28  -2   59.48    3.63
   1 -27   2    0.17    1.48
  -1  27  -2   -0.25    1.60
   1 -26   2   19.11    1.77
  -1  26  -2   22.74    2.49
   1 -25   2   17.47    1.81
  -1  25  -2   16.71    2.45
   1 -24   2   42.23    2.62
  -1  24  -2   42.82    2.53
   1 -23   2    4.60    1.22
  -1  23  -2    3.25    1.39
   1 -22   2  104.88    4.30
  -1  22  -2  100.45    3.80
   1 -21   2    7.43    2.07
  -1  21  -2    6.75    1.60
   1 -20   2  249.88    8.02
  -1  20  -2  243.72    8.10
   1 -19   2   -0.04    0.93
  -1  19  -2    0.84    1.01
   1 -18   2  816.72   22.82
  -1  18  -2  823.72   33.75
   1 -17   2   35.65    1.81
  -1  17  -2   33.20    1.90
   1 -16   2    4.43    0.84
  -1  16  -2    3.59    0.80
   1 -15   2  176.77    5.99
  -1  15  -2  178.29    5.78
   1 -14   2  856.67   24.64
  -1  14  -2  849.07   34.47
   1 -13   2  392.14   12.32
  -1  13  -2  399.86   12.15
   1 -12   2  116.14    4.64
  -1  12  -2  116.02    4.43
   1 -11   2  495.58   15.27
  -1  11  -2  489.30   14.34
   1 -10   2  178.45    6.54
  -1  10  -2  180.94    6.29
   1  -9   2  157.32    5.86
  -1   9  -2  159.26    7.47
   1  -8   2   27.55    1.39
  -1   8  -2   29.66    1.43
   1  -6   2  779.21   20.42
  -1   6  -2  809.75   21.68
   1  -5   2  692.05   25.86
  -1   5  -2  711.54   19.03
   1  -4   2 6064.85  209.17
  -1   4  -2 6496.94  210.56
   1  -3   2  781.83   26.79
   1  -1   2 1086.63   36.87
  -1   0  -2    1.39    0.34
   1   1   2 1210.33   30.08
  -1  -1  -2 1146.88   28.14
   1   2   2  738.63   19.95
  -1  -2  -2  743.77   28.69
   1   3   2  839.12   22.87
  -1  -3  -2  812.33   22.11
   1   4   2 6693.87  159.13
  -1  -4  -2 6585.66  216.89
   1   5   2  736.98   21.43
  -1  -5  -2  721.75   20.08
   1   6   2  811.65   23.33
  -1  -6  -2  807.90   22.57
   1   7   2 1532.43   40.42
  -1  -7  -2 1605.04   41.89
   1   8   2   29.95    1.65
  -1  -8  -2   31.77    1.81
   1   9   2  162.42    5.99
  -1  -9  -2  163.94    5.99
   1  10   2  190.31    7.26
  -1 -10  -2  189.80    7.09
   1  11   2  522.58   15.95
  -1 -11  -2  523.81   15.90
   1  12   2  124.62    4.98
  -1 -12  -2  121.63    4.94
   1  13   2  424.54   13.08
  -1 -13  -2  419.22   12.95
   1  14   2  863.38   24.64
  -1 -14  -2  929.44   26.49
   1  15   2  187.99    6.71
  -1 -15  -2  190.82    6.79
   1  16   2    4.64    1.01
  -1 -16  -2    4.51    0.84
   1  17   2   41.60    1.98
  -1 -17  -2   38.77    2.07
   1  18   2  888.86   23.84
  -1 -18  -2  895.52   25.27
   1  19   2    1.52    1.60
  -1 -19  -2   -0.08    1.48
   1  20   2  304.34    9.70
  -1 -20  -2  315.99   10.72
   1  21   2   10.97    1.48
  -1 -21  -2    9.91    1.43
   1  22   2  129.18    5.36
  -1 -22  -2  134.07    5.36
   1  23   2    5.91    1.77
  -1 -23  -2    5.95    1.65
   1  24   2   49.15    3.12
  -1 -24  -2   52.10    2.87
   1  25   2   22.78    2.19
  -1 -25  -2   26.92    3.12
   1  26   2   27.30    3.25
  -1 -26  -2   28.35    4.47
   1  27   2   -0.04    2.03
  -1 -27  -2    1.05    1.98
   1  28   2   76.02    4.56
  -1 -28  -2   80.37    5.48
   1  29   2   11.14    2.49
  -1 -29  -2   14.30    2.15
   1  30   2   86.82    4.98
  -1 -30  -2   86.95    4.60
   1  31   2    5.53    3.33
  -1 -31  -2    5.99    2.40
   1  32   2   26.33    4.68
  -1 -32  -2   20.46    3.00
   1  33   2   10.72    5.23
  -1 -33  -2   13.58    3.33
   1  34   2    4.13    4.13
  -1 -34  -2   -0.04    2.40
   1  35   2    5.23    4.22
  -1 -35  -2    2.49    2.70
   1  36   2   30.25    4.43
  -1 -36  -2   25.73    3.67
   1  37   2    0.76    4.30
  -1 -37  -2    0.30    3.59
   1 -39   1    2.36    2.74
  -1  39  -1    2.49    3.38
   1 -38   1    1.05    3.16
  -1  38  -1    5.27    3.54
   1 -37   1    7.09    2.95
  -1  37  -1    0.38    3.97
   1 -36   1    6.96    2.66
  -1  36  -1    8.06    2.83
   1 -35   1    3.97    2.57
  -1  35  -1    0.68    3.00
   1 -34   1    1.31    2.07
  -1  34  -1   -0.08    2.49
   1 -33   1   13.71    2.87
  -1  33  -1   16.45    3.00
   1 -32   1  133.61    5.65
  -1  32  -1  145.80    7.59
   1 -31   1    7.21    1.86
  -1  31  -1    5.44    2.11
   1 -30   1   21.22    2.36
  -1  30  -1   21.60    2.66
   1 -29   1   -0.04    2.28
  -1  29  -1   -1.14    2.53
   1 -28   1  112.81    5.06
  -1  28  -1  103.61    4.89
   1 -27   1   21.18    2.03
  -1  27  -1   17.51    2.24
   1 -26   1   31.30    2.32
  -1  26  -1   30.75    2.53
   1 -25   1    6.67    1.60
  -1  25  -1    6.92    2.15
   1 -24   1   60.08    3.21
  -1  24  -1   60.92    3.59
   1 -23   1   55.10    2.70
  -1  23  -1   55.01    2.83
   1 -22   1  186.22    6.45
  -1  22  -1  179.76    6.16
   1 -21   1  109.01    5.61
  -1  21  -1  106.74    4.98
   1 -20   1  183.26    5.57
  -1  20  -1  164.70    5.48
   1 -19   1  184.74    6.58
  -1  19  -1  181.53    9.20
   1 -18   1  251.40    8.40
  -1  18  -1  239.54    7.97
   1 -17   1   22.57    2.15
  -1  17  -1   23.54    1.94
   1 -16   1   35.02    2.03
  -1  16  -1   32.32    1.77
   1 -15   1    0.76    0.68
  -1  15  -1    1.35    0.76
   1 -14   1  185.16    6.37
  -1  14  -1  180.94    6.29
   1 -13   1  338.98   11.48
  -1  13  -1  344.04   11.05
   1 -12   1   97.12    3.80
  -1  12  -1   93.19    3.97
   1 -11   1   39.15    2.11
  -1  11  -1   38.98    2.03
   1 -10   1 1133.42   30.80
  -1  10  -1 1123.51   30.59
   1  -9   1  109.90    4.35
  -1   9  -1  117.07    4.39
   1  -8   1  476.30   14.51
  -1   8  -1  482.71   13.84
   1  -7   1 1989.67   53.41
  -1   7  -1 2091.68   53.07
   1  -6   1  150.02    5.02
  -1   6  -1  152.17    5.19
   1  -5   1   54.76    2.15
  -1   5  -1   56.32    2.28
   1  -4   1  760.27   19.95
  -1   4  -1  752.59   20.04
   1  -3   1   33.12    1.86
  -1   3  -1   32.78    1.27
   1  -2   1   29.40    1.18
  -1   2  -1   27.21    1.05
   1  -1   1   11.90    0.59
  -1   1  -1   11.60    0.55
   1   0   1   55.22    1.90
  -1   0  -1   57.21    2.11
   1   1   1   11.14    0.59
  -1  -1  -1   11.81    0.68
   1   2   1   28.01    1.81
  -1  -2  -1   29.53    1.35
   1   3   1   32.74    1.43
  -1  -3  -1   33.75    1.56
   1   4   1  778.16   21.39
  -1  -4  -1  771.11   21.26
   1   5   1   58.05    2.57
  -1  -5  -1   60.24    2.66
   1   6   1  154.24    5.40
  -1  -6  -1  150.02    5.23
   1   7   1 2086.40   54.55
  -1  -7  -1 2083.91   55.31
   1   8   1  509.21   15.15
  -1  -8  -1  493.73   15.23
   1   9   1  117.41    4.81
  -1  -9  -1  119.31    4.98
   1  10   1 1160.08   31.98
  -1 -10  -1 1176.75   32.40
   1  11   1   40.42    2.07
  -1 -11  -1   40.16    2.28
   1  12   1   95.39    3.97
  -1 -12  -1   96.02    4.09
   1  13   1  351.55   11.77
  -1 -13  -1  356.40   12.45
   1  14   1  187.15    6.41
  -1 -14  -1  197.78    6.79
   1  15   1    0.46    0.84
  -1 -15  -1    0.00    1.01
   1  16   1   36.32    2.03
  -1 -16  -1   35.65    2.91
   1  17   1   21.47    1.56
  -1 -17  -1   25.02    2.28
   1  18   1  256.21   11.39
  -1 -18  -1  271.99   12.15
   1  19   1  196.01   11.52
  -1 -19  -1  186.93    8.18
   1  20   1  186.47    9.75
  -1 -20  -1  188.41    7.05
   1  21   1  127.49    7.13
  -1 -21  -1  120.99    4.94
   1  22   1  208.16   10.46
  -1 -22  -1  212.42    7.21
   1  23   1   60.92    3.50
  -1 -23  -1   60.46    3.33
   1  24   1   64.34    3.80
  -1 -24  -1   70.83    3.42
   1  25   1    9.15    2.40
  -1 -25  -1   10.38    2.11
   1  26   1   34.68    3.00
  -1 -26  -1   32.86    2.62
   1  27   1   22.15    2.53
  -1 -27  -1   22.49    2.07
   1  28   1  126.82    5.91
  -1 -28  -1  126.61    4.89
   1  29   1   -0.25    2.74
  -1 -29  -1   -0.76    2.36
   1  30   1   25.73    3.04
  -1 -30  -1   27.08    2.83
   1  31   1    5.10    2.40
  -1 -31  -1   10.80    2.19
   1  32   1  163.56    9.66
  -1 -32  -1  154.03    7.30
   1  33   1   18.27    3.25
  -1 -33  -1   17.68    2.66
   1  34   1   -0.76    3.00
  -1 -34  -1    0.34    2.57
   1  35   1    4.18    3.42
  -1 -35  -1    5.91    2.91
   1  36   1    9.83    3.33
  -1 -36  -1    7.26    2.91
   1  37   1    1.22    4.64
  -1 -37  -1    3.04    3.38
   1  38   1    6.20    4.81
  -1 -38  -1    5.27    4.13
   1 -39   0    9.70    4.35
  -1  39   0   22.49    5.70
   1 -38   0   18.06    3.29
  -1  38   0   22.74    4.05
   1 -37   0    0.68    3.16
  -1  37   0    1.48    3.42
   1 -36   0   57.59    4.60
  -1  36   0   82.35    7.93
   1 -35   0    1.94    2.57
  -1  35   0    1.27    3.25
   1 -34   0    1.14    2.49
  -1  34   0   -0.51    2.87
   1 -33   0    1.35    2.19
  -1  33   0    1.39    2.32
   1 -32   0    1.22    2.36
  -1  32   0    1.98    2.95
   1 -31   0   11.73    2.40
  -1  31   0   11.48    2.40
   1 -30   0    5.44    1.86
  -1  30   0    5.44    2.24
   1 -29   0    5.06    1.81
  -1  29   0    7.59    2.19
   1 -28   0   -0.97    2.32
  -1  28   0   -0.72    1.86
   1 -27   0    3.42    1.77
  -1  27   0    5.19    1.77
   1 -26   0   32.27    3.46
  -1  26   0   35.27    2.74
   1 -25   0   64.76    3.42
  -1  25   0   59.74    3.46
   1 -24   0  262.62    8.14
  -1  24   0  248.32    8.35
   1 -23   0   19.58    1.94
  -1  23   0   16.71    2.32
   1 -22   0  146.60    5.74
  -1  22   0  140.19    5.65
   1 -21   0    3.38    1.35
  -1  21   0    1.52    1.56
   1 -20   0  388.97   11.52
  -1  20   0  373.28   11.52
   1 -19   0   -0.55    0.84
  -1  19   0   -0.34    1.01
   1 -18   0  712.17   19.28
  -1  18   0  688.89   26.37
   1 -17   0   28.98    1.69
  -1  17   0   27.08    1.81
   1 -16   0   94.16    3.54
  -1  16   0   95.18    3.84
   1 -15   0   94.88    3.92
  -1  15   0   91.55    4.13
   1 -14   0  714.58   20.21
  -1  14   0  738.04   20.88
   1 -13   0    2.57    0.68
  -1  13   0    3.42    0.76
   1 -12   0  177.78    6.41
  -1  12   0  186.47    6.67
   1 -11   0  374.71   12.61
  -1  11   0  371.17   12.32
   1 -10   0 1455.40   39.61
  -1  10   0 1490.33   39.49
   1  -9   0   45.82    2.28
  -1   9   0   41.18    1.98
   1  -8   0 1223.24   33.41
  -1   8   0 1285.51   34.17
   1  -7   0 1308.04   36.41
  -1   7   0 1313.18   36.62
   1  -6   0    5.06    0.46
  -1   6   0    4.85    0.51
   1  -5   0  577.59   17.25
  -1   5   0  604.13   17.89
   1  -4   0  167.11    5.61
  -1   4   0  166.60    5.53
   1  -3   0    1.39    0.30
  -1   3   0    1.35    0.34
   1  -2   0  858.14   23.20
  -1   2   0  875.31   23.79
   1  -1   0  674.80   18.60
  -1   1   0  661.89   18.10
   1   0   0    0.25    0.21
  -1   0   0    0.21    0.17
   1   1   0  665.98   18.90
  -1  -1   0  673.66   18.94
   1   2   0  848.78   23.54
  -1  -2   0  837.81   23.71
   1   3   0    1.27    0.30
  -1  -3   0    1.73    0.34
   1   4   0  169.47    8.52
  -1  -4   0  166.39    8.31
   1   5   0  599.79   25.78
  -1  -5   0  574.18   25.57
   1   6   0    5.57    0.84
  -1  -6   0    6.54    0.89
   1   7   0 1318.50   53.92
  -1  -7   0 1308.71   54.97
   1   8   0 1242.27   49.82
  -1  -8   0 1245.98   51.09
   1   9   0   46.87    3.46
  -1  -9   0   45.73    3.54
   1  10   0 1542.64   57.21
  -1 -10   0 1495.35   41.22
   1  11   0  390.91   13.42
  -1 -11   0  377.41   13.58
   1  12   0  179.85    6.41
  -1 -12   0  184.36    6.83
   1  13   0    1.73    0.76
  -1 -13   0    3.38    0.72
   1  14   0  730.57   20.67
  -1 -14   0  749.64   21.56
   1  15   0  100.07    4.18
  -1 -15   0   96.53    4.22
   1  16   0   91.55    3.71
  -1 -16   0   91.97    3.80
   1  17   0   25.78    1.86
  -1 -17   0   27.97    1.77
   1  18   0  723.02   19.32
  -1 -18   0  727.36   19.79
   1  19   0    1.18    1.22
  -1 -19   0    1.39    1.31
   1  20   0  386.99   12.45
  -1 -20   0  408.00   12.28
   1  21   0    2.49    1.48
  -1 -21   0    3.80    1.35
   1  22   0  145.63    5.48
  -1 -22   0  157.02    5.78
   1  23   0   18.27    2.03
  -1 -23   0   18.77    1.86
   1  24   0  251.14    8.73
  -1 -24   0  267.22    8.69
   1  25   0   67.75    4.09
  -1 -25   0   64.29    3.21
   1  26   0   31.13    3.04
  -1 -26   0   31.35    2.70
   1  27   0    4.89    2.07
  -1 -27   0    4.13    1.65
   1  28   0    0.34    2.03
  -1 -28   0    0.51    1.69
   1  29   0    8.86    2.11
  -1 -29   0    5.91    1.77
   1  30   0    6.08    2.40
  -1 -30   0    6.24    1.90
   1  31   0   10.34    3.21
  -1 -31   0   12.11    2.91
   1  32   0    0.72    2.36
  -1 -32   0    2.62    2.03
   1  33   0    1.43    2.57
  -1 -33   0    1.65    2.11
   1  34   0   -1.43    2.83
  -1 -34   0    1.60    2.53
   1  35   0    0.55    3.12
  -1 -35   0    1.60    2.57
   1  36   0   70.24    5.23
  -1 -36   0   64.97    4.22
   1  37   0    1.39    3.42
  -1 -37   0    0.21    3.08
   1  38   0   18.56    3.75
  -1 -38   0   16.33    3.38
   1 -38  -1    4.13    3.08
  -1  38   1    8.86    3.59
   1 -37  -1    5.91    2.91
  -1  37   1    8.23    3.80
   1 -36  -1    3.00    3.00
  -1  36   1    2.15    2.87
   1 -35  -1   -1.56    2.83
  -1  35   1   -1.14    4.18
   1 -34  -1    4.09    2.36
  -1  34   1    2.07    2.87
   1 -33  -1    7.17    2.66
  -1  33   1    7.05    2.36
   1 -32  -1  109.31    4.89
  -1  32   1  123.86    5.95
   1 -31  -1    0.30    2.78
  -1  31   1    2.53    2.91
   1 -30  -1   43.54    3.84
  -1  30   1   42.53    3.29
   1 -29  -1    0.25    1.73
  -1  29   1    1.18    1.86
   1 -28  -1  263.67    9.15
  -1  28   1  254.73    9.83
   1 -27  -1   17.17    1.94
  -1  27   1   21.22    2.49
   1 -26  -1   20.76    2.11
  -1  26   1   17.85    2.07
   1 -25  -1    6.41    1.98
  -1  25   1    9.45    2.36
   1 -24  -1   -0.08    1.56
  -1  24   1   -0.38    1.65
   1 -23  -1   55.56    2.87
  -1  23   1   50.84    2.78
   1 -22  -1  214.27    8.10
  -1  22   1  207.65    7.76
   1 -21  -1  217.98    7.17
  -1  21   1  217.27    7.55
   1 -20  -1  105.01    4.60
  -1  20   1   92.14    4.43
   1 -19  -1   88.55    3.38
  -1  19   1   84.88    3.50
   1 -18  -1  396.65   12.40
  -1  18   1  384.80   11.81
   1 -17  -1   46.83    2.32
  -1  17   1   45.94    2.11
   1 -16  -1   13.37    1.35
  -1  16   1   13.29    1.43
   1 -15  -1  213.60    7.26
  -1  15   1  209.55    7.17
   1 -14  -1  200.48    7.21
  -1  14   1  198.37    7.51
   1 -13  -1    2.70    0.68
  -1  13   1    3.80    0.80
   1 -12  -1  284.39   10.17
  -1  12   1  291.18   10.04
   1 -11  -1  304.93   10.13
  -1  11   1  304.05   10.04
   1 -10  -1 2132.68   58.47
  -1  10   1 2157.53   57.25
   1  -9  -1  315.06   10.17
  -1   9   1  319.49   10.13
   1  -8  -1   87.08    3.71
  -1   8   1   88.97    3.84
   1  -7  -1  265.99   12.53
  -1   7   1  274.98   13.84
   1  -6  -1  178.41    9.28
  -1   6   1  171.37    9.15
   1  -4  -1 3921.49  138.08
  -1   4   1 3987.18  143.61
   1  -3  -1  930.12   35.69
  -1   3   1 1014.75   40.75
   1  -2  -1  466.47   20.71
  -1   2   1  465.29   20.76
   1  -1  -1   82.81    3.21
  -1   1   1   82.52    3.46
   1   0  -1 1941.36   51.51
  -1   0   1 1944.53   51.05
   1   1  -1   80.83    3.21
  -1  -1   1   78.81    2.87
   1   2  -1  460.40   13.33
  -1  -2   1  454.03   19.70
   1   3  -1 1012.97   27.25
  -1  -3   1  991.37   27.42
   1   4  -1 3888.42   98.13
  -1  -4   1 3720.89   94.84
   1   5  -1 1835.64   48.22
  -1  -5   1 1742.40   47.71
   1   6  -1  178.96    6.62
  -1  -6   1  170.90    6.58
   1   7  -1  285.61    9.79
  -1  -7   1  262.24    8.94
   1   8  -1   88.34    3.88
  -1  -8   1   84.16    3.71
   1   9  -1  329.78   10.88
  -1  -9   1  316.54   10.84
   1  10  -1 2163.99   57.25
  -1 -10   1 2088.77   56.28
   1  11  -1  306.87   10.04
  -1 -11   1  308.18   10.50
   1  12  -1  295.65    9.83
  -1 -12   1  286.46   10.04
   1  13  -1    2.40    0.72
  -1 -13   1    2.66    0.72
   1  14  -1  200.48    7.38
  -1 -14   1  190.44    7.00
   1  15  -1  211.32    7.59
  -1 -15   1  212.96    7.72
   1  16  -1   14.68    1.48
  -1 -16   1   13.84    1.31
   1  17  -1   42.74    2.62
  -1 -17   1   47.97    2.49
   1  18  -1  369.02   12.19
  -1 -18   1  375.68   12.15
   1  19  -1   85.35    3.67
  -1 -19   1   86.74    3.50
   1  20  -1   88.85    4.51
  -1 -20   1   94.59    4.98
   1  21  -1  199.17    7.09
  -1 -21   1  205.33    7.13
   1  22  -1  198.24    6.71
  -1 -22   1  210.31    7.30
   1  23  -1   50.88    2.66
  -1 -23   1   53.16    2.57
   1  24  -1    0.21    1.77
  -1 -24   1    2.87    1.39
   1  25  -1    8.14    1.81
  -1 -25   1    8.73    1.39
   1  26  -1   16.12    2.66
  -1 -26   1   21.26    2.45
   1  27  -1   18.90    2.36
  -1 -27   1   17.30    2.11
   1  28  -1  250.68    8.61
  -1 -28   1  246.63    8.10
   1  29  -1    0.21    2.32
  -1 -29   1    0.13    2.03
   1  30  -1   40.21    3.33
  -1 -30   1   36.66    2.83
   1  31  -1    1.94    2.74
  -1 -31   1    1.81    2.07
   1  32  -1  111.84    8.61
  -1 -32   1  102.09    5.57
   1  33  -1    5.32    2.66
  -1 -33   1    6.08    2.24
   1  34  -1    2.62    2.66
  -1 -34   1    2.53    2.11
   1  35  -1    0.59    3.04
  -1 -35   1   -0.38    2.66
   1  36  -1    3.25    3.63
  -1 -36   1    0.68    2.66
   1  37  -1    7.13    3.71
  -1 -37   1    4.73    2.87
   1  38  -1    7.05    3.80
  -1 -38   1    4.01    3.59
   1 -38  -2    0.89    5.99
  -1  38   2    3.21    7.13
   1 -37  -2    0.80    3.54
  -1  37   2    1.86    3.54
   1 -36  -2   52.86    4.26
  -1  36   2   56.41    5.19
   1 -35  -2    5.78    2.83
  -1  35   2    6.29    3.59
   1 -34  -2    2.83    2.36
  -1  34   2    6.41    2.74
   1 -33  -2    9.62    2.95
  -1  33   2    7.30    3.80
   1 -32  -2   27.51    3.59
  -1  32   2   31.85    3.71
   1 -31  -2    0.97    1.98
  -1  31   2    0.25    2.19
   1 -30  -2   31.85    3.04
  -1  30   2   32.95    2.95
   1 -29  -2    0.93    1.90
  -1  29   2    0.63    1.94
   1 -28  -2   51.05    3.12
  -1  28   2   54.30    3.67
   1 -27  -2    1.81    2.24
  -1  27   2    0.97    2.28
   1 -26  -2   55.35    3.08
  -1  26   2   53.20    3.25
   1 -25  -2    1.77    1.48
  -1  25   2    0.55    1.60
   1 -24  -2  541.36   17.85
  -1  24   2  547.68   17.55
   1 -23  -2   16.33    1.69
  -1  23   2   16.88    1.81
   1 -22  -2  221.78    8.23
  -1  22   2  206.17    7.68
   1 -21  -2    6.03    1.22
  -1  21   2    4.73    1.35
   1 -20  -2    9.58    1.27
  -1  20   2   11.22    1.48
   1 -19  -2   10.76    1.43
  -1  19   2    9.62    2.83
   1 -18  -2  764.74   22.61
  -1  18   2  758.79   31.73
   1 -17  -2   45.44    2.45
  -1  17   2   43.03    4.01
   1 -16  -2  429.18   19.20
  -1  16   2  431.33   20.80
   1 -15  -2  561.01   22.49
  -1  15   2  554.48   24.34
   1 -14  -2 3087.44  113.02
  -1  14   2 3041.07   81.59
   1 -13  -2    0.00    1.10
  -1  13   2    0.63    0.84
   1 -12  -2   34.89    2.11
  -1  12   2   35.56    2.03
   1 -11  -2    9.24    0.89
  -1  11   2    9.28    1.05
   1 -10  -2   11.05    0.89
  -1  10   2   10.84    1.05
   1  -9  -2    1.10    0.59
  -1   9   2    1.69    0.89
   1  -8  -2  491.62   16.20
  -1   8   2  532.71   17.21
   1  -7  -2  350.41   11.05
  -1   7   2  364.21   11.48
   1  -6  -2  867.76   25.14
  -1   6   2  904.26   27.55
   1  -5  -2  328.85   10.21
  -1   5   2  329.66   10.25
   1  -4  -2 9998.37  236.72
  -1   4   2 9999.00  239.75
   1  -3  -2  342.19   10.46
  -1   3   2  343.87   11.01
   1  -2  -2   86.15    3.38
  -1   2   2   86.32    3.88
   1  -1  -2  494.74   14.26
  -1   1   2  474.49   14.47
   1   0  -2    3.71    0.63
  -1   0   2    3.80    0.63
   1   1  -2  485.50   14.34
  -1  -1   2  484.65   14.60
   1   2  -2   86.40    3.50
  -1  -2   2   85.60    3.29
   1   3  -2  337.42   10.38
  -1  -3   2  340.37   10.29
   1   4  -2 9927.15  235.58
  -1  -4   2 9838.64  235.16
   1   5  -2  337.63   15.06
  -1  -5   2  324.17   10.00
   1   6  -2  890.21   25.99
  -1  -6   2  849.41   25.31
   1   7  -2  353.11   11.22
  -1  -7   2  340.33   10.97
   1   8  -2  510.47   16.50
  -1  -8   2  485.96   15.27
   1   9  -2    2.70    0.84
  -1  -9   2    1.01    0.55
   1  10  -2    9.20    1.48
  -1 -10   2   11.60    1.10
   1  11  -2    9.53    0.93
  -1 -11   2    8.18    0.89
   1  12  -2   29.49    1.86
  -1 -12   2   32.70    1.94
   1  13  -2    1.52    0.68
  -1 -13   2    0.04    0.59
  -1 -14   2 2930.29   76.95
   1  15  -2  515.66   14.85
  -1 -15   2  519.97   16.03
   1  16  -2  420.28   13.46
  -1 -16   2  430.32   14.05
   1  17  -2   37.34    2.15
  -1 -17   2   38.39    1.98
   1  18  -2  690.03   19.32
  -1 -18   2  702.39   21.56
   1  19  -2   10.93    1.22
  -1 -19   2   11.64    1.22
   1  20  -2    7.47    1.90
  -1 -20   2    8.73    1.27
   1  21  -2    4.43    1.31
  -1 -21   2    4.81    1.14
   1  22  -2  184.70    7.13
  -1 -22   2  190.86    7.09
   1  23  -2   13.75    1.90
  -1 -23   2   15.74    1.56
  -1 -24   2  461.96   14.34
   1  25  -2    1.69    1.90
  -1 -25   2    2.36    1.90
   1  26  -2   50.29    3.42
  -1 -26   2   46.87    2.83
   1  27  -2   -1.43    2.11
  -1 -27   2    1.14    1.52
   1  28  -2   46.62    3.25
  -1 -28   2   47.71    3.08
   1  29  -2   -1.10    1.86
  -1 -29   2   -0.46    1.39
   1  30  -2   33.46    3.54
  -1 -30   2   26.24    2.74
   1  31  -2    1.94    3.08
  -1 -31   2    1.35    1.98
   1  32  -2   23.41    3.04
  -1 -32   2   22.61    2.83
   1  33  -2    6.62    2.78
  -1 -33   2    5.82    2.53
   1  34  -2    3.04    2.83
  -1 -34   2    4.13    2.19
   1  35  -2    5.15    3.29
  -1 -35   2    6.37    2.78
   1  36  -2   50.71    8.06
  -1 -36   2   48.47    4.22
   1  37  -2    0.63    3.67
  -1 -37   2    1.05    2.95
   1  38  -2    0.76    3.63
  -1 -38   2   -1.14    2.95
   1  39  -2    1.90    5.10
  -1 -39   2    1.10    3.88
   1 -37  -3    4.30    2.95
  -1  37   3    8.99    3.59
   1 -36  -3    5.02    4.18
  -1  36   3    5.99    3.97
   1 -35  -3   13.42    3.08
  -1  35   3   12.11    4.13
   1 -34  -3    0.25    2.32
  -1  34   3    2.28    2.66
   1 -33  -3    4.05    2.78
  -1  33   3    5.15    3.08
   1 -32  -3   96.82    4.77
  -1  32   3  123.82    9.49
   1 -31  -3   37.76    3.04
  -1  31   3   38.31    5.57
   1 -30  -3    4.73    2.32
   1 -29  -3    0.80    2.24
   1 -28  -3   90.70    4.47
  -1  28   3   97.45    4.73
   1 -27  -3    0.89    1.56
  -1  27   3    1.22    1.65
   1 -26  -3   79.78    5.53
  -1  26   3   82.69    4.26
   1 -25  -3   43.20    3.71
  -1  25   3   40.04    3.12
   1 -24  -3   -0.17    1.86
  -1  24   3    0.59    1.39
   1 -23  -3    1.14    1.77
  -1  23   3   -0.17    1.69
   1 -22  -3  340.75   10.72
  -1  22   3  332.40   11.01
   1 -21  -3   10.29    1.65
  -1  21   3    9.45    1.81
   1 -20  -3   24.89    2.15
  -1  20   3   19.79    1.98
   1 -19  -3  144.37    5.82
  -1  19   3  128.04    5.48
   1 -18  -3  164.91    7.26
  -1  18   3  161.33    7.00
   1 -17  -3    1.65    0.93
  -1  17   3    1.27    1.05
   1 -16  -3  224.99    7.64
  -1  16   3  219.80    7.47
   1 -15  -3   12.45    1.22
  -1  15   3   10.63    1.22
   1 -14  -3  369.10   11.18
  -1  14   3  355.73   10.93
   1 -13  -3  139.35    5.44
  -1  13   3  135.63    5.19
   1 -12  -3  621.05   17.93
  -1  12   3  617.34   25.90
   1 -11  -3  322.40   10.72
  -1  11   3  327.29   10.63
   1 -10  -3  295.48    9.70
  -1  10   3  305.82   10.93
   1  -9  -3  301.01   10.00
  -1   9   3  303.88   10.34
   1  -8  -3    1.18    0.80
  -1   8   3    1.10    0.68
   1  -7  -3   88.17    3.54
  -1   7   3   89.06    3.88
   1  -6  -3  866.67   24.00
  -1   6   3  874.18   26.28
   1  -5  -3   18.90    1.10
  -1   5   3   18.23    1.14
   1  -4  -3  474.45   14.01
  -1   4   3  462.89   14.68
   1  -3  -3   36.45    1.65
  -1   3   3   35.61    1.81
   1  -2  -3  185.12    6.41
  -1   2   3  181.28    6.75
   1  -1  -3  321.05    9.87
  -1   1   3  321.43   10.29
   1   0  -3 2363.87   60.24
  -1   0   3 2373.20   60.71
   1   1  -3  314.47    9.87
  -1  -1   3  318.81    9.96
   1   2  -3  183.81    6.24
  -1  -2   3  177.82    6.16
   1   3  -3   37.76    1.86
  -1  -3   3   34.47    1.73
   1   4  -3  462.59   14.09
  -1  -4   3  457.19   13.54
   1   5  -3   18.44    1.05
  -1  -5   3   20.59    1.18
   1   6  -3  858.57   24.98
  -1  -6   3  801.49   32.27
   1   7  -3   80.37    4.51
  -1  -7   3   87.20    3.50
   1   8  -3    0.72    0.63
  -1  -8   3    0.38    0.42
   1   9  -3  295.70   10.04
  -1  -9   3  284.89    9.37
   1  10  -3  287.68    9.66
  -1 -10   3  281.82    9.37
   1  11  -3  311.14   10.59
  -1 -11   3  297.34   10.25
   1  12  -3  595.48   17.55
  -1 -12   3  574.94   17.93
   1  13  -3  133.10    5.15
  -1 -13   3  124.12    4.81
   1  14  -3  349.19   10.80
  -1 -14   3  347.16   10.67
   1  15  -3   11.85    1.22
  -1 -15   3   10.88    0.97
   1  16  -3  196.13    6.33
  -1 -16   3  206.72    7.64
   1  17  -3    1.56    0.89
  -1 -17   3    1.14    0.76
   1  18  -3  139.60    4.77
  -1 -18   3  141.92    5.10
   1  19  -3  122.30    6.12
  -1 -19   3  115.72    4.51
   1  20  -3   18.35    1.52
  -1 -20   3   18.48    1.48
   1  21  -3    8.61    1.65
  -1 -21   3    6.88    1.48
   1  22  -3  279.49   12.70
  -1 -22   3  274.77    8.86
   1  23  -3    1.01    1.86
  -1 -23   3    0.76    1.31
   1  24  -3   -1.14    1.39
  -1 -24   3    0.68    1.18
   1  25  -3   29.66    2.28
  -1 -25   3   35.52    2.57
   1  26  -3   71.97    3.84
  -1 -26   3   72.18    3.12
   1  27  -3    1.43    1.69
  -1 -27   3    1.69    1.52
   1  28  -3   72.52    4.09
  -1 -28   3   71.30    3.75
   1  29  -3    1.35    1.77
  -1 -29   3   -0.21    1.77
   1  30  -3    4.39    2.36
  -1 -30   3    3.71    2.40
   1  31  -3   27.55    4.13
  -1 -31   3   32.65    2.78
   1  32  -3   85.85    5.27
  -1 -32   3   84.12    4.39
   1  33  -3    5.48    3.00
  -1 -33   3    4.68    2.36
   1  34  -3    2.40    2.45
  -1 -34   3   -1.27    1.98
   1  35  -3   12.53    3.16
  -1 -35   3    9.24    2.36
   1  36  -3    3.63    4.18
  -1 -36   3    4.01    3.12
   1  37  -3    3.71    3.42
  -1 -37   3    6.79    2.70
   1  38  -3    1.01    3.29
  -1 -38   3    0.93    2.70
   1  39  -3    5.06    4.56
  -1 -39   3    1.05    3.08
   1 -36  -4   14.85    4.60
  -1  36   4   20.93    4.26
   1 -35  -4   -1.52    3.54
  -1  35   4   -0.21    3.21
   1 -34  -4   15.48    4.22
  -1  34   4   18.69    4.22
   1 -33  -4    0.59    3.71
  -1  33   4   -1.01    2.83
   1 -32  -4   36.87    3.59
  -1  32   4   36.66    4.26
   1 -31  -4    5.57    3.21
  -1  31   4    6.75    3.54
   1 -30  -4   36.32    3.08
  -1  30   4   41.22    3.80
   1 -29  -4   14.13    2.57
  -1  29   4   12.57    2.57
   1 -28  -4   25.78    2.78
  -1  28   4   28.05    3.04
   1 -27  -4    5.82    1.94
  -1  27   4    4.68    2.03
   1 -26  -4   41.64    2.91
  -1  26   4   45.14    3.42
   1 -25  -4   24.26    2.03
  -1  25   4   27.21    2.74
   1 -24  -4   89.61    4.39
  -1  24   4   92.77    4.68
   1 -23  -4    8.52    1.98
  -1  23   4   12.83    2.24
   1 -22  -4  124.12    5.32
  -1  22   4  127.32    5.32
   1 -21  -4   43.92    2.87
  -1  21   4   41.85    2.87
   1 -20  -4  323.12   10.04
  -1  20   4  296.96    9.49
   1 -19  -4    9.96    1.73
  -1  19   4    9.83    1.65
   1 -18  -4  630.29   17.68
  -1  18   4  605.31   18.01
   1 -17  -4  360.75   12.74
  -1  17   4  316.54   11.60
   1 -16  -4    8.65    1.27
  -1  16   4    7.80    1.22
   1 -15  -4   63.37    2.74
  -1  15   4   64.51    2.91
   1 -14  -4  312.87    9.24
  -1  14   4  317.38    9.83
   1 -13  -4   37.38    2.07
  -1  13   4   34.05    2.28
   1 -12  -4  251.06    7.72
  -1  12   4  247.47    7.72
   1 -11  -4   38.05    2.11
  -1  11   4   36.87    2.36
   1 -10  -4  401.63   11.73
  -1  10   4  387.37   12.99
   1  -9  -4   45.06    2.32
  -1   9   4   44.85    3.50
   1  -8  -4   25.02    1.43
  -1   8   4   26.07    1.65
   1  -7  -4  566.33   16.50
  -1   7   4  572.15   17.30
   1  -6  -4    5.91    0.72
  -1   6   4    6.37    0.80
   1  -5  -4    8.06    0.93
  -1   5   4    8.90    0.93
   1  -4  -4 1390.60   35.52
  -1   4   4 1343.60   35.94
   1  -3  -4  862.70   24.13
  -1   3   4  852.45   24.17
   1  -2  -4   58.18    2.32
  -1   2   4   58.64    2.45
   1  -1  -4    2.57    0.46
  -1   1   4    2.07    0.46
   1   0  -4    0.13    0.51
  -1   0   4    0.04    0.46
   1   1  -4    2.19    0.80
  -1  -1   4    3.25    0.55
   1   2  -4   58.98    2.49
  -1  -2   4   57.63    2.40
   1   3  -4  846.42   23.84
  -1  -3   4  828.32   22.74
   1   4  -4 1379.76   36.87
  -1  -4   4 1365.07   36.45
   1   5  -4    8.86    0.72
  -1  -5   4    8.99    0.80
   1   6  -4    6.58    0.76
  -1  -6   4    5.99    0.68
   1   7  -4  563.17   17.72
  -1  -7   4  557.98   16.45
   1   8  -4   21.39    1.39
  -1  -8   4   24.09    1.43
   1   9  -4   40.54    2.15
  -1  -9   4   39.74    2.07
   1  10  -4  376.74   11.52
  -1 -10   4  372.10   11.81
   1  11  -4   34.05    1.86
  -1 -11   4   33.12    1.81
   1  12  -4  224.19    7.26
  -1 -12   4  228.70    7.68
   1  13  -4   31.01    1.90
  -1 -13   4   32.78    1.81
   1  14  -4  282.74    8.23
  -1 -14   4  295.15    9.58
   1  15  -4   59.40    4.05
  -1 -15   4   63.41    3.16
   1  16  -4    8.14    1.14
  -1 -16   4    7.00    0.89
   1  17  -4  310.12    9.87
  -1 -17   4  322.82   10.59
  -1 -18   4  506.72   15.10
   1  19  -4    6.92    1.22
  -1 -19   4    7.38    1.05
   1  20  -4  229.63    7.34
  -1 -20   4  205.41    6.96
   1  21  -4   27.72    2.28
  -1 -21   4   31.60    1.98
   1  22  -4   88.89    4.30
  -1 -22   4   88.43    3.67
   1  23  -4    8.31    1.77
  -1 -23   4    5.78    1.56
   1  24  -4   65.14    3.59
  -1 -24   4   64.13    2.95
   1  25  -4   19.53    2.62
  -1 -25   4   14.64    1.73
   1  26  -4   32.06    3.25
  -1 -26   4   28.35    2.62
   1  27  -4    3.33    2.15
  -1 -27   4    3.88    1.81
   1  28  -4   17.55    2.95
  -1 -28   4   18.98    2.36
   1  29  -4   10.55    2.45
  -1 -29   4    9.83    2.03
   1  30  -4   28.14    2.87
  -1 -30   4   27.51    2.62
   1  31  -4    5.44    2.62
  -1 -31   4    6.20    1.98
   1  32  -4   30.21    3.00
  -1 -32   4   29.19    2.66
   1  33  -4    0.72    2.49
  -1 -33   4   -0.34    2.24
   1  34  -4   13.75    4.01
  -1 -34   4   14.22    2.62
   1  35  -4   -1.01    3.04
  -1 -35   4    0.42    3.08
   1  36  -4    9.32    3.75
  -1 -36   4   11.85    3.67
   1  37  -4    3.12    2.95
  -1 -37   4    2.28    2.53
   1  38  -4   14.34    3.88
  -1 -38   4    9.49    3.16
   1  39  -4    0.46    3.97
  -1 -39   4    1.10    2.87
   1 -35  -5   25.06    3.54
  -1  35   5   24.34    4.01
   1 -34  -5    8.90    3.21
  -1  34   5    8.14    3.84
   1 -33  -5    9.32    3.38
  -1  33   5   13.37    3.75
   1 -32  -5   45.35    4.05
  -1  32   5   54.89    5.06
   1 -31  -5    1.14    2.53
  -1  31   5    0.34    3.29
   1 -30  -5    9.58    2.53
  -1  30   5   11.05    2.83
   1 -29  -5   12.19    2.74
  -1  29   5   12.19    3.00
   1 -28  -5   56.91    3.75
  -1  28   5   66.57    4.26
   1 -27  -5    3.42    1.98
  -1  27   5    2.11    1.81
   1 -26  -5   50.16    3.54
  -1  26   5   44.04    3.75
   1 -25  -5   25.44    2.57
  -1  25   5   21.64    2.40
   1 -24  -5   64.93    3.38
  -1  24   5   68.81    3.63
   1 -23  -5  105.17    4.18
  -1  23   5  108.59    4.60
   1 -22  -5  192.50    6.58
  -1  22   5  188.12    7.05
   1 -21  -5    0.76    1.52
  -1  21   5    0.93    1.65
   1 -20  -5    1.39    1.31
  -1  20   5    1.56    1.35
   1 -19  -5    0.97    1.60
  -1  19   5    2.24    1.60
   1 -18  -5  165.50    5.48
  -1  18   5  159.47    5.36
   1 -17  -5   12.53    1.43
  -1  17   5   13.08    1.52
   1 -16  -5  149.43    5.78
  -1  16   5  137.11    5.10
   1 -15  -5   59.53    2.70
  -1  15   5   60.41    2.91
   1 -14  -5  120.07    4.09
  -1  14   5  120.57    4.39
   1 -13  -5  191.15    6.24
  -1  13   5  178.75    6.08
   1 -12  -5  154.11    5.53
  -1  12   5  148.84    5.02
   1 -11  -5   11.77    1.18
  -1  11   5   13.20    1.39
   1 -10  -5  360.45   11.52
  -1  10   5  345.39   10.88
   1  -9  -5  115.89    4.13
  -1   9   5  114.41    4.35
   1  -8  -5   31.89    1.52
  -1   8   5   31.35    1.73
   1  -7  -5    2.66    0.80
  -1   7   5    1.73    0.76
   1  -6  -5  109.35    3.88
  -1   6   5  109.31    4.51
   1  -5  -5   91.13    3.29
  -1   5   5   88.81    3.54
   1  -4  -5   26.41    1.48
  -1   4   5   26.03    1.52
   1  -3  -5   52.02    2.24
  -1   3   5   54.17    2.32
   1  -2  -5    1.56    0.55
  -1   2   5    1.39    0.68
   1  -1  -5   80.16    3.04
  -1   1   5   80.54    3.25
   1   0  -5 1436.33   37.76
  -1   0   5 1404.60   37.08
   1   1  -5   75.14    2.87
  -1  -1   5   76.78    3.12
   1   2  -5    1.56    0.55
  -1  -2   5    2.15    0.46
   1   3  -5   55.77    2.40
  -1  -3   5   51.30    2.32
   1   4  -5   25.78    1.56
  -1  -4   5   27.80    1.39
   1   5  -5   89.90    3.71
  -1  -5   5   91.29    5.15
   1   6  -5  110.24    4.26
  -1  -6   5  104.29    3.84
   1   7  -5    2.78    0.55
  -1  -7   5    2.36    0.55
   1   8  -5   29.36    1.60
  -1  -8   5   30.38    1.60
   1   9  -5  110.28    4.39
  -1  -9   5  111.50    4.18
   1  10  -5  311.98    9.45
  -1 -10   5  318.35   10.17
   1  11  -5   12.11    1.18
  -1 -11   5   10.17    0.89
   1  12  -5  131.67    4.98
  -1 -12   5  140.06    8.23
   1  13  -5  163.60    5.70
  -1 -13   5  161.88    5.61
   1  14  -5   99.73    3.67
  -1 -14   5   97.67    3.92
   1  15  -5   52.69    2.32
  -1 -15   5   56.03    2.53
   1  16  -5  123.78    4.35
  -1 -16   5  119.05    4.30
   1  17  -5   10.93    1.98
  -1 -17   5    8.82    1.22
   1  18  -5  112.47    4.05
  -1 -18   5  114.41    4.51
   1  19  -5    1.56    1.39
  -1 -19   5    2.62    1.05
   1  20  -5   -1.14    1.39
  -1 -20   5   -0.80    1.31
   1  21  -5   -0.38    1.27
  -1 -21   5    0.72    1.01
   1  22  -5  106.57    4.77
  -1 -22   5  115.64    4.85
   1  23  -5   62.65    3.80
  -1 -23   5   59.61    4.35
   1  24  -5   41.68    2.91
  -1 -24   5   48.09    2.62
   1  25  -5   14.51    2.07
  -1 -25   5   16.83    2.11
   1  26  -5   32.61    3.00
  -1 -26   5   33.37    2.40
   1  27  -5    2.24    2.03
  -1 -27   5    2.74    1.73
   1  28  -5   41.26    3.71
  -1 -28   5   40.46    3.25
   1  29  -5    9.28    2.45
  -1 -29   5    9.32    2.07
   1  30  -5    6.88    2.91
  -1 -30   5    6.16    2.57
   1  31  -5    0.30    2.49
  -1 -31   5    2.53    2.19
   1  32  -5   38.26    3.75
  -1 -32   5   35.69    3.80
   1  33  -5    9.62    3.50
  -1 -33   5    9.58    2.32
   1  34  -5    7.72    2.74
  -1 -34   5    6.08    2.19
   1  35  -5   18.86    3.67
  -1 -35   5   14.81    3.00
   1  36  -5    1.14    2.78
  -1 -36   5    2.36    2.28
   1  37  -5    8.61    3.00
  -1 -37   5    6.92    3.12
   1  38  -5    9.24    4.43
  -1 -38   5    5.99    4.81
   1 -34  -6    0.97    4.13
  -1  34   6   -1.18    4.60
   1 -33  -6    0.21    3.00
  -1  33   6    0.30    3.67
   1 -32  -6   11.35    2.91
  -1  32   6   12.11    3.67
   1 -31  -6   -1.10    3.00
  -1  31   6    1.10    3.16
   1 -30  -6    9.49    2.57
  -1  30   6   10.97    2.78
   1 -29  -6   16.33    2.66
  -1  29   6   20.12    3.29
   1 -28  -6    8.82    2.45
  -1  28   6    8.56    2.49
   1 -27  -6   37.34    3.12
  -1  27   6   39.78    3.63
   1 -26  -6   14.72    2.62
  -1  26   6   14.30    2.91
   1 -25  -6    0.25    1.86
  -1  25   6    1.43    2.03
   1 -24  -6  295.74    9.83
  -1  24   6  306.50   13.71
   1 -23  -6   33.37    2.78
  -1  23   6   29.78    2.87
   1 -22  -6    0.84    1.60
  -1  22   6    1.10    1.52
   1 -21  -6    0.89    1.86
  -1  21   6    2.24    1.90
   1 -20  -6    1.31    1.35
  -1  20   6   -0.25    1.48
   1 -19  -6    9.58    1.65
  -1  19   6   11.48    1.86
   1 -18  -6  445.76   12.40
  -1  18   6  445.67   13.46
   1 -17  -6   12.74    1.81
  -1  17   6   12.87    1.73
   1 -16  -6   36.28    2.19
  -1  16   6   33.71    2.36
   1 -15  -6   16.66    1.60
  -1  15   6   12.61    1.52
   1 -14  -6  324.64    9.70
  -1  14   6  318.18   12.23
   1 -13  -6   45.18    2.28
  -1  13   6   37.55    2.15
   1 -12  -6  114.24    4.09
  -1  12   6  108.63    4.22
   1 -11  -6  224.48    6.62
  -1  11   6  216.21    6.88
   1 -10  -6  271.90    7.93
  -1  10   6  262.20    9.28
   1  -9  -6    6.37    1.10
  -1   9   6    4.60    1.01
   1  -8  -6  629.74   17.21
  -1   8   6  609.45   17.97
   1  -7  -6   97.79    3.80
  -1   7   6   99.31    3.54
   1  -6  -6  495.16   13.37
  -1   6   6  473.94   14.01
   1  -5  -6    9.11    0.97
  -1   5   6    8.31    0.97
   1  -4  -6  156.01    5.10
  -1   4   6  151.16    5.70
   1  -3  -6   19.24    1.31
  -1   3   6   19.41    1.39
   1  -2  -6    1.73    0.59
  -1   2   6    2.11    0.76
   1  -1  -6   11.39    0.97
  -1   1   6   11.90    0.84
   1   0  -6    0.21    0.63
  -1   0   6    0.00    0.76
   1   1  -6   10.72    0.89
  -1  -1   6    9.37    1.22
   1   2  -6    1.94    0.55
  -1  -2   6    2.24    0.59
   1   3  -6   18.77    1.52
  -1  -3   6   18.18    1.18
   1   4  -6  151.92    5.48
  -1  -4   6  154.45    5.82
   1   5  -6    9.49    0.89
  -1  -5   6    9.58    1.27
   1   6  -6  460.86   13.63
  -1  -6   6  462.59   13.54
   1   7  -6   91.38    3.59
  -1  -7   6   97.62    4.18
   1   8  -6  571.77   17.72
  -1  -8   6  576.24   16.45
   1   9  -6    6.12    0.97
  -1  -9   6    5.57    0.80
   1  10  -6  244.14   11.22
  -1 -10   6  247.64    8.14
   1  11  -6  190.60    6.24
  -1 -11   6  188.07    6.54
   1  12  -6   97.33    4.13
  -1 -12   6   96.23    3.88
   1  13  -6   35.94    1.90
  -1 -13   6   41.60    2.11
   1  14  -6  278.44    9.37
  -1 -14   6  267.72    9.15
   1  15  -6   11.94    1.43
  -1 -15   6   11.85    1.35
   1  16  -6   26.24    1.77
  -1 -16   6   27.51    1.86
   1  17  -6    8.14    1.65
  -1 -17   6    9.20    1.18
  -1 -18   6  305.99    9.11
  -1 -19   6    6.12    1.39
   1  20  -6    0.84    1.22
  -1 -20   6   -0.13    0.89
   1  21  -6    2.24    1.86
  -1 -21   6    0.04    1.43
   1  22  -6    0.42    2.03
  -1 -22   6    0.80    1.27
   1  23  -6   18.65    2.03
  -1 -23   6   18.82    1.81
  -1 -24   6  201.36    6.50
   1  25  -6   -0.21    2.15
  -1 -25   6   -0.55    2.49
   1  26  -6   10.29    2.15
  -1 -26   6   10.13    1.86
   1  27  -6   24.47    3.04
  -1 -27   6   21.14    2.83
   1  28  -6    5.57    2.15
  -1 -28   6    4.30    1.98
   1  29  -6   10.59    2.95
  -1 -29   6   10.46    2.57
   1  30  -6    6.92    3.08
  -1 -30   6    5.27    1.86
   1  31  -6    0.51    2.40
  -1 -31   6   -1.35    2.03
   1  32  -6   10.13    3.33
  -1 -32   6    6.62    2.62
   1  33  -6   -0.13    2.49
  -1 -33   6    1.05    2.19
   1  34  -6    0.25    3.54
  -1 -34   6    1.69    2.74
   1  35  -6    0.00    2.95
  -1 -35   6    0.38    2.28
   1  36  -6   14.81    3.54
  -1 -36   6   11.43    2.83
   1  37  -6   -0.46    2.83
  -1 -37   6    1.27    2.91
   1  38  -6   10.17    2.66
  -1 -38   6    6.37    1.90
   1 -33  -7    9.32    3.46
  -1  33   7   10.04    4.01
   1 -32  -7   31.26    3.50
  -1  32   7   40.16    4.68
   1 -31  -7    1.05    3.16
  -1  31   7    2.03    3.54
   1 -30  -7   10.88    2.78
  -1  30   7   12.61    3.25
   1 -29  -7    1.18    2.36
  -1  29   7    0.59    2.45
   1 -28  -7   31.47    3.50
  -1  28   7   32.40    4.01
   1 -27  -7    2.49    2.15
  -1  27   7   -1.65    2.53
   1 -26  -7   11.43    2.57
  -1  26   7   10.25    2.62
   1 -25  -7   36.62    3.33
  -1  25   7   41.89    3.88
   1 -24  -7    2.62    2.11
  -1  24   7    5.19    2.11
   1 -23  -7   -0.17    2.03
  -1  23   7   -0.84    1.90
   1 -22  -7  160.53    5.78
  -1  22   7  165.38    6.88
   1 -21  -7   24.81    2.32
  -1  21   7   24.93    2.83
   1 -20  -7   -1.56    2.15
  -1  20   7   -2.53    2.32
   1 -19  -7   64.00    3.88
  -1  19   7   57.46    3.16
   1 -18  -7   53.75    2.87
  -1  18   7   45.01    2.95
   1 -17  -7   56.95    2.91
  -1  17   7   56.49    2.91
   1 -16  -7    9.37    1.65
  -1  16   7    9.28    1.69
   1 -15  -7   87.54    4.30
  -1  15   7   82.27    4.13
   1 -14  -7   43.66    2.28
  -1  14   7   44.97    2.36
   1 -13  -7   21.85    2.15
  -1  13   7   19.28    1.98
   1 -12  -7   57.25    2.57
  -1  12   7   57.04    2.66
   1 -11  -7    2.74    1.48
  -1  11   7    3.97    1.35
   1 -10  -7  246.04    7.38
  -1  10   7  256.63    7.51
   1  -9  -7   10.84    1.48
  -1   9   7   12.32    1.27
   1  -8  -7   50.67    2.74
  -1   8   7   47.71    2.32
   1  -7  -7  139.81    4.73
  -1   7   7  138.88    4.68
   1  -6  -7  143.61    5.06
  -1   6   7  141.03    5.23
   1  -5  -7   19.28    1.43
  -1   5   7   16.24    1.31
   1  -4  -7  564.18   15.10
  -1   4   7  550.59   19.24
   1  -3  -7   31.01    1.73
  -1   3   7   27.89    2.07
   1  -2  -7   12.57    1.05
  -1   2   7   11.18    0.89
   1  -1  -7   54.63    2.28
  -1   1   7   55.10    2.15
   1   0  -7  151.75    5.06
  -1   0   7  148.42    4.73
   1   1  -7   57.92    2.32
  -1  -1   7   56.78    2.74
   1   2  -7   12.11    1.01
  -1  -2   7   12.91    1.01
   1   3  -7   32.06    1.60
  -1  -3   7   30.21    2.19
   1   4  -7  573.92   16.37
  -1  -4   7  579.03   17.51
   1   5  -7   20.12    1.35
  -1  -5   7   17.89    1.14
   1   6  -7  139.94    4.85
  -1  -6   7  137.11    5.57
   1   7  -7  143.06    5.02
  -1  -7   7  139.81    5.53
   1   8  -7   42.91    2.11
  -1  -8   7   46.96    2.24
   1   9  -7    9.70    0.93
  -1  -9   7    9.75    0.97
   1  10  -7  235.32    7.64
  -1 -10   7  245.62    8.14
   1  11  -7    3.04    0.93
  -1 -11   7    3.46    0.76
   1  12  -7   51.72    2.32
  -1 -12   7   52.19    2.24
   1  13  -7   19.79    1.31
  -1 -13   7   20.00    1.48
   1  14  -7   37.46    2.24
  -1 -14   7   39.19    2.03
   1  15  -7   64.76    3.08
  -1 -15   7   74.63    3.16
   1  16  -7    7.59    1.39
  -1 -16   7    8.23    1.77
   1  17  -7   38.64    2.19
  -1 -17   7   48.05    2.36
   1  18  -7   31.13    1.98
  -1 -18   7   32.95    1.86
   1  19  -7   39.40    2.49
  -1 -19   7   42.44    2.32
   1  20  -7    0.93    1.65
  -1 -20   7    0.30    0.97
   1  21  -7   14.89    1.77
  -1 -21   7   16.28    1.65
   1  22  -7  109.14    4.43
  -1 -22   7  104.79    4.30
   1  23  -7    0.34    1.56
  -1 -23   7   -0.34    1.10
   1  24  -7   -0.51    2.03
  -1 -24   7    0.80    1.69
   1  25  -7   25.19    2.24
  -1 -25   7   30.33    2.36
   1  26  -7    8.61    2.32
  -1 -26   7    9.24    1.73
   1  27  -7   -0.13    2.07
  -1 -27   7    0.17    1.43
   1  28  -7   21.26    3.16
  -1 -28   7   16.88    2.15
   1  29  -7   -0.25    1.94
  -1 -29   7    0.89    1.86
   1  30  -7    8.31    2.87
  -1 -30   7    8.14    2.36
   1  31  -7    2.53    2.95
  -1 -31   7    1.43    1.86
   1  32  -7   20.38    3.25
  -1 -32   7   21.01    3.04
   1  33  -7    6.75    3.38
  -1 -33   7    6.58    2.49
   1  34  -7    0.84    2.87
  -1 -34   7    0.25    1.98
   1  35  -7    6.67    3.54
  -1 -35   7    4.81    2.57
   1  36  -7    3.63    3.80
  -1 -36   7    1.77    2.03
   1  37  -7    3.04    4.09
  -1 -37   7    3.21    1.81
   1 -32  -8    6.37    3.16
  -1  32   8    6.29    4.13
   1 -31  -8   -1.01    2.66
  -1  31   8   -3.38    3.59
   1 -30  -8    2.32    2.95
  -1  30   8    1.60    3.46
   1 -29  -8    1.86    2.66
  -1  29   8    2.53    3.00
   1 -28  -8    3.08    2.66
  -1  28   8    5.91    2.91
   1 -27  -8    1.10    2.95
  -1  27   8   -0.38    2.91
   1 -26  -8   -0.08    2.32
  -1  26   8    0.30    2.53
   1 -25  -8   27.72    3.21
  -1  25   8   29.07    3.67
   1 -24  -8  131.33    6.16
  -1  24   8  150.65    7.97
   1 -23  -8   34.30    3.16
  -1  23   8   35.23    3.71
   1 -22  -8    2.11    2.45
  -1  22   8   -0.84    2.66
   1 -21  -8    2.45    2.91
  -1  21   8    2.95    2.15
   1 -20  -8   72.90    3.63
  -1  20   8   73.91    3.92
   1 -19  -8   -0.17    1.98
  -1  19   8    2.24    1.90
   1 -18  -8   33.92    2.40
  -1  18   8   28.10    3.08
   1 -17  -8    2.57    1.77
  -1  17   8    1.27    1.90
   1 -16  -8   13.92    2.03
  -1  16   8   15.65    2.15
   1 -15  -8    2.24    1.56
  -1  15   8    3.12    1.69
   1 -14  -8  206.81    8.02
  -1  14   8  199.68    7.30
   1 -13  -8   29.62    1.98
  -1  13   8   27.04    1.86
   1 -12  -8   35.78    2.24
  -1  12   8   33.92    2.19
   1 -11  -8   10.93    1.60
  -1  11   8    7.80    1.77
   1 -10  -8   10.72    1.43
  -1  10   8   11.85    1.43
   1  -9  -8    4.89    1.52
  -1   9   8    3.59    1.60
   1  -8  -8   29.49    2.03
  -1   8   8   28.27    1.98
   1  -7  -8   14.18    1.60
  -1   7   8   17.76    1.65
   1  -6  -8   72.27    3.25
  -1   6   8   75.47    4.47
   1  -5  -8    5.65    1.05
  -1   5   8    6.12    0.84
   1  -4  -8   66.53    2.78
  -1   4   8   66.87    3.04
   1  -3  -8   12.40    1.22
  -1   3   8   12.95    1.18
   1  -2  -8   10.25    1.14
  -1   2   8   10.88    1.01
   1  -1  -8    0.42    0.55
  -1   1   8    0.34    0.76
   1   0  -8    0.30    0.63
  -1   0   8   -0.25    0.80
   1   1  -8    0.08    0.59
  -1  -1   8    0.30    0.72
   1   2  -8   11.85    0.93
  -1  -2   8   10.63    0.89
   1   3  -8   12.91    0.97
  -1  -3   8   11.43    1.10
   1   4  -8   70.54    3.04
  -1  -4   8   73.58    3.42
   1   5  -8    5.53    0.80
  -1  -5   8    7.38    0.89
   1   6  -8   74.42    2.91
  -1  -6   8   76.91    4.98
   1   7  -8   17.30    1.18
  -1  -7   8   16.75    1.27
   1   8  -8   26.54    1.73
  -1  -8   8   31.81    1.86
   1   9  -8    7.09    1.27
  -1  -9   8    5.27    0.80
   1  10  -8    9.83    1.14
  -1 -10   8   11.01    1.01
   1  11  -8   11.60    1.10
  -1 -11   8    9.37    1.01
   1  12  -8   36.11    2.83
  -1 -12   8   34.68    1.94
   1  13  -8   26.75    2.66
  -1 -13   8   26.87    1.48
   1  14  -8  209.21   11.56
  -1 -14   8  181.37    6.54
   1  15  -8    1.81    1.18
  -1 -15   8    2.45    0.84
   1  16  -8   13.50    1.56
  -1 -16   8   12.23    2.15
   1  17  -8    1.73    1.31
  -1 -17   8    2.07    1.10
   1  18  -8   22.11    1.90
  -1 -18   8   23.03    1.81
   1  19  -8    2.57    1.52
  -1 -19   8   -0.08    0.80
   1  20  -8   42.65    2.74
  -1 -20   8   47.29    2.87
   1  21  -8    0.51    1.60
  -1 -21   8    1.10    1.14
   1  22  -8   -0.38    2.70
  -1 -22   8    0.34    1.52
   1  23  -8   18.90    1.98
  -1 -23   8   21.47    1.86
   1  24  -8   86.78    5.99
  -1 -24   8   85.81    5.10
   1  25  -8   14.39    1.94
  -1 -25   8   17.25    1.81
   1  26  -8   -0.38    2.28
  -1 -26   8    0.30    1.48
   1  27  -8    1.90    2.53
  -1 -27   8    0.80    1.56
   1  28  -8    1.18    2.49
  -1 -28   8    2.83    1.98
   1  29  -8   -0.38    1.94
  -1 -29   8    1.52    1.65
   1  30  -8   -0.13    2.03
  -1 -30   8    1.86    1.77
   1  31  -8    0.97    2.83
  -1 -31   8    1.01    1.77
   1  32  -8    3.04    2.03
  -1 -32   8    2.57    1.48
   1  33  -8    1.27    2.53
  -1 -33   8    0.25    1.14
   1  34  -8   -0.59    2.03
  -1 -34   8   -0.04    1.60
   1 -30  -9    0.21    4.26
  -1  30   9   -0.17    5.32
   1 -29  -9    5.15    3.63
  -1  29   9    5.23    4.22
   1 -28  -9    8.23    4.94
  -1  28   9   13.25    4.30
   1 -27  -9    1.52    2.95
  -1  27   9    1.48    2.91
   1 -26  -9   15.78    3.88
  -1  26   9   17.97    3.50
   1 -25  -9    2.53    3.38
  -1  25   9    2.40    4.68
   1 -24  -9    1.86    2.95
  -1  24   9    1.01    2.32
   1 -23  -9    1.56    2.74
  -1  23   9    0.25    2.15
   1 -22  -9   24.72    3.08
  -1  22   9   25.95    3.25
   1 -21  -9   52.27    3.63
  -1  21   9   61.55    3.54
   1 -20  -9   13.88    3.00
  -1  20   9   11.77    2.53
   1 -19  -9  143.19   11.31
  -1  19   9  137.03    6.20
   1 -18  -9   18.56    2.24
  -1  18   9   22.61    2.40
   1 -17  -9   19.41    2.62
  -1  17   9   19.20    2.53
   1 -16  -9   24.30    2.49
  -1  16   9   26.45    2.91
   1 -15  -9    9.96    1.77
  -1  15   9   12.61    1.86
   1 -14  -9   13.12    2.19
  -1  14   9   12.57    2.24
   1 -13  -9    9.66    1.60
  -1  13   9   11.60    1.56
   1 -12  -9    0.17    1.81
  -1  12   9   -0.08    1.35
   1 -11  -9    4.47    1.56
  -1  11   9    3.08    1.81
   1 -10  -9   26.45    2.11
  -1  10   9   28.35    1.81
   1  -9  -9   -0.13    1.56
  -1   9   9    0.21    1.48
   1  -8  -9    6.79    1.31
  -1   8   9    7.38    1.22
   1  -7  -9    9.83    1.60
  -1   7   9   13.16    1.65
   1  -6  -9   89.44    3.71
  -1   6   9   91.17    3.59
   1  -5  -9    9.79    1.35
  -1   5   9   10.50    1.31
   1  -4  -9   24.68    1.56
  -1   4   9   26.70    1.81
   1  -3  -9    9.07    1.18
  -1   3   9    8.61    1.22
   1  -2  -9   -0.21    1.01
  -1   2   9    1.22    0.93
   1  -1  -9   15.53    1.27
  -1   1   9   15.06    1.43
   1   0  -9  353.58   11.10
   1   1  -9   16.33    1.22
   1   2  -9    0.25    0.76
  -1  -2   9    2.57    1.10
   1   3  -9    8.14    1.31
  -1  -3   9   10.59    0.97
   1   4  -9   26.83    2.07
  -1  -4   9   26.83    1.52
   1   5  -9    9.75    0.97
  -1  -5   9   10.72    0.97
   1   6  -9   94.37    4.09
  -1  -6   9   89.69    3.63
   1   7  -9    9.96    1.01
  -1  -7   9   12.02    1.14
   1   8  -9    4.94    0.84
  -1  -8   9    6.03    0.89
   1   9  -9    0.42    0.72
  -1  -9   9    0.76    0.84
   1  10  -9   23.37    1.48
  -1 -10   9   23.75    1.65
   1  11  -9    3.21    0.80
  -1 -11   9    4.35    0.84
   1  12  -9    0.80    1.18
  -1 -12   9    0.97    1.10
   1  13  -9    9.32    1.10
  -1 -13   9    8.31    1.60
   1  14  -9    8.90    1.31
  -1 -14   9    8.48    1.14
   1  15  -9    6.08    1.18
  -1 -15   9    7.00    0.97
   1  16  -9   17.13    1.56
  -1 -16   9   15.74    1.69
   1  17  -9   11.14    1.43
  -1 -17   9   13.54    1.35
   1  18  -9   10.63    1.52
  -1 -18   9   12.45    1.43
  -1 -19   9   80.20    3.63
   1  20  -9   10.13    2.19
  -1 -20   9    6.58    1.90
   1  21  -9   29.32    2.15
  -1 -21   9   21.64    2.32
   1  22  -9   13.20    2.03
  -1 -22   9   10.80    1.35
   1  23  -9    1.73    1.81
  -1 -23   9    0.93    1.43
   1  24  -9    0.46    1.98
  -1 -24   9    1.48    1.27
   1  25  -9    1.65    1.98
  -1 -25   9    1.18    1.52
   1  26  -9    6.12    2.28
  -1 -26   9   11.73    2.40
   1  27  -9   -1.01    3.33
  -1 -27   9    0.72    1.65
   1  28  -9    7.38    2.15
  -1 -28   9    4.89    1.77
   1  29  -9    0.84    1.10
  -1 -29   9    0.72    1.22
  -1 -30   9   -0.21    1.27
  -1 -31   9    0.80    1.52
  -1  29  10    0.25    4.26
   1 -28 -10    0.38    2.03
  -1  28  10    2.19    2.62
   1 -27 -10    1.86    2.78
  -1  27  10    5.61    3.33
   1 -26 -10    7.38    3.54
  -1  26  10   13.42    3.84
   1 -25 -10    5.57    2.62
  -1  25  10    9.41    2.87
   1 -24 -10    2.87    2.53
  -1  24  10    0.46    2.87
   1 -23 -10    7.17    3.29
  -1  23  10   13.96    3.67
   1 -22 -10    1.10    2.66
  -1  22  10    0.38    2.66
   1 -21 -10    2.53    2.70
  -1  21  10    4.51    2.36
   1 -20 -10   20.97    2.87
  -1  20  10   19.49    3.29
   1 -19 -10    5.70    2.07
  -1  19  10    8.31    2.62
   1 -18 -10   23.50    3.04
  -1  18  10   27.55    2.95
   1 -17 -10    2.11    2.07
  -1  17  10    3.29    2.45
   1 -16 -10   35.73    3.00
  -1  16  10   37.84    3.33
   1 -15 -10   12.57    2.24
  -1  15  10   13.71    2.07
   1 -14 -10   24.51    2.32
  -1  14  10   22.70    2.66
   1 -13 -10    2.32    2.78
  -1  13  10    1.01    1.90
   1 -12 -10    2.03    1.56
  -1  12  10    4.43    1.52
   1 -11 -10    5.06    1.69
  -1  11  10    8.82    2.07
   1 -10 -10    2.45    2.40
  -1  10  10    2.32    1.43
   1  -9 -10    3.71    1.48
  -1   9  10    3.12    1.31
   1  -8 -10   18.60    1.98
  -1   8  10   18.23    1.81
   1  -7 -10   23.92    2.66
  -1   7  10   27.68    1.94
   1  -6 -10    1.81    1.43
  -1   6  10    1.77    1.22
   1  -5 -10    5.78    1.27
  -1   5  10    4.09    1.35
   1  -4 -10   31.22    1.86
  -1   4  10   32.27    1.94
   1  -3 -10    0.46    1.10
  -1   3  10    0.00    1.05
   1  -2 -10   26.87    1.86
  -1   2  10   23.50    1.90
   1  -1 -10    1.35    1.01
  -1   1  10    2.32    1.31
   1   0 -10   -0.42    0.84
  -1   0  10    0.93    0.80
   1   1 -10    1.90    0.84
  -1  -1  10    1.48    1.31
   1   2 -10   25.73    1.56
  -1  -2  10   26.03    1.81
   1   3 -10    0.04    0.68
  -1  -3  10    0.59    0.76
   1   4 -10   28.56    1.60
  -1  -4  10   29.15    1.69
   1   5 -10    3.42    0.80
  -1  -5  10    2.83    0.93
   1   6 -10    1.52    0.72
  -1  -6  10    1.81    0.59
   1   7 -10   16.88    1.18
  -1  -7  10   21.35    1.27
   1   8 -10   12.02    0.97
  -1  -8  10   12.91    1.39
   1   9 -10    2.24    0.93
  -1  -9  10    1.27    0.84
   1  10 -10    0.89    0.63
  -1 -10  10    0.84    0.55
   1  11 -10    3.59    1.14
  -1 -11  10    3.04    0.63
   1  12 -10    1.69    1.10
  -1 -12  10    1.18    0.63
   1  13 -10    1.65    1.22
  -1 -13  10    1.22    0.68
   1  14 -10   10.88    1.14
  -1 -14  10   12.53    1.10
   1  15 -10    5.74    1.10
  -1 -15  10    3.88    0.84
   1  16 -10   14.93    1.39
  -1 -16  10    9.83    1.56
   1  17 -10    1.52    1.01
  -1 -17  10    1.22    0.76
   1  18 -10    7.89    2.03
  -1 -18  10    9.07    1.27
   1  19 -10    2.74    1.27
  -1 -19  10    3.88    1.05
   1  20 -10    5.74    1.48
  -1 -20  10    9.58    1.77
   1  21 -10    1.69    1.90
  -1 -21  10    1.10    1.05
   1  22 -10   -0.42    1.52
  -1 -22  10    0.97    0.97
   1  23 -10    4.68    1.35
  -1 -23  10    2.28    1.05
   1  24 -10    0.51    1.48
  -1 -24  10    0.21    1.05
   1  25 -10    1.22    1.43
  -1 -25  10    0.59    1.18
   1  26 -10    0.84    1.35
  -1 -26  10    2.24    1.31
  -1 -27  10    0.97    1.22
  -1  27  11    0.17    3.08
   1 -26 -11    9.41    5.91
  -1  26  11    6.96    2.66
   1 -25 -11    1.65    2.24
  -1  25  11   -0.51    2.53
   1 -24 -11    0.55    3.08
  -1  24  11    0.80    2.78
   1 -23 -11    0.42    2.36
  -1  23  11    1.65    2.87
   1 -22 -11    9.96    2.45
  -1  22  11   16.79    3.08
   1 -21 -11   22.23    3.46
  -1  21  11   23.67    3.80
   1 -20 -11    0.42    2.78
  -1  20  11    2.24    4.13
   1 -19 -11    2.74    2.11
  -1  19  11    4.56    2.15
   1 -18 -11    1.94    2.40
  -1  18  11    2.91    2.53
   1 -17 -11   11.52    3.04
  -1  17  11   15.74    2.57
   1 -16 -11    8.82    2.24
  -1  16  11    9.83    2.70
   1 -15 -11   21.05    2.70
  -1  15  11   25.06    2.78
   1 -14 -11    2.66    3.75
  -1  14  11    7.17    2.19
   1 -13 -11    0.34    2.11
  -1  13  11    1.86    1.81
   1 -12 -11   17.51    2.57
  -1  12  11   21.94    2.49
   1 -11 -11    0.55    1.86
  -1  11  11    1.43    1.56
   1 -10 -11   15.40    1.90
  -1  10  11   22.82    2.11
   1  -9 -11    2.49    1.52
  -1   9  11    2.62    1.77
   1  -8 -11    0.76    1.73
  -1   8  11    0.13    1.56
   1  -7 -11   10.00    1.39
  -1   7  11   11.85    1.73
   1  -6 -11   14.26    1.73
  -1   6  11   16.62    1.60
   1  -5 -11    2.40    1.31
  -1   5  11    2.19    1.31
   1  -4 -11    1.18    1.27
  -1   4  11    1.90    1.18
   1  -3 -11    4.68    1.22
  -1   3  11    6.03    1.14
   1  -2 -11   -0.25    1.05
  -1   2  11    0.34    1.05
   1  -1 -11    0.84    1.05
  -1   1  11    0.34    0.97
   1   0 -11  133.61    7.30
   1   1 -11    0.17    0.80
  -1  -1  11   -0.30    0.68
   1   2 -11   -0.30    0.68
  -1  -2  11    0.13    0.68
   1   3 -11    3.16    0.76
  -1  -3  11    4.09    0.84
   1   4 -11    1.43    1.01
  -1  -4  11    0.63    0.46
  -1  -5  11    0.72    0.42
   1 -24 -12    0.55    3.75
  -1  24  12    2.66    2.66
   1 -23 -12   -2.40    3.80
  -1  23  12   -0.30    2.53
   1 -22 -12   -0.25    2.78
  -1  22  12    0.34    1.77
   1 -21 -12   -0.30    2.57
  -1  21  12   -0.13    1.77
   1 -20 -12   -1.48    4.35
  -1  20  12   -0.42    3.88
   1 -19 -12    1.27    4.05
  -1  19  12    0.89    3.97
   1 -18 -12    2.66    2.83
  -1  18  12    4.81    2.87
   1 -17 -12    1.60    2.40
  -1  17  12    2.83    2.78
   1 -16 -12   -1.48    3.97
  -1  16  12    4.77    2.32
   1 -15 -12   10.21    2.62
  -1  15  12   13.92    2.32
   1 -14 -12    4.64    2.24
  -1  14  12    4.81    2.40
   1 -13 -12    7.68    1.86
  -1  13  12    8.52    2.32
   1 -12 -12   -0.04    1.65
  -1  12  12   -0.30    1.73
   1 -11 -12   14.30    2.32
  -1  11  12   22.36    2.32
   1 -10 -12    0.89    1.81
  -1  10  12    1.90    1.90
   1  -9 -12    1.77    1.77
  -1   9  12    3.88    1.86
   1  -8 -12    5.23    1.69
  -1   8  12    5.82    1.77
   1  -7 -12    4.35    1.43
  -1   7  12    6.79    1.56
   1  -6 -12    2.78    1.94
  -1   6  12    2.70    1.35
   1  -5 -12    0.13    1.69
  -1   5  12    0.84    1.18
   1  -4 -12    1.94    1.27
  -1   4  12    2.24    1.35
   1  -3 -12    4.60    1.43
  -1   3  12    2.74    0.93
   1  -2 -12    2.28    1.22
  -1   2  12    0.51    0.72
  -1   1  12   -0.04    0.63
   1   0 -12   -0.21    0.72
  -1  -1  12    0.51    0.46
  -1  16  13    2.53    1.94
   1 -15 -13    4.89    1.56
  -1  15  13    8.27    2.15
   1 -14 -13    0.25    1.48
  -1  14  13    0.84    2.45
   1 -13 -13    0.42    1.39
  -1  13  13   -0.13    1.48
   1 -12 -13   -0.25    2.57
  -1  12  13    0.21    1.43
   1 -11 -13   -0.13    1.52
  -1  11  13    0.25    1.31
   1 -10 -13    2.07    1.65
  -1  10  13    0.04    2.32
   1  -9 -13    0.08    1.39
  -1   9  13   -3.25    2.53
   1  -8 -13   -0.04    1.43
  -1   8  13    0.21    1.31
   1  -7 -13    2.40    1.77
  -1   7  13    1.81    1.56
   1  -6 -13    1.56    1.90
  -1   6  13    1.73    1.01
   1  -5 -13    0.21    0.89
  -1   5  13   -0.04    1.48
   1  -4 -13    2.78    0.89
  -1   4  13    1.35    1.22
   1  -3 -13    1.98    1.01
   2  11  12    0.42    1.27
  -2 -11 -12    0.63    1.18
   2   8  11    0.04    1.18
  -2  -8 -11    0.59    1.05
   2   9  11    0.97    1.69
  -2  -9 -11    1.31    1.01
   2  10  11    5.78    1.77
  -2 -10 -11    8.31    1.31
   2  11  11    0.46    1.39
  -2 -11 -11    1.56    1.73
   2  12  11   -0.25    1.39
  -2 -12 -11   -0.42    1.35
   2  13  11    7.55    1.52
  -2 -13 -11    4.94    1.52
   2  14  11    0.97    1.56
  -2 -14 -11    2.87    1.60
   2  15  11    1.05    1.69
  -2 -15 -11    1.14    1.65
   2  16  11    0.21    1.86
  -2 -16 -11    0.68    1.60
   2  17  11    1.65    1.86
  -2 -17 -11    0.89    1.65
   2  18  11    0.55    2.36
  -2 -18 -11   -0.76    2.49
  -2 -23 -11    1.56    2.70
  -2 -24 -11    0.42    2.07
  -2 -25 -11    0.00    1.98
   2   6  10    0.55    0.89
  -2  -6 -10    0.38    0.63
   2   7  10   21.35    1.52
  -2  -7 -10   22.44    1.52
   2   8  10   17.25    2.32
  -2  -8 -10   18.94    2.03
   2   9  10    0.30    1.10
  -2  -9 -10   -0.21    1.05
   2  10  10    0.34    1.18
  -2 -10 -10    0.21    1.60
   2  11  10   25.44    1.98
  -2 -11 -10   22.11    1.90
   2  12  10   48.14    3.00
  -2 -12 -10   48.64    3.75
   2  13  10    0.76    1.69
  -2 -13 -10    0.38    1.31
   2  14  10    0.42    1.35
  -2 -14 -10    0.08    1.48
   2  15  10   38.73    5.53
  -2 -15 -10   25.61    2.57
   2  16  10    1.39    1.69
  -2 -16 -10   -0.17    1.69
   2  17  10   13.80    2.74
  -2 -17 -10   12.19    2.40
   2  18  10    0.68    2.49
  -2 -18 -10    0.55    1.81
   2  19  10    0.93    1.94
  -2 -19 -10   -0.72    1.65
   2  20  10    0.13    2.11
  -2 -20 -10    0.08    2.49
   2  21  10   15.02    3.25
  -2 -21 -10    8.86    2.74
   2  22  10    0.80    2.78
  -2 -22 -10   -0.13    2.74
   2  23  10    2.66    2.91
  -2 -23 -10   -0.97    3.97
   2  24  10    2.95    3.29
  -2 -24 -10    0.38    2.11
   2  25  10    0.38    4.01
  -2 -25 -10    4.68    2.03
   2  26  10    3.33    2.19
  -2 -26 -10    0.55    1.86
   2  27  10   -1.73    4.13
  -2 -27 -10    0.59    2.49
  -2 -28 -10    0.34    2.49
   2   4   9   25.19    1.60
  -2  -4  -9   21.98    1.69
   2   5   9    5.44    0.80
  -2  -5  -9    4.01    0.84
   2   6   9    1.52    0.93
  -2  -6  -9    1.65    1.05
   2   7   9   32.44    1.94
  -2  -7  -9   34.09    1.86
   2   8   9    2.40    1.60
  -2  -8  -9    1.35    1.05
   2   9   9    3.04    1.14
  -2  -9  -9    1.98    1.18
   2  10   9    7.85    2.15
  -2 -10  -9    5.32    1.31
   2  11   9    0.93    1.10
  -2 -11  -9    0.34    1.48
   2  12   9   34.85    2.15
  -2 -12  -9   32.86    1.94
   2  13   9    4.13    1.52
  -2 -13  -9    4.89    1.90
   2  14   9   27.51    2.45
  -2 -14  -9   24.81    2.11
   2  15   9   28.86    2.36
  -2 -15  -9   29.45    2.66
   2  16   9    6.54    2.15
  -2 -16  -9    8.18    2.28
   2  17   9    8.78    2.40
  -2 -17  -9    8.18    1.94
   2  18   9    0.55    1.94
  -2 -18  -9   -0.04    1.81
   2  19   9   -0.08    1.98
  -2 -19  -9    1.05    2.36
   2  20   9    1.05    2.49
  -2 -20  -9    1.69    2.57
   2  21   9   12.91    3.00
  -2 -21  -9    8.44    2.78
   2  22   9   -1.52    2.83
  -2 -22  -9    0.04    2.74
   2  23   9   10.17    3.33
  -2 -23  -9   10.46    3.00
   2  24   9   -0.59    2.62
  -2 -24  -9    1.65    2.49
   2  25   9   24.13    3.42
  -2 -25  -9   14.98    2.70
   2  26   9   -1.14    2.83
  -2 -26  -9   -0.76    2.19
   2  27   9   -1.10    2.87
  -2 -27  -9   -1.10    3.71
   2  28   9    0.17    3.46
  -2 -28  -9    1.65    2.91
   2 -30   8    0.34    1.27
  -2  30  -8   -0.42    1.94
   2 -29   8    1.01    1.27
  -2  29  -8   -0.04    1.56
   2 -28   8   -0.04    1.14
  -2  28  -8    2.19    2.36
   2 -27   8    5.36    1.10
  -2  27  -8    5.48    1.98
   2 -26   8    0.08    0.97
  -2  26  -8    1.10    1.39
   2 -25   8   -0.55    1.05
  -2  25  -8   -0.34    1.60
   2 -24   8    1.69    0.89
  -2  24  -8    2.19    1.10
   2 -23   8    2.53    0.80
  -2  23  -8    3.80    1.05
   2 -22   8    1.43    0.76
  -2  22  -8    2.57    1.56
   2 -21   8   16.96    1.69
  -2  21  -8   18.18    1.48
   2 -20   8    0.04    0.51
  -2  -3  -8   24.81    1.98
   2   4   8    7.00    0.84
  -2  -4  -8    8.06    0.72
   2   5   8   -0.34    0.89
  -2  -5  -8    0.25    0.68
   2   6   8   13.25    1.69
  -2  -6  -8   12.19    1.10
   2   7   8   15.27    1.31
  -2  -7  -8   14.47    1.73
   2   8   8    9.45    1.27
  -2  -8  -8    9.58    1.22
   2   9   8   57.29    2.45
  -2  -9  -8   58.47    2.32
   2  10   8    0.17    1.14
  -2 -10  -8    0.84    1.18
  -2 -11  -8  247.39    7.43
   2  12   8   67.42    3.42
  -2 -12  -8   66.53    3.04
   2  13   8    0.97    1.18
  -2 -13  -8    1.27    1.22
   2  14   8    0.84    2.53
  -2 -14  -8    0.89    1.69
   2  15   8    2.15    2.03
  -2 -15  -8    0.21    2.74
   2  16   8    0.46    1.60
  -2 -16  -8   -0.55    1.60
   2  17   8   22.23    2.49
  -2 -17  -8   26.83    2.40
   2  18   8   59.27    3.84
  -2 -18  -8   52.31    3.54
   2  19   8    5.44    2.53
  -2 -19  -8    7.13    2.53
   2  20   8   -0.13    2.15
  -2 -20  -8   -0.72    2.32
   2  21   8   64.84    4.09
  -2 -21  -8   63.49    4.09
   2  22   8    7.76    2.45
  -2 -22  -8   10.42    2.57
   2  23   8   12.53    2.40
  -2 -23  -8   10.42    2.45
   2  24   8    3.16    2.70
  -2 -24  -8    4.68    2.49
   2  25   8    3.33    2.70
  -2 -25  -8    3.42    2.62
   2  26   8    5.23    3.67
  -2 -26  -8    6.16    3.54
   2  27   8   30.25    3.92
  -2 -27  -8   23.20    3.67
   2  28   8    1.73    2.53
  -2 -28  -8   -1.14    2.78
   2  29   8    4.39    2.74
  -2 -29  -8    2.66    2.36
   2  30   8    1.22    3.08
  -2 -30  -8    1.27    2.62
   2  31   8   -0.76    2.57
  -2 -31  -8   -0.72    2.49
   2 -33   7    2.87    1.65
  -2  33  -7    2.62    1.90
   2 -32   7    1.27    1.69
  -2  32  -7    0.93    1.86
   2 -31   7    4.73    1.56
  -2  31  -7    2.40    2.28
   2 -30   7   -0.08    1.81
  -2  30  -7    0.72    2.07
   2 -29   7    9.11    1.90
  -2  29  -7    9.49    2.19
   2 -28   7    3.08    1.65
  -2  28  -7    1.73    1.86
   2 -27   7    4.47    1.52
  -2  27  -7    3.75    1.98
   2 -26   7    1.86    1.43
  -2  26  -7    1.14    1.73
   2 -25   7   27.04    2.83
  -2  25  -7   22.74    2.24
   2 -24   7    6.41    1.94
  -2  24  -7    9.62    2.49
   2 -23   7    0.17    1.01
  -2  23  -7    0.55    1.31
   2 -22   7    0.51    0.93
  -2  22  -7    0.17    1.18
   2 -21   7    0.55    0.84
  -2  21  -7    0.25    1.05
   2 -20   7    1.60    0.76
  -2  20  -7    0.30    1.52
   2 -19   7   16.33    1.18
  -2  19  -7   17.93    2.40
   2 -18   7   14.81    1.14
  -2  18  -7   14.72    1.18
   2 -17   7    5.74    0.72
  -2  17  -7    3.75    1.18
   2 -16   7   18.77    1.52
  -2  16  -7   24.26    2.07
   2   2   7   32.57    1.69
  -2  -2  -7   35.44    1.56
   2   3   7  121.08    5.40
  -2  -3  -7  129.94    6.67
   2   4   7  121.67    4.35
   2   5   7    7.51    0.84
  -2  -5  -7    7.38    0.93
   2   6   7   23.71    1.48
  -2  -6  -7   23.16    1.35
  -2  -7  -7  217.77    6.50
   2   8   7   17.42    1.48
  -2  -8  -7   15.90    1.31
   2   9   7    9.41    1.10
  -2  -9  -7   11.05    1.31
   2  10   7   49.23    2.53
  -2 -10  -7   50.58    2.40
   2  11   7   10.67    1.35
  -2 -11  -7   12.19    1.31
   2  12   7    0.25    1.94
  -2 -12  -7   -0.08    1.10
   2  13   7   51.26    3.50
  -2 -13  -7   49.61    2.40
   2  14   7    6.29    1.35
  -2 -14  -7    4.56    1.31
   2  15   7   87.88    3.71
  -2 -15  -7   92.22    3.84
   2  16   7   69.44    3.29
  -2 -16  -7   71.68    3.50
   2  17   7   10.17    1.73
  -2 -17  -7    8.69    1.81
   2  18   7   23.75    1.94
  -2 -18  -7   26.45    2.40
   2  19   7   31.60    3.38
  -2 -19  -7   30.00    2.40
   2  20   7    3.88    1.81
  -2 -20  -7    2.15    1.94
   2  21   7    0.04    2.07
  -2 -21  -7    0.93    2.03
   2  22   7    2.57    2.28
  -2 -22  -7   -0.34    2.11
   2  23   7    0.30    2.49
  -2 -23  -7    0.51    2.07
   2  24   7   16.37    2.62
  -2 -24  -7   15.57    2.91
   2  25   7   63.49    4.05
  -2 -25  -7   58.89    3.63
   2  26   7    5.15    2.28
  -2 -26  -7    4.30    2.36
   2  27   7   12.95    2.87
  -2 -27  -7   10.63    2.70
   2  28   7    3.12    3.12
  -2 -28  -7    7.26    2.62
   2  29   7   20.55    5.91
  -2 -29  -7   15.95    3.97
   2  30   7    1.31    4.13
  -2 -30  -7   -1.56    3.71
   2  31   7   12.15    3.12
  -2 -31  -7   10.80    2.83
   2  32   7    2.95    2.95
  -2 -32  -7    2.45    2.45
   2 -36   6    0.97    3.75
  -2  36  -6    1.48    3.00
   2 -35   6    0.89    1.81
  -2  35  -6    0.21    1.98
   2 -34   6    2.53    1.73
  -2  34  -6    6.54    1.98
   2 -33   6    5.10    1.65
  -2  33  -6    3.88    2.87
   2 -32   6   -0.30    2.15
  -2  32  -6    0.13    2.70
   2 -31   6    2.03    2.07
  -2  31  -6    2.11    2.57
   2 -30   6    0.34    1.98
  -2  30  -6   -0.04    3.38
   2 -29   6    9.32    2.15
  -2  29  -6   11.77    2.57
   2 -28   6   -0.08    1.39
  -2  28  -6    0.17    1.48
   2 -27   6    3.54    1.43
  -2  27  -6    3.75    1.56
   2 -26   6    1.27    1.01
  -2  26  -6    0.38    1.60
   2 -25   6   16.88    1.65
  -2  25  -6   16.54    1.86
   2 -24   6    6.37    1.27
  -2  24  -6    6.83    1.43
   2 -23   6    7.55    1.22
  -2  23  -6    9.41    2.36
   2 -22   6    1.43    0.97
  -2  22  -6    1.05    1.22
   2 -21   6   40.42    2.24
  -2  21  -6   38.52    2.40
   2 -20   6   10.08    1.18
  -2  20  -6    9.91    1.31
   2 -19   6   11.01    1.10
  -2  19  -6   10.88    2.07
   2 -18   6   17.34    1.18
  -2  18  -6   17.51    1.52
   2 -17   6  105.39    4.05
   2 -16   6    3.80    0.72
  -2  16  -6    2.57    1.10
   2 -15   6  124.03    4.77
   2 -14   6    9.53    0.72
   2 -13   6   15.78    1.01
  -2  13  -6   11.64    0.93
   2   1   6  139.73    4.60
  -2  -1  -6  132.01    6.45
   2   2   6   18.65    1.22
  -2  -2  -6   19.45    0.93
   2   3   6   14.98    0.93
  -2  -3  -6   13.50    0.84
   2   4   6  114.37    3.80
  -2  -4  -6  120.74    4.18
   2   5   6   72.65    2.83
  -2  -5  -6   70.50    2.66
   2   6   6    1.22    1.10
  -2  -6  -6   -0.08    0.68
   2   7   6   75.73    2.83
  -2  -7  -6   81.25    2.91
   2   8   6   87.33    3.25
  -2  -8  -6   91.51    3.21
   2   9   6   35.18    1.73
  -2  -9  -6   38.52    2.66
   2  10   6   25.48    1.65
  -2 -10  -6   24.55    1.73
   2  11   6  216.38    6.71
  -2 -11  -6  219.55    6.75
   2  12   6    0.97    0.97
  -2 -12  -6    0.97    1.10
   2  13   6   18.10    1.65
  -2 -13  -6   20.04    1.56
   2  14   6    9.62    1.69
  -2 -14  -6   10.50    1.52
   2  15   6  125.85    5.27
  -2 -15  -6  146.48    5.48
   2  16   6    5.57    1.60
  -2 -16  -6    5.36    1.81
   2  17   6  132.85    5.40
  -2 -17  -6  126.61    4.60
   2  18   6   18.98    1.86
  -2 -18  -6   20.08    2.03
   2  19   6   13.63    1.81
  -2 -19  -6   15.57    1.86
   2  20   6   17.04    1.98
  -2 -20  -6   15.23    2.03
   2  21   6   59.32    3.38
  -2 -21  -6   57.76    3.12
   2  22   6    1.77    1.81
  -2 -22  -6    1.77    1.73
   2  23   6   16.92    2.45
  -2 -23  -6   13.46    2.11
   2  24   6   12.36    3.12
  -2 -24  -6   10.00    2.40
   2  25   6   28.98    4.05
  -2 -25  -6   23.58    3.21
   2  26   6    1.35    2.78
  -2 -26  -6    0.93    2.91
   2  27   6    3.08    2.40
  -2 -27  -6    4.22    2.32
   2  28   6    1.35    2.36
  -2 -28  -6    0.63    2.24
   2  29   6   15.74    3.04
  -2 -29  -6   15.69    2.74
   2  30   6    6.58    4.18
  -2 -30  -6    2.95    3.21
   2  31   6    2.53    4.64
  -2 -31  -6    0.51    3.75
   2  32   6    0.46    3.21
  -2 -32  -6    1.86    2.83
   2  33   6    1.81    3.42
  -2 -33  -6    8.69    2.83
   2 -38   5   -0.76    2.11
  -2  38  -5    0.42    4.18
   2 -37   5    0.93    2.57
  -2  37  -5    1.43    3.50
   2 -36   5    0.34    2.66
  -2  36  -5    0.17    2.87
   2 -35   5   21.90    2.95
  -2  35  -5   30.46    3.38
   2 -34   5   14.30    2.28
  -2  34  -5   18.60    2.83
   2 -33   5    3.42    1.94
  -2  33  -5    0.21    2.95
   2 -32   5    0.00    2.45
  -2  32  -5    3.00    3.75
   2 -31   5    1.69    1.86
  -2  31  -5    2.74    2.07
   2 -30   5    2.15    1.86
  -2  30  -5    1.39    2.28
   2 -29   5   68.56    4.22
  -2  29  -5   66.15    3.84
   2 -28   5   -1.18    1.69
  -2  28  -5   -2.28    1.90
   2 -27   5    6.58    1.52
  -2  27  -5    5.02    2.15
   2 -26   5   42.48    2.57
  -2  26  -5   42.40    2.91
   2 -25   5   55.14    2.70
  -2  25  -5   54.21    3.00
   2 -24   5   30.63    2.15
  -2  24  -5   29.49    2.36
   2 -23   5    6.62    1.22
  -2  23  -5    5.61    1.77
   2 -22   5   10.88    1.31
  -2  22  -5   12.74    1.77
   2 -21   5   27.04    1.65
  -2  21  -5   25.44    2.11
   2 -20   5    0.76    0.84
  -2  20  -5   -0.13    1.27
   2 -19   5   85.09    2.95
  -2  19  -5   82.35    3.21
   2 -18   5  193.05    5.74
  -2  18  -5  193.90    8.31
   2 -17   5   17.85    1.27
  -2  17  -5   18.35    1.31
   2 -16   5    1.27    0.72
  -2  16  -5    1.01    0.84
   2 -15   5    2.83    0.72
  -2  15  -5    3.38    0.80
   2 -14   5   19.45    1.05
  -2  14  -5   18.48    1.86
   2 -13   5   57.97    3.12
  -2  13  -5   56.41    2.28
   2 -12   5   16.92    0.97
  -2  12  -5   14.98    1.73
   2 -11   5    9.49    0.63
  -2  11  -5    9.37    0.72
   2 -10   5  137.66    4.05
   2   0   5    0.13    0.25
  -2   0  -5   -0.04    0.17
  -2  -1  -5    0.72    0.34
   2   2   5   89.40    4.09
  -2  -2  -5   90.28    3.00
   2   4   5  524.61   15.23
  -2  -4  -5  524.48   21.73
   2   5   5    2.15    0.68
  -2  -5  -5    2.70    0.51
   2   6   5   52.86    2.45
  -2  -6  -5   50.88    2.15
   2   7   5  366.53   10.42
  -2  -7  -5  382.52   10.34
   2   8   5  220.68    7.51
  -2  -8  -5  219.93    6.50
   2   9   5   34.85    1.81
  -2  -9  -5   35.56    1.73
   2  10   5  179.21    6.20
  -2 -10  -5  178.67    5.95
   2  11   5   13.58    1.43
  -2 -11  -5   12.23    1.35
   2  12   5   21.77    1.77
  -2 -12  -5   22.06    1.65
   2  13   5   73.70    3.29
  -2 -13  -5   74.34    3.16
   2  14   5   23.71    1.94
  -2 -14  -5   22.65    1.86
   2  15   5    3.04    1.56
  -2 -15  -5    3.42    1.43
   2  16   5    0.55    1.48
  -2 -16  -5    2.40    1.65
   2  17   5   18.69    1.98
  -2 -17  -5   22.65    1.94
   2  18   5  255.91    7.89
  -2 -18  -5  253.93    8.35
   2  19   5  115.13    4.47
  -2 -19  -5  118.46    4.30
   2  20   5    1.43    1.56
  -2 -20  -5   -0.93    1.56
   2  21   5   38.98    3.08
  -2 -21  -5   41.68    2.87
   2  22   5   16.75    2.24
  -2 -22  -5   16.45    2.45
   2  23   5   10.50    2.03
  -2 -23  -5    7.89    1.86
   2  24   5   53.54    3.38
  -2 -24  -5   49.66    2.83
   2  25   5   90.96    4.85
  -2 -25  -5   79.99    3.97
   2  26   5   77.58    5.06
  -2 -26  -5   70.88    4.05
   2  27   5    7.38    2.87
  -2 -27  -5    5.95    2.70
   2  28   5   -0.21    2.53
  -2 -28  -5   -0.13    2.36
   2  29   5  119.73    6.20
  -2 -29  -5  103.02    4.94
   2  30   5    1.86    3.00
  -2 -30  -5    1.48    2.83
   2  31   5    0.34    3.63
  -2 -31  -5    1.27    2.70
   2  32   5    1.77    3.46
  -2 -32  -5   -0.93    2.95
   2  33   5    3.12    3.25
  -2 -33  -5    6.24    2.91
   2  34   5   21.81    3.97
  -2 -34  -5   21.85    3.38
   2 -39   4    3.33    4.13
  -2  39  -4    0.00    3.67
   2 -38   4    1.27    2.36
  -2  38  -4    0.59    1.77
   2 -37   4    0.76    2.07
  -2  37  -4    0.13    2.83
   2 -36   4    1.31    2.57
  -2  36  -4    5.32    2.83
   2 -35   4    0.93    2.53
  -2  35  -4    1.60    2.36
   2 -34   4    0.17    2.15
  -2  34  -4    1.18    2.66
   2 -33   4    8.40    2.36
  -2  33  -4    8.14    2.62
   2 -32   4   17.04    2.53
  -2  32  -4   16.88    3.84
   2 -31   4    8.02    2.03
  -2  31  -4    7.30    2.49
   2 -30   4    1.22    1.86
  -2  30  -4    0.80    2.15
   2 -29   4   31.98    2.78
  -2  29  -4   31.81    3.38
   2 -28   4    0.34    1.94
  -2  28  -4    2.49    3.46
   2 -27   4   15.02    1.77
  -2  27  -4   15.31    2.07
   2 -26   4   -0.51    1.27
  -2  26  -4    0.38    1.56
   2 -25   4    1.39    1.39
  -2  25  -4    0.42    1.69
   2 -24   4    9.03    1.60
  -2  24  -4    4.43    1.65
   2 -23   4    3.88    1.18
  -2  23  -4    2.32    1.35
   2 -22   4   63.66    2.78
  -2  22  -4   58.05    3.21
   2 -21   4   75.56    2.91
  -2  21  -4   75.05    3.46
   2 -20   4    0.76    0.89
  -2  20  -4   -0.21    1.05
   2 -19   4    0.59    0.89
  -2  19  -4    0.97    1.10
   2 -18   4   17.89    1.31
  -2  18  -4   18.44    2.24
   2 -17   4  188.28    5.78
  -2  17  -4  180.35    5.61
   2 -16   4   26.49    1.43
  -2  16  -4   26.16    1.43
   2 -15   4   87.41    3.04
  -2  15  -4   83.66    3.16
   2 -14   4    8.44    0.72
  -2  14  -4    8.94    0.89
   2 -13   4   12.19    0.84
  -2  13  -4   12.83    1.01
   2 -12   4  557.89   14.98
   2 -11   4   17.76    0.93
  -2  11  -4   17.55    1.43
   2 -10   4   17.25    0.93
  -2  10  -4   15.86    0.93
   2  -9   4   35.02    1.48
  -2   9  -4   32.53    1.35
   2  -8   4   53.87    1.77
  -2   8  -4   51.51    1.86
   2  -7   4   49.74    1.65
  -2   7  -4   49.66    1.77
   2   0   4  401.08   16.12
  -2   0  -4  378.68   14.26
   2   1   4  339.15   13.84
  -2  -1  -4  333.75    9.11
   2   2   4   18.10    0.97
  -2  -2  -4   18.77    0.89
   2   3   4   92.77    3.42
  -2  -3  -4   93.83    3.12
   2   4   4  295.95    8.86
  -2  -4  -4  306.07    8.99
   2   5   4   32.40    1.56
  -2  -5  -4   28.86    1.52
   2   6   4  639.23   17.47
  -2  -6  -4  651.89   17.80
   2   7   4   56.15    2.36
  -2  -7  -4   58.09    2.45
   2   8   4   63.58    2.74
  -2  -8  -4   60.58    2.57
   2   9   4   38.94    1.86
  -2  -9  -4   42.06    1.94
   2  10   4   18.94    1.27
  -2 -10  -4   18.14    1.31
   2  11   4   17.80    1.65
  -2 -11  -4   20.93    1.48
   2  12   4  651.30   17.25
  -2 -12  -4  677.37   18.39
   2  13   4   14.13    1.60
  -2 -13  -4   16.03    1.39
   2  14   4   11.22    1.60
  -2 -14  -4    9.49    1.43
   2  15   4   99.99    4.05
  -2 -15  -4  105.17    4.09
   2  16   4   29.66    2.03
  -2 -16  -4   32.19    1.90
   2  17   4  232.67    7.38
  -2 -17  -4  235.70    8.18
   2  18   4   28.43    2.24
  -2 -18  -4   24.98    1.98
   2  19   4    2.24    1.98
  -2 -19  -4    1.05    1.73
   2  20   4    1.14    1.60
  -2 -20  -4    1.43    1.43
   2  21   4  118.51    4.77
  -2 -21  -4  115.43    4.22
   2  22   4  106.78    5.19
  -2 -22  -4  109.52    4.73
   2  23   4    6.67    2.15
  -2 -23  -4    5.32    1.65
   2  24   4    9.96    2.28
  -2 -24  -4   10.13    2.28
   2  25   4    1.90    2.28
  -2 -25  -4    1.01    1.81
   2  26   4    1.31    2.57
  -2 -26  -4   -0.08    1.98
   2  27   4   23.63    3.04
  -2 -27  -4   20.63    2.45
   2  28   4    1.65    2.53
  -2 -28  -4    1.94    2.24
   2  29   4   43.03    3.84
  -2 -29  -4   43.28    3.29
   2  30   4    0.55    3.08
  -2 -30  -4    0.89    2.49
   2  31   4   11.73    3.12
  -2 -31  -4   14.09    2.95
   2  32   4   31.26    4.09
  -2 -32  -4   26.75    3.63
   2  33   4   13.58    3.59
  -2 -33  -4   13.75    2.87
   2  34   4    3.38    3.16
  -2 -34  -4    0.68    2.70
   2  35   4    2.91    4.39
  -2 -35  -4    1.01    3.04
   2 -39   3    0.46    1.86
  -2  39  -3    1.01    1.98
   2 -38   3    5.02    2.78
  -2  38  -3    6.58    3.29
   2 -37   3    1.18    3.21
  -2  37  -3    0.30    3.29
   2 -36   3    1.86    2.62
  -2  36  -3   -2.70    3.00
   2 -35   3   16.07    3.50
  -2  35  -3   18.65    3.33
   2 -34   3    4.98    2.62
  -2  34  -3    4.85    3.42
   2 -33   3   -0.17    1.90
  -2  33  -3   -0.59    2.24
   2 -32   3   22.87    2.95
  -2  32  -3   20.59    3.59
   2 -31   3   33.50    3.59
  -2  31  -3   37.46    4.01
   2 -30   3    1.27    1.69
  -2  30  -3   -0.08    1.90
   2 -29   3  110.15    4.51
  -2  29  -3  114.33    5.36
   2 -28   3   17.47    2.07
  -2  28  -3   15.78    2.36
   2 -27   3   17.76    1.90
  -2  27  -3   18.82    2.28
   2 -26   3    2.62    1.56
  -2  26  -3    1.39    2.24
   2 -25   3  116.10    5.32
  -2  25  -3  107.16    8.18
   2 -24   3   53.49    2.87
  -2  24  -3   48.01    4.64
   2 -23   3    0.84    1.31
  -2  23  -3    2.19    1.35
   2 -22   3    2.45    1.90
  -2  22  -3    1.94    1.39
   2 -21   3   43.58    2.40
  -2  21  -3   38.52    2.49
   2 -20   3    2.78    0.93
  -2  20  -3    2.91    1.05
   2 -19   3  106.57    4.30
  -2  19  -3  100.24    3.92
   2 -18   3   15.95    1.52
  -2  18  -3   16.96    2.15
   2 -17   3   76.36    3.12
  -2  17  -3   79.36    4.81
   2 -16   3   77.84    2.91
  -2  16  -3   77.96    4.43
   2 -15   3    0.04    0.68
  -2  15  -3    0.38    0.80
   2 -14   3  630.08   16.66
  -2  14  -3  609.70   22.53
   2 -13   3    1.65    0.76
  -2  13  -3    2.07    0.84
   2 -12   3  894.38   23.16
  -2  12  -3  849.28   30.59
   2 -11   3   12.07    0.84
  -2  11  -3   11.52    0.84
   2 -10   3   28.27    1.27
  -2  10  -3   28.94    1.22
   2  -9   3  493.77   18.48
   2  -8   3   59.91    2.19
  -2   8  -3   59.78    3.25
   2  -7   3  838.53   21.60
  -2   7  -3  822.28   22.02
   2  -6   3  201.70    5.95
  -2   6  -3  201.19    5.91
   2  -5   3   44.68    1.60
  -2   5  -3   44.89    1.73
   2  -4   3  428.67   11.01
  -2   4  -3  440.40   16.75
   2  -3   3  402.14   15.02
  -2   3  -3  415.76   15.90
   2  -2   3   41.22    1.48
  -2   2  -3   41.13    1.43
   2  -1   3  397.07   10.97
  -2   1  -3  393.23   15.02
   2   0   3    0.08    0.30
  -2   0  -3    0.13    0.25
   2   1   3  407.20   17.21
  -2  -1  -3  405.72   10.97
   2   2   3   41.51    1.73
  -2  -2  -3   40.37    1.52
   2   3   3  425.63   16.79
  -2  -3  -3  420.53   17.51
   2   4   3  443.56   18.60
  -2  -4  -3  432.30   12.07
   2   5   3   48.64    2.28
  -2  -5  -3   47.04    2.07
   2   6   3  210.86    9.15
  -2  -6  -3  210.35    6.96
   2   7   3  885.02   24.64
  -2  -7  -3  866.46   24.43
   2   8   3   63.53    2.74
  -2  -8  -3   68.51    2.62
   2   9   3  529.42   15.90
  -2  -9  -3  534.69   15.19
   2  10   3   27.93    1.65
  -2 -10  -3   31.51    1.69
   2  11   3   15.99    1.35
  -2 -11  -3   14.34    1.05
   2  12   3  929.99   24.55
  -2 -12  -3  968.13   25.61
   2  13   3    1.60    0.93
  -2 -13  -3    1.22    0.89
   2  14   3  661.55   18.94
  -2 -14  -3  690.70   19.03
   2  15   3    0.97    1.01
  -2 -15  -3    0.34    0.93
   2  16   3   92.10    3.42
  -2 -16  -3   92.52    3.46
   2  17   3   76.66    4.30
  -2 -17  -3   86.06    4.51
   2  18   3   19.70    2.07
  -2 -18  -3   21.64    1.86
   2  19   3  131.29    5.15
  -2 -19  -3  142.17    5.44
   2  20   3    4.77    1.48
  -2 -20  -3    3.59    1.35
   2  21   3   73.91    4.13
  -2 -21  -3   70.66    3.59
   2  22   3    6.45    1.69
  -2 -22  -3    5.44    1.43
   2  23   3    1.31    1.94
  -2 -23  -3    0.76    1.56
   2  24   3   78.81    4.89
  -2 -24  -3   72.56    3.80
   2  25   3  174.91    7.72
  -2 -25  -3  168.25    6.12
   2  26   3    2.83    1.90
  -2 -26  -3    1.69    1.65
   2  27   3   25.40    2.87
  -2 -27  -3   27.21    2.49
   2  28   3   21.85    2.91
  -2 -28  -3   22.19    2.78
   2  29   3  159.93    7.17
  -2 -29  -3  153.77    6.79
   2  30   3    3.16    2.53
  -2 -30  -3    0.72    2.24
   2  31   3   48.90    4.35
  -2 -31  -3   40.88    3.33
   2  32   3   33.54    4.47
  -2 -32  -3   32.78    3.59
   2  33   3   -1.22    2.62
  -2 -33  -3   -0.38    2.36
   2  34   3    2.45    3.38
  -2 -34  -3    8.27    3.21
   2  35   3   26.37    5.10
  -2 -35  -3   19.79    4.47
   2  36   3    0.00    3.16
  -2 -36  -3   -0.38    3.04
   2 -39   2   16.88    2.62
  -2  39  -2   19.24    3.67
   2 -38   2    3.71    3.59
  -2  38  -2    0.68    5.32
   2 -37   2   12.11    3.00
  -2  37  -2   10.34    3.59
   2 -36   2    1.90    2.32
  -2  36  -2   -0.51    2.95
   2 -35   2    8.18    2.70
  -2  35  -2   16.83    4.22
   2 -34   2    2.28    2.07
  -2  34  -2   -0.34    2.53
   2 -33   2    5.27    2.19
  -2  33  -2    2.78    3.42
   2 -32   2   51.47    3.59
  -2  32  -2   61.55    6.12
   2 -31   2    1.10    1.81
  -2  31  -2    0.68    2.03
   2 -30   2   19.03    3.16
  -2  30  -2   19.70    2.95
   2 -29   2   17.47    2.40
  -2  29  -2   17.25    2.24
   2 -28   2   20.93    1.94
  -2  28  -2   18.56    2.24
   2 -27   2    0.59    2.11
  -2  27  -2    0.76    3.16
   2 -26   2    8.10    2.11
  -2  26  -2    7.43    2.36
   2 -25   2    0.76    1.52
  -2  25  -2    2.24    1.52
   2 -24   2    2.32    1.39
  -2  24  -2    1.31    1.56
   2 -23   2   20.12    1.65
  -2  23  -2   17.25    1.86
   2 -22   2   14.01    1.52
  -2  22  -2   13.46    1.56
   2 -21   2  291.52    8.94
  -2  21  -2  285.27    8.48
   2 -20   2   29.57    1.69
  -2  20  -2   30.08    1.86
   2 -19   2   19.24    1.48
  -2  19  -2   16.66    1.65
   2 -18   2  327.00    9.96
  -2  18  -2  324.17    9.20
   2 -17   2  120.07    6.03
  -2  17  -2  119.05    4.26
   2 -16   2    0.63    0.93
  -2  16  -2    0.46    0.84
   2 -15   2   42.15    2.83
  -2  15  -2   40.04    2.87
   2 -14   2    6.88    0.72
  -2  14  -2    5.65    0.84
   2 -13   2  345.01   10.17
  -2  13  -2  346.53   10.50
   2 -12   2   77.04    2.95
  -2  12  -2   75.85    2.95
   2 -11   2 1588.00   40.37
  -2  11  -2 1582.81   56.95
   2 -10   2   64.67    2.53
  -2  10  -2   65.26    3.88
   2  -9   2   50.96    2.19
  -2   9  -2   51.76    3.08
   2  -8   2   31.77    1.56
  -2   8  -2   32.70    1.56
   2  -7   2    6.33    0.63
  -2   7  -2    6.37    0.80
   2  -6   2  480.18   13.75
  -2   6  -2  492.84   14.60
   2  -5   2   57.80    2.19
  -2   5  -2   57.29    2.83
   2  -4   2  373.83   11.18
  -2   4  -2  359.65   10.17
   2  -3   2  502.88   14.34
  -2   3  -2  501.02   14.26
   2  -2   2  431.58   12.19
  -2   2  -2  422.51   11.94
   2  -1   2  202.88    6.37
  -2   1  -2  199.34    6.24
   2   0   2 1840.87   46.70
  -2   0  -2 1835.55   46.58
   2   1   2  209.38    6.96
  -2  -1  -2  210.90    6.71
   2   2   2  425.21   18.39
  -2  -2  -2  436.31   12.45
   2   3   2  522.12   15.53
  -2  -3  -2  511.82   14.55
   2   4   2  397.37   12.53
  -2  -4  -2  382.43   11.18
   2   5   2   58.47    2.57
  -2  -5  -2   57.97    2.45
   2   6   2  509.00   15.78
  -2  -6  -2  502.75   15.06
   2   7   2    7.26    0.80
  -2  -7  -2    7.05    0.76
   2   8   2   38.31    1.90
  -2  -8  -2   34.26    1.77
   2   9   2   52.61    2.53
  -2  -9  -2   56.28    2.49
   2  10   2   70.41    3.00
  -2 -10  -2   72.23    3.16
   2  11   2 1691.40   63.66
  -2 -11  -2 1705.07   45.18
   2  12   2   80.41    3.33
  -2 -12  -2   74.97    3.25
   2  13   2  367.25   11.26
  -2 -13  -2  370.92   11.64
   2  14   2    5.99    1.27
  -2 -14  -2    7.26    1.27
   2  15   2   41.81    2.24
  -2 -15  -2   47.76    2.24
   2  16   2   -0.08    1.10
  -2 -16  -2    1.05    0.97
   2  17   2  129.26    4.77
  -2 -17  -2  134.87    4.89
   2  18   2  358.72   12.99
  -2 -18  -2  378.72   13.25
   2  19   2   25.31    2.40
  -2 -19  -2   22.02    2.07
   2  20   2   39.40    2.70
  -2 -20  -2   39.66    2.32
   2  21   2  376.61   12.74
  -2 -21  -2  403.82   12.74
   2  22   2   18.60    2.62
  -2 -22  -2   20.38    2.49
   2  23   2   27.76    2.53
  -2 -23  -2   27.17    2.11
   2  24   2    3.29    1.73
  -2 -24  -2    1.90    1.52
   2  25   2    0.08    1.90
  -2 -25  -2    1.73    1.69
   2  26   2   12.91    2.19
  -2 -26  -2   10.88    1.77
   2  27   2   -0.93    2.19
  -2 -27  -2    2.74    1.86
   2  28   2   27.55    3.84
  -2 -28  -2   24.13    3.16
   2  29   2   22.95    2.91
  -2 -29  -2   21.81    2.53
   2  30   2   24.47    3.08
  -2 -30  -2   27.13    2.91
   2  31   2    0.04    2.83
  -2 -31  -2    3.88    3.80
   2  32   2   63.87    4.60
  -2 -32  -2   66.87    5.48
   2  33   2    7.85    3.29
  -2 -33  -2    2.74    3.42
   2  34   2    1.48    3.12
  -2 -34  -2   -3.33    4.94
   2  35   2   10.97    3.29
  -2 -35  -2   20.17    3.04
   2  36   2    4.77    3.50
  -2 -36  -2    0.72    2.53
   2  37   2   19.49    7.13
  -2 -37  -2   14.51    5.19
   2 -39   1   -0.84    3.00
  -2  39  -1    0.80    3.67
   2 -38   1    1.05    3.63
  -2  38  -1   -0.08    6.08
   2 -37   1    8.18    3.08
  -2  37  -1    5.99    3.46
   2 -36   1   26.96    4.51
  -2  36  -1   39.70    4.22
   2 -35   1    1.01    2.70
  -2  35  -1    1.81    2.45
   2 -34   1    2.24    2.19
  -2  34  -1    1.31    2.74
   2 -33   1    6.37    3.00
  -2  33  -1    7.85    3.67
   2 -32   1    0.30    1.98
  -2  32  -1   -1.27    2.57
   2 -31   1  147.07    5.91
  -2  31  -1  152.97    6.37
   2 -30   1    2.91    1.94
  -2  30  -1    4.35    2.28
   2 -29   1  104.25    4.39
  -2  29  -1  108.30    5.15
   2 -28   1   20.04    2.28
  -2  28  -1   26.54    2.66
   2 -27   1   -0.34    2.07
  -2  27  -1    0.72    2.36
   2 -26   1   77.04    3.75
  -2  26  -1   78.76    5.23
   2 -25   1  194.95    6.54
  -2  25  -1  190.39    7.38
   2 -24   1  132.30    5.32
  -2  24  -1  129.05    4.56
   2 -23   1   21.22    1.69
  -2  23  -1   17.93    1.81
   2 -22   1   22.19    1.86
  -2  22  -1   19.32    1.81
   2 -21   1    3.00    1.10
  -2  21  -1    2.36    1.39
   2 -20   1   48.35    2.45
  -2  20  -1   51.55    3.54
   2 -19   1  304.26    8.94
  -2  19  -1  311.05    9.03
   2 -18   1   83.79    3.75
  -2  18  -1   85.81    5.02
   2 -17   1   92.86    3.38
  -2  17  -1   87.92    3.33
   2 -16   1    6.16    1.10
  -2  16  -1    4.13    0.76
   2 -15   1  147.19    6.96
  -2  15  -1  158.71    7.76
   2 -14   1 1134.48   30.97
  -2  14  -1 1185.94   31.85
   2 -13   1  108.25    3.80
  -2  13  -1  105.72    3.59
   2 -12   1   99.94    3.92
  -2  12  -1   97.92    3.88
   2 -11   1  107.54    3.80
  -2  11  -1  106.23    3.71
   2 -10   1   28.90    1.65
  -2  10  -1   31.77    1.73
   2  -9   1   55.56    2.45
  -2   9  -1   54.97    2.36
   2  -8   1 2137.87   56.36
  -2   8  -1 2050.63   75.18
   2  -7   1 2826.13  100.45
  -2   7  -1 2846.97  100.91
   2  -6   1    8.23    0.80
  -2   6  -1    8.06    0.72
   2  -5   1   38.05    1.90
  -2   5  -1   36.53    1.60
   2  -4   1  588.35   17.09
  -2   4  -1  586.24   17.04
   2  -3   1  603.29   16.92
  -2   3  -1  591.81   16.58
   2  -2   1  836.42   22.70
  -2   2  -1  808.53   22.49
   2  -1   1   68.85    2.74
  -2   1  -1   65.69    2.49
   2   0   1    0.21    0.34
  -2   0  -1    0.68    0.34
   2   1   1   67.16    2.83
  -2  -1  -1   67.16    2.74
   2   2   1  849.54   23.75
  -2  -2  -1  831.23   23.67
   2   3   1  597.59   17.25
  -2  -3  -1  594.39   17.42
   2   4   1  618.90   19.24
  -2  -4  -1  608.43   17.80
   2   5   1   37.84    1.90
  -2  -5  -1   37.72    1.77
   2   6   1    7.51    0.89
  -2  -6  -1    7.68    0.76
   2   7   1 3039.77  110.70
  -2  -7  -1 2867.47  102.22
   2   8   1 2222.63   60.46
  -2  -8  -1 2184.32   59.99
   2   9   1   57.76    2.95
  -2  -9  -1   59.95    2.83
   2  10   1   31.30    1.81
  -2 -10  -1   30.92    1.73
   2  11   1  113.49    4.39
  -2 -11  -1  107.66    4.22
   2  12   1   97.37    4.09
  -2 -12  -1  103.28    4.30
   2  13   1  114.92    4.30
  -2 -13  -1  109.86    4.30
   2  14   1 1205.60   33.92
  -2 -14  -1 1207.97   34.13
   2  15   1  160.19    5.78
  -2 -15  -1  160.02    5.57
   2  16   1    5.61    1.05
  -2 -16  -1    4.51    0.97
   2  17   1   98.85    3.54
  -2 -17  -1  106.40    3.97
   2  18   1   87.41    4.30
  -2 -18  -1   90.11    4.39
   2  19   1  324.30   10.76
  -2 -19  -1  349.70   11.56
   2  20   1   60.62    3.12
  -2 -20  -1   63.58    3.08
   2  21   1    2.07    1.39
  -2 -21  -1    5.19    1.86
   2  22   1   26.49    2.49
  -2 -22  -1   23.84    3.38
   2  23   1   27.76    2.32
  -2 -23  -1   27.08    3.42
   2  24   1  158.25    6.96
  -2 -24  -1  163.65    9.41
   2  25   1  212.42    8.35
  -2 -25  -1  222.75    8.31
   2  26   1   98.38    6.16
  -2 -26  -1   92.14    3.97
   2  27   1    3.16    2.87
  -2 -27  -1   -0.08    1.48
   2  28   1   32.61    5.10
  -2 -28  -1   30.42    2.53
   2  29   1  125.76    9.03
  -2 -29  -1  117.45    4.60
   2  30   1    1.90    4.56
  -2 -30  -1    1.39    2.78
   2  31   1  182.46    7.64
  -2 -31  -1  172.17    6.92
   2  32   1   -1.39    2.32
  -2 -32  -1   -0.17    2.19
   2  33   1   12.95    3.50
  -2 -33  -1   14.09    2.91
   2  34   1    2.32    2.74
  -2 -34  -1    1.65    2.45
   2  35   1    2.28    3.97
  -2 -35  -1   -0.42    3.08
   2  36   1   38.94    5.57
  -2 -36  -1   38.14    4.77
   2  37   1    2.36    3.33
  -2 -37  -1    3.75    2.87
   2 -38   0   16.75    4.18
  -2  38   0   15.06    4.98
   2 -37   0   13.20    3.16
  -2  37   0   13.84    3.75
   2 -36   0   24.00    3.04
  -2  36   0   32.06    4.01
   2 -35   0    1.86    2.53
  -2  35   0   -1.22    3.00
   2 -34   0   -0.34    2.07
  -2  34   0    1.05    2.36
   2 -33   0   24.13    2.91
  -2  33   0   21.98    3.54
   2 -32   0   58.60    4.22
  -2  32   0   67.12    4.60
   2 -31   0    2.53    1.81
  -2  31   0    1.43    2.07
   2 -30   0    1.35    1.98
  -2  30   0   -0.38    2.11
   2 -29   0   15.02    2.19
  -2  29   0   18.56    2.36
   2 -28   0   56.91    3.04
  -2  28   0   51.81    3.59
   2 -27   0    7.80    2.15
  -2  27   0    9.45    1.81
   2 -26   0  129.52    5.27
  -2  26   0  122.26    7.09
   2 -25   0  102.69    5.40
  -2  25   0   91.42    6.58
   2 -24   0   10.97    1.73
  -2  24   0    8.61    2.28
   2 -23   0   19.36    2.19
  -2  23   0   18.69    2.03
   2 -22   0  453.82   12.95
  -2  22   0  455.50   12.91
   2 -21   0    6.41    1.35
  -2  21   0    8.99    1.56
   2 -20   0    8.23    1.31
  -2  20   0    7.85    1.35
   2 -19   0   97.83    3.80
  -2  19   0   96.23    3.75
   2 -18   0   92.73    3.63
  -2  18   0   86.27    5.15
   2 -17   0  298.61    9.45
  -2  17   0  285.36   12.61
   2 -16   0   52.36    2.45
  -2  16   0   50.92    3.25
   2 -15   0   89.73    3.42
  -2  15   0   77.41    3.16
   2 -14   0   42.06    2.15
  -2  14   0   41.51    1.98
   2 -13   0   35.73    1.86
  -2  13   0   33.71    1.90
   2 -12   0   31.43    1.60
  -2  12   0   31.18    1.60
   2 -11   0  494.95   15.57
  -2  11   0  509.08   14.51
   2 -10   0  996.23   28.98
  -2  10   0 1060.10   30.04
   2  -9   0  966.19   27.72
  -2   9   0  978.17   27.21
   2  -8   0 2819.46  106.48
  -2   8   0 2809.59   99.23
   2  -7   0  565.99   24.76
  -2   7   0  585.23   17.13
   2  -6   0  623.03   18.86
  -2   6   0  618.05   18.48
   2  -5   0    8.73    0.80
  -2   5   0    8.18    0.80
   2  -4   0 6335.82  155.08
  -2   4   0 6317.98  151.41
   2  -3   0  341.51   10.88
  -2   3   0  339.02   10.55
   2  -2   0  295.32    9.83
  -2   2   0  290.59    9.53
   2  -1   0 1203.16   33.08
  -2   1   0 1208.68   32.95
   2   0   0 9930.32  239.67
  -2   0   0 9557.84  226.84
   2   1   0 1218.89   33.16
  -2  -1   0 1194.00   32.44
   2   2   0  308.69   14.51
  -2  -2   0  294.47   12.99
   2   3   0  351.38   11.14
  -2  -3   0  332.27   10.55
   2   4   0 6491.67  161.12
  -2  -4   0 6389.87  158.42
   2   5   0    9.28    0.89
  -2  -5   0    9.37    0.80
   2   6   0  641.34   19.45
  -2  -6   0  624.13   19.87
   2   7   0  608.60   18.14
  -2  -7   0  572.91   17.30
   2   8   0 3074.44  111.88
  -2  -8   0 2955.05   76.74
   2   9   0 1021.71   29.32
  -2  -9   0  971.25   27.63
   2  10   0 1045.08   30.33
  -2 -10   0 1049.64   30.84
   2  11   0  514.31   16.50
  -2 -11   0  518.24   23.96
   2  12   0   31.51    2.53
  -2 -12   0   33.75    2.66
   2  13   0   34.59    3.00
  -2 -13   0   38.14    2.87
   2  14   0   42.78    2.83
  -2 -14   0   41.64    3.04
   2  15   0   87.37    4.51
  -2 -15   0   84.54    5.06
   2  16   0   50.46    3.50
  -2 -16   0   53.54    2.66
   2  17   0  312.19   14.18
  -2 -17   0  314.97    9.45
   2  18   0   81.13    3.46
  -2 -18   0   95.09    3.84
   2  19   0  102.85    4.47
  -2 -19   0  111.76    4.60
   2  20   0   10.72    1.69
  -2 -20   0    8.73    1.52
   2  21   0    9.15    1.48
  -2 -21   0   10.25    1.48
   2  22   0  497.02   15.23
  -2 -22   0  501.66   14.93
   2  23   0   18.27    2.15
  -2 -23   0   21.98    1.69
   2  24   0   12.66    2.03
  -2 -24   0   13.33    1.69
   2  25   0  113.32    5.27
  -2 -25   0  112.09    4.85
   2  26   0  141.67    6.75
  -2 -26   0  138.92    6.12
   2  27   0   10.67    2.78
  -2 -27   0    9.03    2.36
   2  28   0   56.66    3.67
  -2 -28   0   57.88    3.38
   2  29   0   18.56    2.95
  -2 -29   0   17.59    2.62
   2  30   0    0.34    2.03
  -2 -30   0    0.08    1.81
   2  31   0    2.28    2.32
  -2 -31   0    2.07    1.94
   2  32   0   76.06    8.35
  -2 -32   0   65.05    5.10
   2  33   0   29.91    4.01
  -2 -33   0   23.92    3.16
   2  34   0   -0.42    2.70
  -2 -34   0    0.80    2.36
   2  35   0    1.22    2.74
  -2 -35   0   -1.60    2.83
   2  36   0   33.62    3.92
  -2 -36   0   32.61    3.54
   2  37   0   22.44    5.65
  -2 -37   0   16.28    3.54
   2  38   0   22.02    7.13
  -2 -38   0   21.30    6.08
   2 -38  -1    1.01    2.78
  -2  38   1   -0.38    3.38
   2 -37  -1    0.97    3.88
  -2  37   1   -1.77    4.30
   2 -36  -1    6.96    3.12
  -2  36   1   10.97    3.54
   2 -35  -1   28.35    3.29
  -2  35   1   35.86    4.01
   2 -34  -1    0.42    2.36
  -2  34   1    3.80    2.49
   2 -33  -1    0.72    2.24
  -2  33   1    0.42    2.28
   2 -32  -1    2.03    2.24
  -2  32   1    1.10    2.28
   2 -31  -1   57.67    4.01
  -2  31   1   61.13    4.73
   2 -30  -1   11.52    2.40
  -2  30   1   20.33    2.91
   2 -29  -1   43.88    3.50
  -2  29   1   40.84    3.08
   2 -28  -1    0.59    1.60
  -2  28   1    2.40    1.94
   2 -27  -1   11.43    2.07
  -2  27   1   11.98    2.36
   2 -26  -1   39.99    2.87
  -2  26   1   45.23    3.04
   2 -25  -1  129.10    5.15
  -2  25   1  121.84    5.06
   2 -24  -1   96.32    3.84
  -2  24   1   92.90    4.18
   2 -23  -1   15.36    1.65
  -2  23   1   13.84    1.94
   2 -22  -1   12.61    1.56
  -2  22   1   12.74    1.77
   2 -21  -1   56.45    3.08
  -2  21   1   50.96    2.74
   2 -20  -1    0.30    1.05
  -2  20   1    0.89    1.10
   2 -19  -1   29.95    2.28
  -2  19   1   31.30    2.45
   2 -18  -1  123.44    4.09
  -2  18   1  123.36    4.39
   2 -17  -1   92.94    3.92
  -2  17   1   82.90    3.54
   2 -16  -1    1.43    0.76
  -2  16   1   -0.30    0.89
   2 -15  -1   34.34    1.94
  -2  15   1   33.62    1.77
   2 -14  -1  600.21   16.75
  -2  14   1  598.90   17.21
   2 -13  -1  136.65    5.40
  -2  13   1  135.68    5.23
   2 -12  -1   42.74    2.15
  -2  12   1   41.05    2.07
   2 -11  -1   35.86    1.90
  -2  11   1   36.07    1.94
   2 -10  -1  288.06    9.41
  -2  10   1  298.73    9.45
   2  -9  -1   18.31    1.43
  -2   9   1   15.78    1.27
   2  -8  -1  896.16   25.57
  -2   8   1  911.01   25.06
   2  -7  -1   43.41    2.36
  -2   7   1   43.45    2.24
   2  -6  -1   28.52    1.48
  -2   6   1   28.01    1.56
   2  -5  -1  880.04   26.92
  -2   5   1  883.20   27.04
   2  -4  -1 1241.51   33.58
  -2   4   1 1275.72   35.06
   2  -3  -1 1963.09   52.69
  -2   3   1 1987.43   53.92
   2  -2  -1    2.11    0.51
  -2   2   1    1.43    0.46
   2  -1  -1  941.76   28.35
  -2   1   1  943.66   27.00
   2   0  -1    0.84    0.68
  -2   0   1    1.18    0.68
   2   1  -1  959.35   39.87
  -2  -1   1  918.39   36.37
   2   2  -1    0.89    0.59
  -2  -2   1    1.01    0.55
   2   3  -1 1995.15   75.47
  -2  -3   1 1949.50   72.65
   2   4  -1 1273.95   50.03
  -2  -4   1 1246.74   51.64
   2   5  -1  861.31   35.99
  -2  -5   1  861.14   25.69
   2   6  -1   29.45    1.65
  -2  -6   1   28.22    1.52
   2   7  -1   43.37    2.24
  -2  -7   1   42.74    2.11
   2   8  -1  898.01   25.65
  -2  -8   1  878.56   24.98
   2   9  -1   15.74    1.18
  -2  -9   1   17.72    1.27
   2  10  -1  284.68    9.53
  -2 -10   1  294.01    9.75
   2  11  -1   35.56    2.24
  -2 -11   1   35.27    2.15
   2  12  -1   45.56    2.40
  -2 -12   1   42.78    2.28
   2  13  -1  138.76    5.74
  -2 -13   1  139.81    5.95
   2  14  -1  600.67   17.72
  -2 -14   1  611.18   18.14
   2  15  -1   33.37    2.07
  -2 -15   1   32.74    2.11
   2  16  -1   -0.13    1.01
  -2 -16   1    0.97    0.93
   2  17  -1   81.13    3.59
  -2 -17   1   88.85    3.92
   2  18  -1  122.98    4.39
  -2 -18   1  121.46    4.77
   2  19  -1   32.91    2.57
  -2 -19   1   34.97    2.28
   2  20  -1   -0.46    1.35
  -2 -20   1    1.14    1.10
   2  21  -1   50.58    2.78
  -2 -21   1   56.32    2.87
   2  22  -1   14.09    1.86
  -2 -22   1   11.98    1.60
   2  23  -1   13.46    1.73
  -2 -23   1   13.42    1.65
   2  24  -1   91.21    4.26
  -2 -24   1   93.91    3.92
   2  25  -1  122.51    4.98
  -2 -25   1  124.12    4.81
   2  26  -1   45.94    4.73
  -2 -26   1   40.75    3.16
   2  27  -1    9.53    2.36
  -2 -27   1    9.07    1.98
   2  28  -1    4.85    2.53
  -2 -28   1    2.36    2.40
   2  29  -1   43.71    3.59
  -2 -29   1   38.69    2.95
   2  30  -1   12.70    2.53
  -2 -30   1   15.61    2.28
   2  31  -1   59.27    4.47
  -2 -31   1   60.16    3.92
   2  32  -1    1.69    2.32
  -2 -32   1    1.52    2.15
   2  33  -1    1.98    2.83
  -2 -33   1    2.78    2.62
   2  34  -1    5.06    3.46
  -2 -34   1    3.21    2.66
   2  35  -1   32.74    4.05
  -2 -35   1   31.47    3.33
   2  36  -1   10.08    3.63
  -2 -36   1   11.39    3.16
   2  37  -1   -1.56    3.29
  -2 -37   1    0.08    2.57
   2  38  -1    1.39    3.38
  -2 -38   1    1.22    2.74
   2 -37  -2    4.64    2.45
  -2  37   2    0.25    3.12
   2 -36  -2    6.71    3.00
  -2  36   2    3.92    3.29
   2 -35  -2    0.30    2.91
  -2  35   2   -0.89    3.29
   2 -34  -2   10.50    3.00
  -2  34   2   12.02    3.42
   2 -33  -2   16.79    3.16
  -2  33   2   24.68    3.67
   2 -32  -2  114.58    5.53
  -2  32   2  114.41    5.99
   2 -31  -2   16.03    2.45
  -2  31   2   21.68    3.42
   2 -30  -2    0.42    1.81
  -2  30   2   -0.25    1.94
   2 -29  -2   15.78    2.32
  -2  29   2   19.70    2.66
   2 -28  -2   18.18    2.57
  -2  28   2   22.44    2.78
   2 -27  -2   67.75    3.88
  -2  27   2   65.01    4.13
   2 -26  -2   56.41    3.54
  -2  26   2   55.01    4.13
   2 -25  -2   27.84    2.40
  -2  25   2   25.95    2.87
   2 -24  -2  317.46    9.91
  -2  24   2  309.91   11.26
   2 -23  -2   85.14    3.59
  -2  23   2   78.76    3.71
   2 -22  -2  707.87   19.41
  -2  22   2  653.28   19.45
   2 -21  -2   57.67    2.83
  -2  21   2   52.99    3.29
   2 -20  -2    2.07    1.35
  -2  20   2    2.62    1.43
   2 -19  -2   14.05    1.69
  -2  19   2   15.78    1.81
   2 -18  -2    9.20    1.56
  -2  18   2    6.33    1.31
   2 -17  -2  137.32    4.94
  -2  17   2  132.22    5.36
   2 -16  -2    4.51    0.93
  -2  16   2    3.97    1.01
   2 -15  -2    8.65    1.14
  -2  15   2    9.32    1.39
   2 -14  -2    3.21    0.76
  -2  14   2    5.44    1.05
   2 -13  -2   -0.80    0.84
  -2  13   2    1.52    0.93
   2 -12  -2   92.01    3.80
  -2  12   2   95.68    5.32
   2 -11  -2  185.04    6.71
  -2  11   2  185.20   10.59
   2 -10  -2    0.25    0.80
  -2  10   2    0.84    1.01
   2  -9  -2  303.80   13.80
  -2   9   2  313.33   14.55
   2  -8  -2   22.99    1.86
  -2   8   2   24.09    2.07
   2  -7  -2  248.53   11.39
  -2   7   2  265.83   12.74
   2  -6  -2 2632.57   66.49
  -2   6   2 2615.44   67.80
   2  -5  -2  189.17    6.92
  -2   5   2  194.44    6.92
   2  -4  -2 3230.24   82.73
  -2   4   2 3234.67   84.42
   2  -3  -2  569.37   16.92
  -2   3   2  561.90   17.17
   2  -2  -2 1058.58   30.46
  -2   2   2 1025.76   29.03
   2  -1  -2  950.32   27.42
  -2   1   2  929.02   26.79
   2   0  -2 1251.00   34.81
  -2   0   2 1203.24   33.62
   2   1  -2  975.98   28.31
  -2  -1   2  952.98   26.83
   2   2  -2 1040.65   29.83
  -2  -2   2 1013.44   28.27
   2   3  -2  549.96   17.09
  -2  -3   2  555.36   17.38
   2   4  -2 3299.09   82.39
  -2  -4   2 3145.70   79.74
   2   5  -2  197.40    7.13
  -2  -5   2  185.75    6.83
   2   6  -2 2581.27   65.18
  -2  -6   2 2494.23   64.21
   2   7  -2  256.33   12.95
  -2  -7   2  252.16    8.86
   2   8  -2   22.28    1.43
  -2  -8   2   21.73    1.31
   2   9  -2  323.54   11.05
  -2  -9   2  301.26   10.67
   2  10  -2   -0.55    0.63
  -2 -10   2    0.00    0.59
   2  11  -2  183.26    6.67
  -2 -11   2  176.18    6.50
   2  12  -2   88.47    4.05
  -2 -12   2   89.14    3.71
   2  13  -2    0.34    0.76
  -2 -13   2    0.51    0.63
   2  14  -2    4.39    1.10
  -2 -14   2    3.33    0.80
   2  15  -2   11.60    2.11
  -2 -15   2   11.14    1.27
   2  16  -2    3.88    0.97
  -2 -16   2    5.48    1.14
   2  17  -2  132.64    5.15
  -2 -17   2  131.37    5.19
   2  18  -2    6.79    1.52
  -2 -18   2    7.26    1.10
   2  19  -2   12.23    1.73
  -2 -19   2   13.33    1.65
   2  20  -2    2.53    1.31
  -2 -20   2    3.84    1.31
   2  21  -2   47.04    4.22
  -2 -21   2   51.93    2.91
   2  22  -2  632.19   24.43
  -2 -22   2  618.81   18.14
   2  23  -2   73.15    4.01
  -2 -23   2   71.97    3.71
   2  24  -2  277.05   12.57
  -2 -24   2  294.56    9.07
   2  25  -2   25.27    3.97
  -2 -25   2   23.79    2.57
   2  26  -2   53.07    3.63
  -2 -26   2   55.27    3.16
   2  27  -2   58.13    4.13
  -2 -27   2   60.88    4.01
   2  28  -2   18.56    2.53
  -2 -28   2   16.03    2.32
   2  29  -2   15.53    3.25
  -2 -29   2   16.66    2.53
   2  30  -2    0.51    1.94
  -2 -30   2   -0.97    1.65
   2  31  -2   17.59    2.70
  -2 -31   2   16.71    2.36
   2  32  -2   99.99    5.44
  -2 -32   2   99.18    4.94
   2  33  -2   19.24    3.29
  -2 -33   2   19.95    2.66
   2  34  -2    7.34    5.44
  -2 -34   2    9.87    3.38
   2  35  -2    1.14    3.25
  -2 -35   2    2.28    2.87
   2  36  -2    4.98    3.92
  -2 -36   2    2.45    2.53
   2  37  -2    4.81    3.84
  -2 -37   2    1.43    3.12
   2  38  -2   35.61    3.97
  -2 -38   2   29.49    3.38
   2 -37  -3    1.94    3.88
  -2  37   3   -1.98    4.51
   2 -36  -3   13.67    2.91
  -2  36   3   18.98    3.71
   2 -35  -3    4.60    2.78
  -2  35   3    0.30    2.83
   2 -34  -3    2.70    3.08
  -2  34   3    3.12    3.12
   2 -33  -3   20.17    2.91
  -2  33   3   24.55    3.42
   2 -32  -3    4.81    3.33
  -2  32   3   12.28    4.01
   2 -31  -3   -0.68    2.36
  -2  31   3    1.10    2.32
   2 -30  -3   13.96    2.87
  -2  30   3   15.90    3.08
   2 -29  -3    6.75    2.36
  -2  29   3   10.67    2.40
   2 -28  -3   51.51    3.38
  -2  28   3   53.71    3.33
   2 -27  -3   12.66    2.40
  -2  27   3   15.57    2.70
   2 -26  -3    0.42    1.65
  -2  26   3   -0.38    1.69
   2 -25  -3  165.88    6.29
  -2  25   3  173.94    9.96
   2 -24  -3   22.91    2.11
  -2  24   3   26.03    3.42
   2 -23  -3    0.25    1.52
  -2  23   3   -0.13    1.94
   2 -22  -3   25.57    1.98
  -2  22   3   22.87    2.78
   2 -21  -3   19.45    2.11
  -2  21   3   18.27    2.70
   2 -20  -3  107.41    6.37
  -2  20   3  109.39    6.71
   2 -19  -3  125.80    7.47
  -2  19   3  122.72    4.98
   2 -18  -3  180.90   10.25
  -2  18   3  181.87    6.58
   2 -17  -3  504.53   20.50
  -2  17   3  475.16   16.50
   2 -16  -3  213.64    7.38
  -2  16   3  199.76    6.96
   2 -15  -3   21.30    1.43
  -2  15   3   17.85    1.56
   2 -14  -3 1064.53   29.87
  -2  14   3 1020.23   29.78
   2 -13  -3  166.85    5.86
  -2  13   3  169.47    6.33
   2 -12  -3  372.06   11.85
  -2  12   3  369.99   12.11
   2 -11  -3    3.21    0.93
  -2  11   3    3.50    1.05
   2 -10  -3   48.43    2.53
  -2  10   3   47.42    2.32
   2  -9  -3   85.22    3.67
  -2   9   3   83.07    3.42
   2  -8  -3  668.30   20.84
  -2   8   3  668.97   20.46
   2  -7  -3  194.95    7.00
  -2   7   3  196.13    7.00
   2  -6  -3   10.08    1.01
  -2   6   3    9.07    0.93
   2  -5  -3 1190.25   33.03
  -2   5   3 1168.27   32.99
   2  -4  -3  913.71   26.37
  -2   4   3  904.68   27.25
   2  -3  -3  198.62    6.54
  -2   3   3  197.78    6.79
   2  -2  -3   18.31    1.18
  -2   2   3   19.32    1.22
   2  -1  -3    6.83    0.76
  -2   1   3    7.30    0.76
   2   0  -3    0.17    0.46
  -2   0   3    0.13    0.46
   2   1  -3    7.00    0.72
  -2  -1   3    5.61    0.76
   2   2  -3   18.27    1.14
  -2  -2   3   17.25    0.97
   2   3  -3  208.24    7.34
  -2  -3   3  191.62    6.83
   2   4  -3  916.70   26.24
  -2  -4   3  883.84   26.03
   2   5  -3 1171.39   32.70
  -2  -5   3 1157.17   32.78
   2   6  -3    8.52    0.93
  -2  -6   3    8.61    0.93
   2   7  -3  185.46    6.37
  -2  -7   3  173.52    6.24
   2   8  -3  667.24   20.38
  -2  -8   3  642.31   19.28
   2   9  -3   75.14    3.12
  -2  -9   3   76.74    3.46
   2  10  -3   47.21    2.53
  -2 -10   3   43.88    3.50
   2  11  -3    3.42    0.84
  -2 -11   3    3.84    0.80
   2  12  -3  346.83   11.56
  -2 -12   3  345.77   11.26
   2  13  -3  159.13    5.57
  -2 -13   3  157.87    5.32
   2  14  -3 1016.10   40.50
  -2 -14   3 1001.75   28.22
   2  15  -3   18.94    1.35
  -2 -15   3   20.25    1.43
   2  16  -3  204.27    7.00
  -2 -16   3  196.05    6.75
   2  17  -3  454.15   21.30
  -2 -17   3  450.61   13.42
   2  18  -3  165.71    7.89
  -2 -18   3  162.30    6.20
   2  19  -3   99.48    3.88
  -2 -19   3  103.19    4.18
   2  20  -3   85.77    5.61
  -2 -20   3   98.30    3.84
   2  21  -3   17.04    1.65
  -2 -21   3   16.33    1.60
   2  22  -3   19.95    2.11
  -2 -22   3   23.54    2.03
   2  23  -3   -0.97    1.65
  -2 -23   3    0.17    1.18
   2  24  -3   18.10    2.57
  -2 -24   3   18.94    2.03
   2  25  -3  145.08    5.70
  -2 -25   3  143.44    5.32
   2  26  -3    0.72    2.49
  -2 -26   3    0.80    1.73
   2  27  -3    9.49    2.24
  -2 -27   3    9.83    1.77
   2  28  -3   46.58    3.59
  -2 -28   3   38.05    2.95
   2  29  -3    9.70    2.40
  -2 -29   3   10.42    1.98
   2  30  -3   12.87    2.91
  -2 -30   3   11.98    2.40
   2  31  -3    0.97    2.03
  -2 -31   3    1.39    1.86
   2  32  -3   11.56    3.16
  -2 -32   3   12.78    2.57
   2  33  -3   17.85    2.74
  -2 -33   3   18.48    2.66
   2  34  -3   -1.56    4.05
  -2 -34   3    0.72    3.00
   2  35  -3    2.19    4.30
  -2 -35   3    2.70    3.29
   2  36  -3   14.26    3.80
  -2 -36   3   15.02    2.66
   2  37  -3    0.93    3.50
  -2 -37   3    1.10    2.91
   2  38  -3   -0.08    3.29
  -2 -38   3    2.57    2.66
   2 -36  -4   -1.22    2.78
  -2  36   4    3.63    4.22
   2 -35  -4   -1.14    3.84
  -2  35   4    1.01    5.91
   2 -34  -4    7.30    2.95
  -2  34   4    4.77    5.74
   2 -33  -4    9.79    2.78
  -2  33   4   15.23    3.54
   2 -32  -4  137.57    6.37
  -2  32   4  160.95    7.30
   2 -31  -4    3.33    2.28
  -2  31   4    3.42    2.53
   2 -30  -4   22.06    3.71
  -2  30   4   18.77    3.21
   2 -29  -4    3.25    2.83
  -2  29   4    2.57    1.98
   2 -28  -4  250.76   11.10
  -2  28   4  244.35   10.13
   2 -27  -4    3.12    2.53
  -2  27   4    1.65    1.90
   2 -26  -4   57.97    3.12
  -2  26   4   54.38    3.71
   2 -25  -4    2.15    1.94
  -2  25   4    1.69    1.86
   2 -24  -4   12.61    1.86
  -2  24   4   12.66    2.07
   2 -23  -4   10.93    2.03
  -2  23   4   10.25    2.24
   2 -22  -4  282.41    9.66
  -2  22   4  260.17    9.91
   2 -21  -4  243.76    8.99
  -2  21   4  230.26    8.06
   2 -20  -4   58.60    2.95
  -2  20   4   56.62    3.08
   2 -19  -4    1.52    1.35
  -2  19   4    1.18    1.22
   2 -18  -4  447.32   13.63
  -2  18   4  460.23   14.18
   2 -17  -4    9.75    1.48
  -2  17   4    8.61    1.48
   2 -16  -4  309.11   11.39
  -2  16   4  301.56   11.94
   2 -15  -4   13.54    1.35
  -2  15   4   13.37    1.43
   2 -14  -4  126.39    4.43
  -2  14   4  115.00    4.35
   2 -13  -4   39.83    2.32
  -2  13   4   37.00    2.24
   2 -12  -4   66.70    2.95
  -2  12   4   65.94    2.95
   2 -11  -4  328.52    9.91
  -2  11   4  325.94   10.00
   2 -10  -4 1578.76   41.68
  -2  10   4 1531.84   41.85
   2  -9  -4  351.38   10.50
  -2   9   4  341.43   10.55
   2  -8  -4   15.78    1.22
  -2   8   4   14.89    1.18
   2  -7  -4    2.62    0.80
  -2   7   4    2.49    0.84
   2  -6  -4  296.83    9.87
  -2   6   4  300.80   10.55
   2  -5  -4    5.23    0.84
  -2   5   4    3.84    0.80
   2  -4  -4  763.22   22.28
  -2   4   4  796.68   23.41
   2  -3  -4  533.13   15.99
  -2   3   4  526.21   16.50
   2  -2  -4   44.47    2.32
  -2   2   4   41.72    2.19
   2  -1  -4   18.86    1.27
  -2   1   4   17.89    1.14
   2   0  -4 4924.30  122.13
  -2   0   4 4786.18  166.35
   2   1  -4   16.50    1.22
  -2  -1   4   18.18    1.39
   2   2  -4   44.38    2.24
  -2  -2   4   43.50    2.24
   2   3  -4  519.97   16.41
  -2  -3   4  521.36   16.50
   2   4  -4  810.26   23.37
  -2  -4   4  779.63   33.67
   2   5  -4    4.47    0.72
  -2  -5   4    4.77    0.84
   2   6  -4  314.72   15.78
  -2  -6   4  299.41   10.42
   2   7  -4    2.32    0.89
  -2  -7   4    1.98    0.59
   2   8  -4   13.25    1.10
  -2  -8   4   13.54    1.05
   2   9  -4  346.11   11.18
  -2  -9   4  326.49   10.72
   2  10  -4 1483.24   40.33
  -2 -10   4 1500.33   41.01
   2  11  -4  300.59    9.37
  -2 -11   4  304.68    9.66
   2  12  -4   56.91    2.78
  -2 -12   4   65.43    3.21
   2  13  -4   34.09    3.08
  -2 -13   4   34.47    1.73
   2  14  -4  105.55    4.30
  -2 -14   4  111.42    4.51
   2  15  -4   13.37    1.39
  -2 -15   4   10.59    1.22
   2  16  -4  283.84    8.69
  -2 -16   4  283.50    9.79
   2  17  -4    8.02    1.43
  -2 -17   4    9.11    1.65
   2  18  -4  377.20   16.24
  -2 -18   4  351.68   11.52
   2  19  -4    0.42    1.73
  -2 -19   4   -0.30    1.18
   2  20  -4   41.81    2.57
  -2 -20   4   43.96    2.40
   2  21  -4  179.26    6.67
  -2 -21   4  178.16    6.24
   2  22  -4  209.00    7.00
  -2 -22   4  208.53    7.13
   2  23  -4    8.44    2.40
  -2 -23   4    8.23    1.65
   2  24  -4    8.06    1.94
  -2 -24   4    9.75    1.65
   2  25  -4    2.45    1.73
  -2 -25   4    2.03    1.39
   2  26  -4   45.69    3.38
  -2 -26   4   45.73    2.87
   2  27  -4    0.68    2.03
  -2 -27   4    3.92    1.48
   2  28  -4  186.93    9.75
  -2 -28   4  190.52    6.71
   2  29  -4    3.54    2.19
  -2 -29   4    1.65    1.60
   2  30  -4   17.04    2.91
  -2 -30   4   16.75    2.53
   2  31  -4    3.59    2.45
  -2 -31   4    2.95    2.19
   2  32  -4  129.81    6.62
  -2 -32   4  127.75    5.91
   2  33  -4   14.26    3.88
  -2 -33   4    8.56    2.57
   2  34  -4    3.54    3.16
  -2 -34   4    4.68    2.62
   2  35  -4    3.67    4.09
  -2 -35   4    0.68    2.62
   2  36  -4    1.60    3.04
  -2 -36   4   -1.52    2.36
   2  37  -4    7.55    4.09
  -2 -37   4    1.94    2.70
   2  38  -4    0.13    3.04
  -2 -38   4    4.13    2.74
   2 -35  -5    6.24    3.75
  -2  35   5    2.62    3.75
   2 -34  -5   17.30    3.33
  -2  34   5   21.43    3.88
   2 -33  -5    1.01    3.00
  -2  33   5   -1.43    3.29
   2 -32  -5    1.01    2.57
  -2  32   5    0.59    2.66
   2 -31  -5   31.30    3.38
  -2  31   5   35.73    3.88
   2 -30  -5    0.72    2.70
  -2  30   5   -1.14    2.87
   2 -29  -5    6.88    2.78
  -2  29   5    9.66    2.57
   2 -28  -5   21.22    3.46
  -2  28   5   22.40    3.38
   2 -27  -5   18.18    2.70
  -2  27   5   18.06    3.00
   2 -26  -5   34.17    3.33
  -2  26   5   32.99    3.46
   2 -25  -5    9.49    2.24
  -2  25   5   10.21    2.53
   2 -24  -5   15.31    2.49
  -2  24   5   19.79    2.62
   2 -23  -5   14.43    2.57
  -2  23   5   13.88    2.78
   2 -22  -5   19.32    2.24
  -2  22   5   20.25    2.24
   2 -21  -5   28.27    2.40
  -2  21   5   27.93    2.57
   2 -20  -5    7.21    1.60
  -2  20   5    8.78    1.73
   2 -19  -5    0.30    1.60
  -2  19   5    1.35    1.65
   2 -18  -5  103.44    4.01
  -2  18   5  109.60    4.35
   2 -17  -5  102.94    4.18
  -2  17   5   91.72    4.39
   2 -16  -5    6.71    1.73
  -2  16   5    6.45    1.52
   2 -15  -5   38.14    2.36
  -2  15   5   37.08    2.62
   2 -14  -5  700.07   19.36
  -2  14   5  695.51   19.45
   2 -13  -5   29.07    1.69
  -2  13   5   30.88    1.94
   2 -12  -5   -0.42    0.93
  -2  12   5    0.76    0.93
   2 -11  -5   18.14    1.56
  -2  11   5   16.24    1.39
   2 -10  -5   42.40    2.19
  -2  10   5   43.12    2.45
   2  -9  -5   34.55    1.94
  -2   9   5   30.38    1.90
   2  -8  -5 1003.31   26.24
  -2   8   5  979.60   26.66
   2  -7  -5   17.38    1.69
  -2   7   5   17.93    1.43
   2  -6  -5    0.89    0.80
  -2   6   5    0.42    0.72
   2  -5  -5    0.38    0.80
  -2   5   5    1.14    0.80
   2  -4  -5  317.93    9.45
  -2   4   5  317.51   10.88
   2  -3  -5  295.40    9.66
  -2   3   5  281.18    8.73
   2  -2  -5  293.29    9.66
  -2   2   5  295.48   10.38
   2  -1  -5   46.32    2.19
  -2   1   5   47.25    2.19
   2   0  -5    0.21    0.80
  -2   0   5    0.30    0.59
   2   1  -5   47.59    2.45
  -2  -1   5   45.86    2.19
   2   2  -5  292.19    9.70
  -2  -2   5  296.41   10.08
   2   3  -5  283.71    9.87
  -2  -3   5  280.55    9.41
   2   4  -5  322.10   10.50
  -2  -4   5  330.16   11.22
   2   5  -5    1.39    0.63
  -2  -5   5    1.43    0.68
   2   6  -5    0.93    0.68
  -2  -6   5   -0.38    0.72
   2   7  -5   16.16    1.18
  -2  -7   5   17.09    1.14
   2   8  -5  997.74   29.32
  -2  -8   5  956.27   27.97
   2   9  -5   31.56    2.07
  -2  -9   5   29.49    1.77
   2  10  -5   41.72    2.07
  -2 -10   5   42.36    2.19
   2  11  -5   15.82    1.35
  -2 -11   5   13.12    1.39
   2  12  -5   -0.25    0.80
  -2 -12   5    1.14    0.89
   2  13  -5   25.95    1.81
  -2 -13   5   29.32    1.73
  -2 -14   5  629.27   17.47
   2  15  -5   32.53    1.86
  -2 -15   5   31.22    1.77
   2  16  -5    5.32    1.22
  -2 -16   5    5.06    1.18
   2  17  -5   75.73    3.29
  -2 -17   5   74.76    3.04
   2  18  -5   74.00    3.42
  -2 -18   5   65.94    3.25
   2  19  -5   -0.76    1.27
  -2 -19   5    1.43    1.14
   2  20  -5    5.57    1.48
  -2 -20   5    4.64    1.27
   2  21  -5   15.23    2.19
  -2 -21   5   17.76    1.90
   2  22  -5   13.29    2.07
  -2 -22   5   11.81    1.65
   2  23  -5    8.31    2.03
  -2 -23   5    8.56    1.60
   2  24  -5   10.93    2.03
  -2 -24   5   12.78    1.81
   2  25  -5    6.12    2.03
  -2 -25   5    8.69    1.56
   2  26  -5   25.23    2.87
  -2 -26   5   27.08    2.36
   2  27  -5   12.45    2.24
  -2 -27   5   14.39    1.98
   2  28  -5   17.89    3.08
  -2 -28   5   14.22    2.15
   2  29  -5    6.96    2.57
  -2 -29   5    7.26    1.86
   2  30  -5    0.38    3.21
  -2 -30   5    0.63    1.94
   2  31  -5   22.99    2.95
  -2 -31   5   26.79    2.49
   2  32  -5    0.42    2.70
  -2 -32   5    2.28    2.28
   2  33  -5    3.08    2.74
  -2 -33   5    0.55    1.94
   2  34  -5   13.71    3.33
  -2 -34   5   14.77    2.66
   2  35  -5    8.82    3.29
  -2 -35   5    9.87    2.57
   2  36  -5   25.69    3.63
  -2 -36   5   21.81    3.12
   2  37  -5    3.12    3.54
  -2 -37   5    5.36    3.33
   2  38  -5    6.08    4.43
  -2 -38   5    2.03    2.70
   2 -34  -6   14.22    3.21
  -2  34   6   19.70    3.84
   2 -33  -6   17.97    3.67
  -2  33   6   15.27    3.97
   2 -32  -6   21.68    3.63
  -2  32   6   27.68    3.88
   2 -31  -6   -0.34    3.08
  -2  31   6   -0.55    3.33
   2 -30  -6    3.88    3.33
  -2  30   6    5.40    3.67
   2 -29  -6    1.65    2.49
  -2  29   6   -0.46    2.87
   2 -28  -6  167.82    7.55
  -2  28   6  171.28   10.80
   2 -27  -6   38.39    3.71
  -2  27   6   42.82    4.13
   2 -26  -6   62.86    4.56
  -2  26   6   68.60    4.85
   2 -25  -6   39.40    3.71
  -2  25   6   41.47    4.39
   2 -24  -6   -0.04    2.03
  -2  24   6    0.80    2.36
   2 -23  -6   21.35    2.95
  -2  23   6   28.10    3.33
   2 -22  -6  151.07    5.74
  -2  22   6  148.92    5.65
   2 -21  -6   -0.25    1.81
  -2  21   6    3.12    2.11
   2 -20  -6    2.57    1.56
  -2  20   6    2.95    1.52
   2 -19  -6  115.59    4.64
  -2  19   6  117.54    5.61
   2 -18  -6   39.36    2.49
  -2  18   6   30.08    2.40
   2 -17  -6    9.20    2.11
  -2  17   6    5.74    2.03
   2 -16  -6   89.61    3.63
  -2  16   6   84.42    3.59
   2 -15  -6   74.76    3.42
  -2  15   6   68.30    3.25
   2 -14  -6    3.63    1.43
  -2  14   6    3.71    1.39
   2 -13  -6  107.28    4.13
  -2  13   6   93.57    4.43
   2 -12  -6    1.31    1.39
  -2  12   6    0.00    1.35
   2 -11  -6    2.95    1.05
  -2  11   6    2.57    1.01
   2 -10  -6  228.83    6.96
  -2  10   6  226.30    7.13
   2  -9  -6  184.45    6.16
  -2   9   6  184.07    6.29
   2  -8  -6    3.97    1.01
  -2   8   6    2.07    1.22
   2  -7  -6   96.19    3.71
  -2   7   6   94.04    3.80
   2  -6  -6  395.05   15.15
  -2   6   6  376.91   11.73
   2  -5  -6   38.39    2.07
  -2   5   6   33.71    1.94
   2  -4  -6  482.00   14.26
  -2   4   6  465.59   15.69
   2  -3  -6    5.44    1.10
  -2   3   6    5.06    0.89
   2  -2  -6   54.34    2.32
  -2   2   6   56.11    2.66
   2  -1  -6   33.46    1.77
  -2   1   6   30.50    1.65
   2   0  -6  632.31   18.18
  -2   0   6  613.03   18.94
   2   1  -6   34.64    1.81
  -2  -1   6   32.57    1.60
   2   2  -6   54.93    2.40
  -2  -2   6   54.00    2.70
   2   3  -6    6.16    0.80
  -2  -3   6    6.92    0.80
   2   4  -6  493.94   14.72
  -2  -4   6  474.61   14.98
   2   5  -6   36.07    2.03
  -2  -5   6   35.86    1.90
   2   6  -6  392.09   12.66
  -2  -6   6  388.21   12.11
   2   7  -6   89.06    3.71
  -2  -7   6   89.44    3.46
   2   8  -6    2.83    0.97
  -2  -8   6    3.04    0.89
   2   9  -6  178.29    6.41
  -2  -9   6  170.31    6.24
   2  10  -6  201.95    9.83
  -2 -10   6  203.81    7.09
   2  11  -6    3.16    0.97
  -2 -11   6    3.04    1.05
   2  12  -6    0.72    0.93
  -2 -12   6    1.27    0.80
   2  13  -6   94.50    5.06
  -2 -13   6   90.32    3.71
   2  14  -6    3.16    1.18
  -2 -14   6    2.87    0.97
   2  15  -6   53.24    2.32
  -2 -15   6   51.93    2.36
   2  16  -6   61.85    2.70
  -2 -16   6   63.37    2.78
   2  17  -6    2.57    1.65
  -2 -17   6    3.50    1.35
   2  18  -6   19.24    1.94
  -2 -18   6   22.15    1.69
   2  19  -6   68.09    4.01
  -2 -19   6   79.40    5.27
   2  20  -6    0.51    1.35
  -2 -20   6    1.69    1.27
   2  21  -6    2.24    2.11
  -2 -21   6    1.90    1.31
   2  22  -6  105.09    4.39
  -2 -22   6   98.34    3.97
   2  23  -6   14.47    2.66
  -2 -23   6   19.20    1.90
   2  24  -6    0.68    1.81
  -2 -24   6    1.60    1.43
   2  25  -6   32.32    2.66
  -2 -25   6   29.57    2.07
   2  26  -6   47.93    3.75
  -2 -26   6   48.94    2.87
   2  27  -6   33.16    3.21
  -2 -27   6   30.88    2.74
   2  28  -6  129.52    7.85
  -2 -28   6  132.47    5.74
   2  29  -6   -0.30    2.36
  -2 -29   6   -1.27    1.98
   2  30  -6    4.47    3.29
  -2 -30   6    2.49    2.45
   2  31  -6    1.43    2.62
  -2 -31   6   -0.55    2.11
   2  32  -6   11.60    4.05
  -2 -32   6   11.48    3.04
   2  33  -6   11.43    3.42
  -2 -33   6   13.37    2.66
   2  34  -6   16.20    4.26
  -2 -34   6   14.30    3.21
   2  35  -6    7.38    3.54
  -2 -35   6    9.70    2.83
   2  36  -6    7.59    4.18
  -2 -36   6    3.12    2.62
   2  37  -6   -0.13    3.50
  -2 -37   6    0.17    2.15
   2 -33  -7    3.21    3.75
  -2  33   7    1.31    4.98
   2 -32  -7    2.36    3.97
  -2  32   7    4.01    4.60
   2 -31  -7    3.08    3.46
  -2  31   7    0.55    3.42
   2 -30  -7   10.80    3.97
  -2  30   7   14.81    4.35
   2 -29  -7   -1.43    2.66
  -2  29   7    0.97    2.95
   2 -28  -7    2.40    2.74
  -2  28   7    0.59    2.74
   2 -27  -7   21.01    3.50
  -2  27   7   21.26    4.09
   2 -26  -7   19.36    3.16
  -2  26   7   19.49    3.33
   2 -25  -7    2.40    3.08
  -2  25   7    0.25    3.04
   2 -24  -7    8.73    2.45
  -2  24   7   12.40    2.62
   2 -23  -7    0.68    2.24
  -2  23   7    0.59    1.98
   2 -22  -7   19.53    2.32
  -2  22   7   19.79    2.57
   2 -21  -7    7.17    1.86
  -2  21   7    8.69    1.98
   2 -20  -7   96.27    4.30
  -2  20   7   98.97    4.60
   2 -19  -7   23.03    2.15
  -2  19   7   24.51    2.62
   2 -18  -7  115.22    5.65
  -2  18   7  116.52    5.65
   2 -17  -7    9.79    1.86
  -2  17   7    9.53    1.65
   2 -16  -7   27.34    2.24
  -2  16   7   28.56    2.53
   2 -15  -7   30.38    2.32
  -2  15   7   26.92    2.32
   2 -14  -7  262.28    8.27
  -2  14   7  251.27    8.10
   2 -13  -7   72.14    3.33
  -2  13   7   65.14    3.25
   2 -12  -7   11.01    1.43
  -2  12   7   13.37    1.48
   2 -11  -7   16.45    1.81
  -2  11   7   16.37    1.98
   2 -10  -7   31.35    1.81
  -2  10   7   29.36    1.77
   2  -9  -7   75.94    3.16
  -2   9   7   74.21    2.91
   2  -8  -7  192.12    6.62
  -2   8   7  179.68    5.95
   2  -7  -7   53.83    2.74
  -2   7   7   55.14    2.70
   2  -6  -7    1.73    1.22
  -2   6   7    1.43    1.01
   2  -5  -7    9.83    1.22
  -2   5   7    8.69    1.10
   2  -4  -7  404.41   10.84
  -2   4   7  393.70   11.90
   2  -3  -7   30.88    1.77
  -2   3   7   31.68    1.73
   2  -2  -7    3.08    0.89
  -2   2   7    4.35    0.84
   2  -1  -7  526.76   14.77
  -2   1   7  499.46   14.34
   2   0  -7    2.11    1.52
  -2   0   7    3.50    1.52
   2   1  -7  516.72   14.13
  -2  -1   7  524.44   24.38
   2   2  -7    4.47    0.84
  -2  -2   7    3.84    0.72
   2   3  -7   33.33    2.57
  -2  -3   7   35.61    2.74
   2   4  -7  390.15   17.09
  -2  -4   7  394.16   12.32
   2   5  -7    8.61    1.01
  -2  -5   7    8.69    0.93
   2   6  -7    2.07    0.97
  -2  -6   7    1.86    0.89
   2   7  -7   53.71    3.25
  -2  -7   7   53.37    2.40
   2   8  -7  176.39    6.20
  -2  -8   7  160.53    7.85
   2   9  -7   69.27    2.74
  -2  -9   7   68.72    3.08
   2  10  -7   28.43    1.98
  -2 -10   7   28.73    1.90
   2  11  -7   15.02    1.65
  -2 -11   7   16.16    1.39
   2  12  -7   10.38    1.18
  -2 -12   7   13.29    1.18
   2  13  -7   61.76    2.87
  -2 -13   7   62.78    3.04
   2  14  -7  197.40    6.83
  -2 -14   7  201.70    7.17
   2  15  -7   20.76    1.81
  -2 -15   7   21.77    1.77
   2  16  -7   18.01    1.52
  -2 -16   7   22.15    1.60
   2  17  -7    5.61    1.73
  -2 -17   7    8.14    1.31
   2  18  -7   75.35    3.67
  -2 -18   7   75.69    2.95
   2  19  -7   14.98    2.03
  -2 -19   7   15.61    1.69
   2  20  -7   66.87    3.33
  -2 -20   7   66.87    3.08
   2  21  -7    5.06    1.69
  -2 -21   7    4.47    1.48
   2  22  -7   12.61    2.19
  -2 -22   7    9.75    1.56
   2  23  -7    1.18    1.86
  -2 -23   7    0.34    1.52
   2  24  -7    5.78    2.32
  -2 -24   7    9.03    1.81
   2  25  -7   -0.42    2.19
  -2 -25   7   -0.34    1.56
   2  26  -7   11.26    2.19
  -2 -26   7   13.54    1.94
   2  27  -7   15.10    3.04
  -2 -27   7   15.90    2.32
   2  28  -7    0.13    2.24
  -2 -28   7    0.21    1.69
   2  29  -7    1.52    2.95
  -2 -29   7    0.34    2.24
   2  30  -7   10.50    2.87
  -2 -30   7   10.42    2.36
   2  31  -7    3.46    4.73
  -2 -31   7    0.51    2.49
   2  32  -7    0.68    3.25
  -2 -32   7   -0.04    2.32
   2  33  -7    2.45    4.94
  -2 -33   7    0.84    2.87
   2  34  -7   -0.46    3.59
  -2 -34   7    1.22    2.11
   2  35  -7   -0.38    4.89
  -2 -35   7    0.89    2.74
   2  36  -7    1.01    2.74
   2 -31  -8    6.50    3.33
  -2  31   8   14.89    4.01
   2 -30  -8    3.59    3.71
  -2  30   8    7.76    4.01
   2 -29  -8    6.16    3.75
  -2  29   8    8.73    4.22
   2 -28  -8   22.57    3.88
  -2  28   8   27.72    4.01
   2 -27  -8   12.66    3.50
  -2  27   8   16.71    3.42
   2 -26  -8   20.93    3.67
  -2  26   8   30.80    4.05
   2 -25  -8    5.27    2.66
  -2  25   8    9.07    2.45
   2 -24  -8   11.22    2.74
  -2  24   8   13.16    3.04
   2 -23  -8    9.53    2.19
  -2  23   8   10.25    2.62
   2 -22  -8  141.50    5.65
  -2  22   8  149.68    6.58
   2 -21  -8   25.06    2.53
  -2  21   8   23.79    2.57
   2 -20  -8   39.74    3.08
  -2  20   8   40.50    3.33
   2 -19  -8    2.70    2.53
  -2  19   8    2.19    2.53
   2 -18  -8   20.55    2.19
  -2  18   8   22.61    2.45
   2 -17  -8   -0.25    1.77
  -2  17   8   -0.25    1.94
   2 -16  -8    7.30    1.98
  -2  16   8    8.14    1.90
   2 -15  -8    0.55    1.56
  -2  15   8    0.17    1.73
   2 -14  -8   12.11    1.86
  -2  14   8   15.90    2.03
   2 -13  -8   25.95    2.40
  -2  13   8   19.83    2.15
   2 -12  -8   79.14    3.59
  -2  12   8   81.51    3.67
   2 -11  -8   13.16    1.69
  -2  11   8   13.63    1.77
   2 -10  -8  108.97    4.60
  -2  10   8   99.48    4.35
   2  -9  -8    7.51    1.43
  -2   9   8    5.82    1.43
   2  -8  -8    4.18    1.31
  -2   8   8    3.97    1.52
   2  -7  -8    8.44    1.31
  -2   7   8    7.09    1.10
   2  -6  -8  129.52    4.64
  -2   6   8  119.98    4.39
   2  -5  -8   40.92    1.94
  -2   5   8   39.36    2.07
   2  -4  -8   93.57    3.63
  -2   4   8   95.26    4.18
   2  -3  -8   41.89    3.04
  -2   3   8   45.14    2.40
   2  -2  -8    1.81    1.18
  -2   2   8    1.52    0.89
   2  -1  -8   16.12    1.43
  -2   1   8   14.77    2.15
   2   0  -8  431.29   12.95
   2   1  -8   18.44    2.03
  -2  -1   8   20.33    2.07
   2   2  -8    0.97    1.01
  -2  -2   8    1.18    0.80
   2   3  -8   44.00    2.19
  -2  -3   8   43.12    2.49
   2   4  -8  101.34    3.88
  -2  -4   8   98.00    4.18
   2   5  -8   45.90    2.28
  -2  -5   8   41.39    2.83
   2   6  -8  143.31    5.06
  -2  -6   8  137.07    5.61
   2   7  -8    8.90    1.05
  -2  -7   8    9.91    1.05
   2   8  -8    3.54    1.10
  -2  -8   8    4.77    1.10
   2   9  -8    8.31    1.01
  -2  -9   8    7.09    0.97
   2  10  -8  109.98    4.56
  -2 -10   8  112.01    4.35
   2  11  -8   12.57    1.52
  -2 -11   8   14.09    1.39
   2  12  -8   78.72    3.84
  -2 -12   8   75.09    3.25
   2  13  -8   21.52    1.77
  -2 -13   8   24.81    2.70
   2  14  -8   11.39    1.60
  -2 -14   8   13.04    1.27
   2  15  -8    0.25    1.35
  -2 -15   8    0.21    0.76
   2  16  -8    4.35    1.31
  -2 -16   8    4.68    1.86
   2  17  -8    0.38    1.60
  -2 -17   8    0.00    1.22
   2  18  -8   13.50    2.07
  -2 -18   8   13.88    1.65
   2  19  -8    0.51    1.27
  -2 -19   8    1.43    1.05
   2  20  -8   33.62    2.74
  -2 -20   8   27.51    2.19
   2  21  -8   15.74    2.15
  -2 -21   8   16.24    1.81
   2  22  -8   99.69    9.83
  -2 -22   8   94.71    4.22
   2  23  -8    5.65    3.00
  -2 -23   8    5.48    1.52
   2  24  -8    7.89    2.62
  -2 -24   8    5.65    1.56
   2  25  -8    2.49    2.07
  -2 -25   8    1.60    1.60
   2  26  -8   16.28    3.16
  -2 -26   8   17.38    2.53
   2  27  -8    9.66    2.24
  -2 -27   8   10.17    1.81
   2  28  -8   16.58    2.83
  -2 -28   8   15.57    2.28
   2  29  -8    4.43    2.45
  -2 -29   8    7.80    2.15
   2  30  -8    1.48    3.21
  -2 -30   8    2.40    2.57
   2  31  -8    7.55    2.74
  -2 -31   8    7.26    2.28
   2  32  -8   10.88    3.16
  -2 -32   8    7.09    2.53
   2  33  -8    0.34    2.62
  -2 -33   8    0.72    1.81
   2  34  -8   -0.17    2.70
  -2 -34   8    0.93    2.28
   2 -30  -9    1.48    6.20
  -2  30   9    9.07    4.73
   2 -29  -9    1.18    3.29
  -2  29   9    1.90    3.59
   2 -28  -9    3.21    3.84
  -2  28   9    9.66    3.59
   2 -27  -9    0.21    3.12
  -2  27   9   -0.04    2.74
   2 -26  -9    0.13    2.36
  -2  26   9    1.27    2.70
   2 -25  -9   -0.42    2.53
  -2  25   9    0.42    2.70
   2 -24  -9   -1.05    2.40
  -2  24   9    1.52    2.28
   2 -23  -9    1.39    2.49
  -2  23   9    0.55    2.11
   2 -22  -9    3.59    2.78
  -2  22   9    2.62    3.00
   2 -21  -9    2.28    2.40
  -2  21   9    6.16    2.45
   2 -20  -9   89.31    5.23
  -2  20   9   88.05    5.15
   2 -19  -9   37.93    3.04
  -2  19   9   44.59    3.33
   2 -18  -9  231.19    8.02
   2 -17  -9    0.21    2.03
  -2  17   9   -0.34    1.81
   2 -16  -9    9.28    1.90
  -2  16   9    9.62    1.90
   2 -15  -9    0.08    3.08
  -2  15   9    0.38    2.19
   2 -14  -9   59.78    2.95
  -2  14   9   61.59    3.29
   2 -13  -9   15.44    2.49
  -2  13   9   15.61    2.40
   2 -12  -9    2.03    1.43
  -2  12   9    1.48    1.43
   2 -11  -9    1.01    1.86
  -2  11   9    0.46    1.94
   2 -10  -9   26.03    1.90
  -2  10   9   24.76    2.11
   2  -9  -9   10.29    2.28
  -2   9   9    6.45    1.52
   2  -8  -9  151.58    5.65
  -2   8   9  157.28    5.70
   2  -7  -9   16.96    1.73
  -2   7   9   16.58    1.69
   2  -6  -9   16.88    1.77
  -2   6   9   15.10    1.81
   2  -5  -9   25.35    1.98
  -2   5   9   21.85    1.65
   2  -4  -9  122.56    4.73
  -2   4   9  121.33    4.64
   2  -3  -9   34.97    1.98
  -2   3   9   34.47    2.24
   2  -2  -9   -0.38    1.22
  -2   2   9    0.17    1.14
   2  -1  -9   73.20    3.04
  -2   1   9   75.52    4.51
   2   0  -9    0.00    0.93
  -2   0   9    0.72    0.93
   2   1  -9   76.91    3.33
  -2  -1   9   77.75    3.08
   2   2  -9    1.10    1.10
  -2  -2   9    0.38    1.05
   2   3  -9   39.02    2.07
  -2  -3   9   35.82    2.95
   2   4  -9  139.43    4.94
  -2  -4   9  141.62    6.50
   2   5  -9   24.64    1.65
  -2  -5   9   26.87    1.73
   2   6  -9   19.24    1.52
  -2  -6   9   20.84    1.52
   2   7  -9   20.12    1.48
  -2  -7   9   22.40    1.65
   2   8  -9  194.53    6.45
  -2  -8   9  180.06    6.33
   2   9  -9    8.86    1.31
  -2  -9   9    8.69    1.05
   2  10  -9   27.38    2.70
  -2 -10   9   26.49    1.94
   2  11  -9    0.46    1.18
  -2 -11   9    0.42    1.01
   2  12  -9    1.98    1.22
  -2 -12   9    2.78    1.14
   2  13  -9   13.25    1.60
  -2 -13   9   14.98    2.15
   2  14  -9   45.82    3.33
  -2 -14   9   48.77    3.80
   2  15  -9    0.93    1.43
  -2 -15   9    1.43    1.73
   2  16  -9    7.55    1.65
  -2 -16   9    6.45    1.31
   2  17  -9    1.52    1.60
  -2 -17   9    1.05    1.27
  -2 -18   9  150.57    5.53
   2  19  -9   23.79    2.07
  -2 -19   9   23.41    1.81
   2  20  -9   51.64    3.59
  -2 -20   9   56.87    2.74
   2  21  -9    1.52    1.86
  -2 -21   9    3.12    1.48
   2  22  -9    2.32    1.69
  -2 -22   9    1.10    1.60
   2  23  -9    0.80    1.94
  -2 -23   9    0.30    1.39
   2  24  -9   -0.72    2.24
  -2 -24   9    0.25    1.77
   2  25  -9    1.90    1.90
  -2 -25   9    0.68    1.60
   2  26  -9   -1.56    1.98
  -2 -26   9   -0.63    1.48
   2  27  -9   -0.46    2.07
  -2 -27   9    0.38    1.39
   2  28  -9    2.87    2.53
  -2 -28   9    4.01    2.15
   2  29  -9    1.90    2.62
  -2 -29   9    0.68    1.77
   2  30  -9    3.00    2.32
  -2 -30   9    3.63    2.24
   2  31  -9   -0.63    2.32
  -2 -31   9    1.10    1.39
   2  32  -9    1.39    3.54
  -2 -32   9   -0.21    3.00
   2 -28 -10   10.84    3.00
  -2  28  10   21.90    3.88
   2 -27 -10    0.51    2.83
  -2  27  10    2.70    3.04
   2 -26 -10    1.35    2.91
  -2  26  10   -3.16    3.29
   2 -25 -10    6.54    2.87
  -2  25  10   13.04    3.42
   2 -24 -10   -0.97    2.95
  -2  24  10    2.19    2.91
   2 -23 -10   -0.04    3.38
  -2  23  10    2.66    3.63
   2 -22 -10    7.76    3.12
  -2  22  10    6.45    2.70
   2 -21 -10   25.02    3.12
  -2  21  10   27.17    3.29
   2 -20 -10   10.93    2.57
  -2  20  10   11.48    3.16
   2 -19 -10   10.50    2.70
  -2  19  10   12.78    2.91
   2 -18 -10   28.27    3.54
  -2  18  10   32.27    3.42
   2 -17 -10    1.73    1.98
  -2  17  10    1.39    1.86
   2 -16 -10   28.73    3.38
  -2  16  10   31.60    3.04
   2 -15 -10    6.92    2.62
  -2  15  10    7.68    2.32
   2 -14 -10    2.32    2.11
  -2  14  10    2.91    1.81
   2 -13 -10    0.21    1.77
  -2  13  10    1.22    1.94
   2 -12 -10    0.34    1.69
  -2  12  10   -0.51    1.65
   2 -11 -10   33.83    2.62
  -2  11  10   34.76    2.78
   2 -10 -10  104.67    4.39
  -2  10  10  104.96    4.01
   2  -9 -10   41.26    2.78
  -2   9  10   41.22    3.80
   2  -8 -10    1.69    1.56
  -2   8  10    1.98    1.73
   2  -7 -10    7.59    1.86
  -2   7  10   12.32    1.98
   2  -6 -10   -0.17    1.35
  -2   6  10    0.72    1.14
   2  -5 -10    5.02    1.65
  -2   5  10    4.77    1.48
   2  -4 -10    2.74    1.31
  -2   4  10    1.94    1.14
   2  -3 -10   -0.13    1.31
  -2   3  10    0.76    1.69
   2  -2 -10    2.49    1.14
  -2   2  10    1.56    1.31
   2  -1 -10    9.53    1.27
  -2   1  10   10.21    1.22
   2   0 -10  160.65    5.36
  -2   0  10  134.50    8.23
   2   1 -10    8.44    1.39
  -2  -1  10    8.90    1.31
   2   2 -10    2.87    1.69
  -2  -2  10    2.03    1.35
   2   3 -10    0.34    1.10
  -2  -3  10    0.63    0.84
   2   4 -10    2.03    1.01
  -2  -4  10    2.19    0.84
   2   5 -10    4.18    1.05
  -2  -5  10    4.09    1.05
   2   6 -10   -0.51    1.05
  -2  -6  10   -0.04    0.97
   2   7 -10    9.03    1.27
  -2  -7  10    8.44    1.14
   2   8 -10    2.03    1.10
  -2  -8  10    1.56    0.93
   2   9 -10   32.82    2.40
  -2  -9  10   31.05    2.07
   2  10 -10   95.47    5.74
  -2 -10  10   93.11    4.01
   2  11 -10   28.90    2.53
  -2 -11  10   33.03    2.15
  -2 -12  10    0.04    0.93
   2  13 -10    0.00    1.69
  -2 -13  10    1.14    1.01
   2  14 -10    1.90    1.60
  -2 -14  10    1.14    1.10
   2  15 -10    4.05    2.15
  -2 -15  10    5.70    1.14
   2  16 -10   17.04    2.91
  -2 -16  10   20.63    1.73
   2  17 -10    0.04    1.52
  -2 -17  10    0.93    0.97
   2  18 -10   19.49    2.28
  -2 -18  10   15.65    2.24
   2  19 -10    3.54    1.73
  -2 -19  10    5.78    1.43
  -2 -20  10    4.51    1.39
   2  21 -10   11.85    2.24
  -2 -21  10   13.04    1.52
   2  22 -10    2.87    1.86
  -2 -22  10    3.59    1.56
   2  23 -10   -1.01    1.73
  -2 -23  10    1.56    1.60
   2  24 -10    0.21    2.03
  -2 -24  10    0.00    2.11
   2  25 -10    1.90    1.69
  -2 -25  10    3.88    1.35
   2  26 -10    1.48    2.07
  -2 -26  10    0.08    1.05
   2  27 -10    0.51    2.53
  -2 -27  10    1.31    1.22
   2  28 -10    6.83    2.36
  -2 -28  10    5.06    1.56
   2 -26 -11    0.51    2.87
  -2  26  11    1.01    3.12
   2 -25 -11    2.70    3.00
  -2  25  11    1.22    3.33
   2 -24 -11    7.64    3.08
  -2  24  11    7.43    3.50
   2 -23 -11    4.81    2.45
  -2  23  11    7.59    2.70
   2 -22 -11   -3.08    2.36
  -2  22  11   -0.59    2.70
   2 -21 -11    1.27    3.21
  -2  21  11   -0.30    3.54
   2 -20 -11   -2.03    2.45
  -2  20  11    0.17    2.45
   2 -19 -11    4.39    2.24
  -2  19  11    6.29    2.28
   2 -18 -11   26.20    3.54
  -2  18  11   23.79    4.13
   2 -17 -11    3.21    2.40
  -2  17  11    6.67    2.24
   2 -16 -11   10.34    2.15
  -2  16  11    9.62    2.45
   2 -15 -11    0.55    2.49
  -2  15  11    0.76    2.66
   2 -14 -11   28.69    2.40
  -2  14  11   33.16    2.74
   2 -13 -11    1.35    2.36
  -2  13  11    1.01    1.60
   2 -12 -11   -0.21    2.15
  -2  12  11    1.52    2.28
   2 -11 -11    3.92    1.56
  -2  11  11    4.01    1.48
   2 -10 -11   27.72    2.53
  -2  10  11   34.38    3.84
   2  -9 -11   -0.08    1.52
  -2   9  11    0.00    1.48
   2  -8 -11   50.67    3.08
  -2   8  11   58.26    6.71
   2  -7 -11    3.46    2.40
  -2   7  11    4.73    1.90
   2  -6 -11    4.47    1.69
  -2   6  11    7.17    1.52
   2  -5 -11   16.28    2.03
  -2   5  11   16.24    2.24
   2  -4 -11    5.70    1.69
  -2   4  11    4.13    1.35
   2  -3 -11   61.85    3.04
  -2   3  11   46.62    4.77
   2  -2 -11    1.77    1.27
  -2   2  11    3.00    1.14
   2  -1 -11    9.66    1.48
  -2   1  11   10.46    1.56
   2   0 -11   -0.55    1.22
  -2   0  11   -0.38    1.05
   2   1 -11   11.10    1.43
  -2  -1  11   10.29    1.56
   2   2 -11    1.65    1.27
  -2  -2  11    2.45    1.31
   2   3 -11   58.98    2.78
  -2  -3  11   60.46    2.87
   2   4 -11    3.54    1.10
  -2  -4  11    4.01    1.48
   2   5 -11   17.17    1.60
  -2  -5  11   19.24    1.35
  -2  -6  11    5.44    1.10
   2   7 -11    2.70    1.05
  -2  -7  11    3.29    1.01
   2   8 -11   36.28    3.50
  -2  -8  11   37.88    2.49
   2   9 -11    0.13    1.05
  -2  -9  11    0.21    0.89
   2  10 -11   17.09    1.39
  -2 -10  11   18.73    2.49
   2  11 -11    2.62    1.14
  -2 -11  11    2.07    0.89
   2  12 -11    0.55    0.97
  -2 -12  11    0.34    0.84
   2  13 -11    0.42    1.01
  -2 -13  11    0.55    0.89
   2  14 -11   16.50    1.43
  -2 -14  11   16.58    1.39
   2  15 -11    0.59    1.14
  -2 -15  11   -0.34    0.89
   2  16 -11    4.81    1.22
  -2 -16  11    3.75    1.14
   2  17 -11    1.48    1.81
  -2 -17  11    1.94    1.10
   2  18 -11   10.21    2.28
  -2 -18  11   11.05    1.35
   2  19 -11    0.80    1.52
  -2 -19  11    1.94    1.01
   2  20 -11    0.17    1.39
  -2 -20  11    0.04    1.01
   2  21 -11   -0.72    1.27
  -2 -21  11    0.04    0.55
   2  22 -11    0.34    2.57
  -2 -22  11   -0.13    0.76
   2  23 -11    1.69    1.86
  -2 -23  11    0.46    1.05
   2 -22 -12    1.48    2.49
  -2  22  12    2.53    3.08
   2 -21 -12    0.80    4.18
  -2  21  12   -0.25    4.05
  -2  20  12   -1.69    3.75
   2 -19 -12    0.55    2.74
  -2  19  12    1.05    1.98
   2 -18 -12    0.30    2.19
  -2  18  12   -0.04    1.94
   2 -17 -12    1.31    2.70
  -2  17  12    0.30    2.74
   2 -16 -12   -0.30    1.81
  -2  16  12    1.56    1.90
   2 -15 -12    1.31    2.66
  -2  15  12    1.43    2.19
   2 -14 -12   -0.68    2.03
  -2  14  12   -0.17    2.53
   2 -13 -12    0.25    2.11
  -2  13  12    0.59    2.03
   2 -12 -12    1.31    2.07
  -2  12  12    2.45    1.94
   2 -11 -12   10.50    2.19
  -2  11  12   15.15    2.36
   2 -10 -12    8.82    2.07
  -2  10  12   13.25    3.00
   2  -9 -12    9.41    2.24
  -2   9  12   11.31    1.90
   2  -8 -12    1.94    1.98
  -2   8  12    1.10    1.90
   2  -7 -12    4.68    2.74
  -2   7  12    9.83    2.07
   2  -6 -12    7.68    1.81
  -2   6  12    8.10    1.56
   2  -5 -12    0.84    1.69
  -2   5  12    2.45    1.65
   2  -4 -12    1.94    2.24
  -2   4  12    3.46    1.94
   2  -3 -12   -0.93    1.48
  -2   3  12    0.13    1.05
   2  -2 -12    3.16    1.43
  -2   2  12    4.05    1.35
   2  -1 -12   -0.25    1.98
  -2   1  12    0.04    1.31
   2   0 -12   10.04    1.43
  -2   0  12   12.07    1.43
   2   1 -12    1.01    1.18
  -2  -1  12    0.00    1.14
   2   2 -12    3.59    1.18
  -2  -2  12    4.09    1.01
   2   3 -12    0.04    1.35
  -2  -3  12   -0.30    1.14
   2   4 -12    2.40    1.05
  -2  -4  12    1.56    1.18
   2   5 -12    0.93    1.22
  -2  -5  12    0.76    0.84
   2   6 -12    3.38    0.97
  -2  -6  12    3.50    0.76
   2   7 -12    4.81    1.18
  -2  -7  12    3.71    0.89
   2   8 -12    0.68    0.89
  -2  -8  12    0.93    0.63
   2   9 -12    2.45    1.27
  -2  -9  12    4.51    1.10
   2  10 -12    4.94    1.10
  -2 -10  12    3.88    0.72
   2  11 -12    3.67    0.80
  -2 -12  12    0.97    0.72
  -2  20  13    0.25    2.40
  -2  19  13    1.77    3.04
  -2  18  13    1.69    1.69
  -2  17  13    0.51    1.48
   2 -16 -13    0.42    2.19
  -2  16  13   -0.21    1.94
   2 -15 -13    1.43    2.91
  -2  15  13    0.21    2.24
   2 -14 -13    6.50    1.48
  -2  14  13    6.12    1.81
   2 -13 -13    0.46    1.94
  -2  13  13   -0.76    1.94
   2 -12 -13    0.04    1.69
  -2  12  13    0.17    2.03
   2 -11 -13    0.84    1.60
  -2  11  13    1.05    1.94
   2 -10 -13    1.27    1.31
  -2  10  13    0.59    1.52
   2  -9 -13   -0.30    1.94
  -2   9  13    0.08    1.39
   2  -8 -13    6.08    1.90
  -2   8  13    7.26    2.66
   2  -7 -13    1.10    1.69
  -2   7  13   -0.25    2.19
   2  -6 -13    0.30    2.62
  -2   6  13   -0.68    1.18
   2  -5 -13    1.18    1.60
  -2   5  13    1.01    1.39
   2  -4 -13    1.86    1.43
  -2   4  13    2.57    1.14
   2  -3 -13    1.10    1.22
  -2   3  13    2.28    1.39
   2  -2 -13    4.18    1.27
  -2   2  13    4.09    1.18
   2  -1 -13    6.67    1.27
  -2   1  13    8.56    1.35
   2   0 -13    0.42    0.89
  -2   0  13   -0.17    0.84
   2   1 -13    4.81    1.56
  -2  -1  13    6.96    1.22
   2   2 -13    3.00    1.14
  -2  -2  13    3.16    1.10
  -2  -3  13    0.13    0.89
  -2  -4  13    0.04    0.51
   3  10  11    0.25    1.18
  -3 -10 -11    0.80    0.80
   3  11  11    4.73    1.22
  -3 -11 -11    6.08    1.10
   3  12  11    1.01    1.14
  -3 -12 -11    0.30    1.01
   3  13  11    0.25    1.22
  -3 -13 -11    0.21    1.14
   3  14  11   -0.34    1.77
  -3 -14 -11   -0.08    1.18
   3  15  11   -0.68    1.43
  -3 -15 -11    0.68    1.90
  -3 -16 -11    0.34    1.27
   3  17  11    1.10    1.86
  -3 -17 -11    0.68    2.49
   3  18  11    1.05    1.98
  -3 -18 -11   -1.27    1.86
   3  19  11    0.89    1.86
  -3 -19 -11    0.51    2.66
   3   7  10   17.17    1.27
  -3  -7 -10   19.15    1.73
   3   8  10    6.37    1.10
  -3  -8 -10   11.48    1.10
   3   9  10    1.56    1.56
  -3  -9 -10    2.83    1.52
   3  10  10    6.71    1.39
  -3 -10 -10    6.75    1.18
   3  11  10   -0.13    1.27
  -3 -11 -10    0.13    1.18
   3  12  10   -0.38    1.39
  -3 -12 -10    0.59    1.35
   3  13  10    0.30    1.52
  -3 -13 -10   -0.34    1.56
   3  14  10   -0.08    2.53
  -3 -14 -10    0.13    1.73
   3  15  10    7.13    2.11
  -3 -15 -10    7.68    1.90
   3  16  10    0.42    2.03
  -3 -16 -10    0.84    1.39
   3  17  10    1.31    1.73
  -3 -17 -10    1.27    1.94
   3  18  10    2.74    2.28
  -3 -18 -10    0.42    2.11
   3  19  10    8.69    2.45
  -3 -19 -10   10.00    2.11
   3  20  10   -1.69    2.03
  -3 -20 -10   -0.25    1.94
   3  21  10    0.89    2.87
  -3 -21 -10    1.94    1.86
   3  22  10   -0.93    2.40
  -3 -22 -10    0.08    1.81
   3  23  10    1.05    2.11
  -3 -23 -10    1.56    1.94
   3  24  10    3.33    3.75
  -3 -24 -10   -0.34    2.91
  -3 -25 -10    1.10    3.04
   3   6   9    4.35    1.05
  -3  -6  -9    2.53    0.72
  -3  -7  -9   22.61    1.43
   3   8   9    4.73    1.10
  -3  -8  -9    3.00    0.93
   3   9   9   35.02    2.24
  -3  -9  -9   35.86    2.03
   3  10   9   11.64    1.48
  -3 -10  -9   13.08    1.52
   3  11   9   51.89    3.92
  -3 -11  -9   41.72    2.19
   3  12   9   18.60    1.77
  -3 -12  -9   18.52    1.81
   3  13   9   13.25    2.70
  -3 -13  -9   15.36    1.94
   3  14   9    7.68    1.65
  -3 -14  -9    6.33    1.90
   3  15   9   14.98    2.24
  -3 -15  -9   13.12    1.86
   3  16   9    6.92    1.81
  -3 -16  -9    6.79    1.60
   3  17   9    5.44    1.94
  -3 -17  -9    3.97    1.81
   3  18   9    4.26    2.19
  -3 -18  -9    3.54    2.24
   3  19   9    1.77    2.32
  -3 -19  -9    1.98    2.53
   3  20   9    2.40    2.74
  -3 -20  -9   -0.68    2.32
   3  21   9   10.67    3.16
  -3 -21  -9   14.30    2.36
   3  22   9    2.95    2.74
  -3 -22  -9    1.73    2.19
   3  23   9    0.38    2.91
  -3 -23  -9    2.53    2.28
   3  24   9   11.05    3.29
  -3 -24  -9    4.64    2.57
   3  25   9   -0.97    3.33
  -3 -25  -9   -0.13    2.57
   3  26   9    3.63    3.42
  -3 -26  -9    3.46    4.01
   3  27   9   -0.93    3.42
  -3 -27  -9   -0.59    2.91
   3  28   9   -0.17    3.75
  -3 -28  -9   -0.97    3.42
   3 -27   8    0.00    0.76
   3 -26   8    0.25    0.97
  -3  26  -8   -0.13    1.14
   3   4   8    5.40    0.89
  -3  -4  -8    5.44    0.68
   3   5   8    1.22    0.68
  -3  -5  -8    0.84    0.59
   3   6   8    3.59    0.89
  -3  -6  -8    4.09    0.80
   3   7   8   58.89    4.05
  -3  -7  -8   61.09    3.21
   3   8   8    0.89    1.01
  -3  -8  -8    0.42    0.97
   3   9   8    2.32    1.65
  -3  -9  -8    2.62    1.56
   3  10   8    3.08    1.31
  -3 -10  -8    3.29    1.05
   3  11   8   -0.21    1.43
  -3 -11  -8   -0.34    1.01
   3  12   8   12.99    1.56
  -3 -12  -8   13.63    1.43
   3  13   8   31.26    3.63
  -3 -13  -8   30.16    2.28
   3  14   8    1.35    1.39
  -3 -14  -8   -0.30    1.31
   3  15   8    7.68    1.60
  -3 -15  -8    8.52    1.69
   3  16   8    1.10    1.94
  -3 -16  -8    0.04    1.65
   3  17   8   -1.10    2.03
  -3 -17  -8    1.52    2.03
  -3 -18  -8    4.01    2.28
   3  19   8   75.60    6.20
  -3 -19  -8   77.50    4.30
   3  20   8    2.40    3.50
  -3 -20  -8   -1.43    2.49
   3  21   8    0.04    3.50
  -3 -21  -8    0.17    2.49
   3  22   8   10.88    4.30
  -3 -22  -8   12.91    3.08
   3  23   8   -0.63    3.84
  -3 -23  -8    0.59    2.78
   3  24   8    2.53    4.47
  -3 -24  -8   -1.77    2.95
   3  25   8   41.34    6.16
  -3 -25  -8   29.87    3.80
  -3 -26  -8    0.76    3.12
   3  27   8    1.14    2.62
  -3 -27  -8   -0.68    2.66
   3  28   8    2.70    2.74
  -3 -28  -8    5.44    2.53
   3  29   8   12.02    2.83
  -3 -29  -8    6.79    2.53
   3  30   8    0.04    2.11
  -3 -30  -8   -0.42    2.11
   3 -31   7    2.95    1.69
  -3  31  -7    2.57    1.77
   3 -30   7    0.76    1.31
  -3  30  -7    1.14    1.81
   3 -29   7    0.68    1.48
  -3  29  -7    3.08    1.81
   3 -28   7   10.29    1.43
  -3  28  -7   12.74    1.98
   3 -27   7    6.79    1.48
  -3  27  -7    7.93    1.65
   3 -26   7    2.24    1.27
  -3  26  -7    2.49    2.28
   3 -25   7    0.84    1.10
  -3  25  -7    1.05    1.31
   3 -24   7   -0.55    0.97
  -3  24  -7   -0.34    1.31
   3 -23   7    3.67    1.65
  -3  23  -7    4.81    1.81
   3 -22   7   14.26    1.31
  -3  22  -7   20.63    1.65
   3 -21   7   21.47    1.56
  -3  21  -7   26.54    1.77
   3 -20   7    0.38    0.63
  -3  20  -7    0.08    0.84
   3 -19   7    0.46    0.51
  -3  19  -7    0.30    0.93
   3   3   7    3.84    0.59
  -3  -3  -7    3.75    0.59
   3   4   7    0.21    0.51
  -3  -4  -7    0.38    0.55
   3   5   7   48.52    2.45
  -3  -5  -7   50.67    2.19
   3   6   7    2.24    0.93
  -3  -6  -7    2.32    0.84
   3   8   7    4.89    0.97
  -3  -8  -7    3.75    0.84
   3   9   7    4.81    1.73
  -3  -9  -7    3.92    1.14
   3  10   7   20.50    1.65
  -3 -10  -7   20.04    1.39
   3  11   7   78.17    3.16
  -3 -11  -7   83.87    3.54
   3  12   7   -0.38    1.39
  -3 -12  -7   -0.17    1.05
   3  13   7    9.28    1.56
  -3 -13  -7   10.88    1.43
   3  14   7   16.54    2.11
  -3 -14  -7   15.61    1.90
   3  15   7   41.43    3.04
  -3 -15  -7   33.71    3.67
   3  16   7    4.30    2.03
  -3 -16  -7    5.10    1.43
   3  17   7   44.30    2.70
  -3 -17  -7   41.81    2.45
   3  18   7    7.89    1.98
  -3 -18  -7    7.51    1.69
   3  19   7    2.87    2.03
  -3 -19  -7    0.46    1.52
   3  20   7    1.05    2.07
  -3 -20  -7   -0.25    2.32
   3  21   7   55.60    3.71
  -3 -21  -7   61.85    3.80
   3  22   7   44.38    3.97
  -3 -22  -7   47.84    3.33
   3  23   7   13.80    2.74
  -3 -23  -7    9.37    2.32
   3  24   7    1.90    2.19
  -3 -24  -7   -0.42    2.45
   3  25   7    2.45    2.45
  -3 -25  -7    2.15    2.19
   3  26   7    7.09    2.57
  -3 -26  -7    4.98    2.32
   3  27   7   28.43    3.80
  -3 -27  -7   22.02    2.95
   3  28   7   35.90    4.94
  -3 -28  -7   33.54    3.84
   3  29   7    5.99    3.97
  -3 -29  -7    6.75    3.84
   3  30   7    1.35    6.54
  -3 -30  -7    0.55    3.75
   3  31   7   11.18    3.38
  -3 -31  -7    9.49    2.49
   3  32   7    2.49    5.27
   3 -34   6    3.33    1.94
  -3  34  -6    5.32    3.42
   3 -33   6    0.17    0.93
  -3  33  -6   -0.63    1.90
   3 -32   6    0.46    1.60
  -3  32  -6    0.38    2.53
   3 -31   6    3.04    1.90
  -3  31  -6    1.52    2.15
   3 -30   6    0.63    1.90
  -3  30  -6    0.00    2.07
   3 -29   6    3.46    1.77
  -3  29  -6    4.09    2.19
   3 -28   6    2.95    1.69
  -3  28  -6    0.89    2.87
   3 -27   6    7.26    2.36
  -3  27  -6    8.82    1.81
   3 -26   6    5.32    1.39
  -3  26  -6    6.45    1.56
   3 -25   6   34.93    2.28
  -3  25  -6   37.46    2.49
   3 -24   6    0.59    1.05
  -3  24  -6   -0.25    1.48
   3 -23   6   24.00    1.86
  -3  23  -6   27.25    2.15
   3 -22   6    1.86    1.10
  -3  22  -6    0.84    1.31
   3 -21   6   30.38    2.03
  -3  21  -6   28.05    3.38
   3 -20   6   10.84    1.22
  -3  20  -6    9.49    1.39
   3 -19   6    4.26    0.93
  -3  19  -6    3.08    1.05
   3 -18   6    0.80    0.63
  -3  18  -6    0.80    1.18
   3 -17   6   33.96    1.81
  -3  17  -6   35.86    1.90
   3 -16   6   14.34    1.01
  -3  16  -6   16.12    1.14
   3 -15   6   23.63    1.27
   3 -14   6    3.42    0.38
   3   1   6    1.27    0.42
  -3  -1  -6    0.97    0.30
   3   2   6    5.10    0.63
  -3  -2  -6    4.47    0.59
   3   4   6   49.82    2.28
  -3  -4  -6   45.14    1.86
   3   5   6  106.44    4.13
  -3  -5  -6  107.92    3.59
   3   6   6   43.75    1.94
  -3  -6  -6   45.23    1.73
   3   7   6   36.03    1.86
  -3  -7  -6   35.35    1.77
   3   8   6    5.27    1.65
  -3  -8  -6    6.08    1.05
   3   9   6   20.50    1.43
  -3  -9  -6   18.73    1.22
   3  10   6    4.43    1.14
  -3 -10  -6    4.35    1.01
   3  11   6    0.08    0.84
  -3 -11  -6    0.42    0.84
   3  12   6    2.78    1.31
  -3 -12  -6    2.53    1.14
   3  13   6    3.84    1.27
  -3 -13  -6    2.95    1.22
   3  14   6    5.70    1.31
  -3 -14  -6    4.81    1.22
   3  15   6   34.38    2.28
  -3 -15  -6   35.78    1.94
   3  16   6   18.90    1.81
  -3 -16  -6   21.43    1.86
   3  17   6   53.37    2.87
  -3 -17  -6   49.61    2.83
   3  18   6    1.43    1.81
  -3 -18  -6    1.52    1.60
   3  19   6    6.24    2.40
  -3 -19  -6    5.70    1.81
   3  20   6   18.39    3.00
  -3 -20  -6   16.12    2.57
   3  21   6   47.97    3.63
  -3 -21  -6   46.62    3.42
   3  22   6    3.08    2.24
  -3 -22  -6    2.62    2.03
   3  23   6   44.55    5.15
  -3 -23  -6   42.44    3.25
   3  24   6    2.07    2.03
  -3 -24  -6    0.80    1.90
   3  25   6   85.60    4.77
  -3 -25  -6   74.04    3.88
   3  26   6   13.75    2.78
  -3 -26  -6   13.88    2.62
   3  27   6   19.15    3.29
  -3 -27  -6   14.47    2.87
   3  28   6    5.02    2.78
  -3 -28  -6    4.13    2.32
   3  29   6    1.60    3.12
  -3 -29  -6    3.59    2.49
   3  30   6    0.63    4.13
  -3 -30  -6    0.97    2.83
   3  31   6    7.97    4.09
  -3 -31  -6    3.84    3.80
   3  32   6    0.25    3.21
  -3 -32  -6    2.15    2.53
   3  33   6    3.21    3.21
  -3 -33  -6    1.60    2.66
   3 -37   5   -0.13    1.86
  -3  37  -5    0.42    3.33
   3 -36   5    0.34    3.59
  -3  36  -5    1.18    1.94
   3 -35   5    0.80    1.56
  -3  35  -5    0.08    1.77
   3 -34   5    5.61    1.69
  -3  34  -5    7.30    2.07
   3 -33   5    5.74    2.32
  -3  33  -5    3.75    2.66
   3 -32   5    3.97    2.40
  -3  32  -5    6.88    3.88
   3 -31   5   -0.80    1.81
  -3  31  -5    0.84    1.77
   3 -30   5    3.46    1.77
  -3  30  -5    5.91    2.40
   3 -29   5    5.15    2.07
  -3  29  -5    5.44    2.28
   3 -28   5   27.51    2.74
  -3  28  -5   25.78    3.88
   3 -27   5    4.18    1.77
  -3  27  -5    5.99    1.90
   3 -26   5    1.60    1.35
  -3  26  -5    0.30    1.94
   3 -25   5   15.36    3.00
  -3  25  -5   15.19    2.28
   3 -24   5    0.63    1.52
  -3  24  -5    2.66    1.73
   3 -23   5    0.59    1.35
  -3  23  -5    0.59    2.49
   3 -22   5    7.80    1.22
  -3  22  -5    7.13    1.31
   3 -21   5   45.14    2.19
  -3  21  -5   47.63    2.11
   3 -20   5    1.43    0.93
  -3  20  -5    0.30    1.35
   3 -19   5   34.05    2.70
  -3  19  -5   33.46    1.90
   3 -18   5    6.08    1.05
  -3  18  -5    7.85    1.22
   3 -17   5   71.76    2.95
  -3  17  -5   73.11    3.16
   3 -16   5    0.51    0.76
  -3  16  -5   -0.08    0.89
   3 -15   5  138.33    4.51
   3 -14   5   19.28    1.69
  -3  14  -5   19.28    1.18
   3 -13   5   39.99    1.73
  -3  13  -5   34.26    1.60
   3 -12   5    5.65    0.59
  -3  12  -5    5.40    0.97
   3 -10   5    4.35    0.34
  -3   0  -5   69.19    2.40
   3   1   5  234.19   10.80
   3   2   5   41.51    1.90
  -3  -2  -5   43.20    1.73
   3   3   5   37.38    2.57
  -3  -3  -5   38.10    1.43
   3   4   5   18.52    1.05
  -3  -4  -5   20.67    1.05
   3   5   5   48.05    2.11
  -3  -5  -5   52.02    2.07
   3   6   5   12.83    0.97
  -3  -6  -5   11.10    0.84
   3   7   5   41.81    1.86
  -3  -7  -5   46.32    1.77
   3   8   5  181.15    6.03
  -3  -8  -5  183.14    5.78
   3   9   5   11.43    1.31
  -3  -9  -5   13.12    1.18
   3  10   5    5.99    1.18
  -3 -10  -5    5.15    0.93
   3  11   5  721.54   18.18
   3  12   5    5.15    1.39
  -3 -12  -5    4.35    1.10
   3  13   5   40.16    2.19
  -3 -13  -5   42.57    2.15
   3  14   5   18.56    1.90
  -3 -14  -5   21.56    1.65
   3  15   5  143.65    5.57
  -3 -15  -5  156.56    5.70
   3  16   5    0.17    1.39
  -3 -16  -5    0.30    1.35
   3  17   5   88.89    3.97
  -3 -17  -5   83.19    3.84
   3  18   5    9.58    1.90
  -3 -18  -5    7.13    1.69
   3  19   5   46.45    3.38
  -3 -19  -5   48.31    3.08
   3  20   5    3.21    2.32
  -3 -20  -5    4.05    2.15
   3  21   5   73.24    3.97
  -3 -21  -5   73.07    4.01
   3  22   5   12.78    2.53
  -3 -22  -5   13.37    2.24
   3  23   5    1.27    2.83
  -3 -23  -5    4.18    2.07
   3  24   5    3.16    3.08
  -3 -24  -5   -0.30    2.49
   3  25   5   22.36    4.13
  -3 -25  -5   22.74    2.53
   3  26   5    3.08    2.28
  -3 -26  -5    1.27    1.98
   3  27   5   10.13    2.70
  -3 -27  -5   10.50    2.32
   3  28   5   44.09    4.30
  -3 -28  -5   43.20    3.71
   3  29   5   11.43    2.78
  -3 -29  -5    8.23    2.49
   3  30   5    6.71    3.16
  -3 -30  -5    6.62    2.57
   3  31   5   -0.38    3.54
  -3 -31  -5   -2.45    2.91
   3  32   5   15.02    4.47
  -3 -32  -5    8.56    3.88
   3  33   5   13.42    3.29
  -3 -33  -5   11.60    2.57
   3  34   5    7.17    3.21
  -3 -34  -5    5.65    2.62
   3 -39   4    6.29    4.51
  -3  39  -4    8.99    4.94
   3 -38   4   -2.32    3.54
  -3  38  -4   -0.13    1.90
   3 -37   4    0.25    1.81
  -3  37  -4    0.17    2.03
   3 -36   4    3.42    1.94
  -3  36  -4    9.37    2.53
   3 -35   4   -0.25    2.07
  -3  35  -4   -0.42    2.36
   3 -34   4    1.69    1.94
  -3  34  -4    0.04    2.28
   3 -33   4    2.53    2.15
  -3  33  -4   -0.38    3.00
   3 -32   4    0.21    2.53
  -3  32  -4    1.39    2.32
   3 -31   4   16.75    2.40
  -3  31  -4   19.32    3.08
   3 -30   4   20.76    2.74
  -3  30  -4   28.39    3.42
   3 -29   4   17.80    2.36
  -3  29  -4   21.47    4.13
   3 -28   4    5.99    1.81
  -3  28  -4    9.03    2.03
   3 -27   4   28.56    3.42
  -3  27  -4   35.69    2.70
   3 -26   4   73.41    4.01
  -3  26  -4   74.12    3.75
   3 -25   4   26.96    2.07
  -3  25  -4   26.96    2.32
   3 -24   4   -0.46    1.31
  -3  24  -4   -0.30    1.86
   3 -23   4    1.56    1.43
  -3  23  -4   -0.55    1.77
   3 -22   4   14.81    1.69
  -3  22  -4   15.19    1.69
   3 -21   4   37.93    1.81
  -3  21  -4   35.99    2.32
   3 -20   4    6.79    1.18
  -3  20  -4    7.38    1.22
   3 -19   4   93.45    3.46
  -3  19  -4   89.56    3.38
   3 -18   4    8.52    1.10
  -3  18  -4    7.85    1.27
   3 -17   4   51.51    2.15
  -3  17  -4   45.48    3.16
   3 -16   4   25.19    1.43
  -3  16  -4   26.37    1.48
   3 -15   4  227.73    6.75
   3 -14   4   54.89    2.36
  -3  14  -4   50.71    2.11
   3 -13   4   59.70    2.36
  -3  13  -4   65.14    2.53
   3 -12   4    3.75    0.93
  -3  12  -4    3.25    0.72
   3 -11   4    0.17    0.46
  -3  11  -4    0.38    0.80
   3 -10   4    5.70    0.59
  -3  10  -4    5.99    0.63
   3  -9   4   52.90    2.91
  -3   9  -4   51.72    2.57
   3  -8   4   15.65    0.84
  -3   8  -4   15.53    0.84
   3  -6   4   21.47    0.84
   3  -5   4   51.38    1.81
  -3   5  -4   48.09    2.83
   3  -4   4   31.26    1.27
  -3   4  -4   32.40    1.31
   3  -3   4  665.98   24.93
   3  -2   4   10.17    0.63
  -3   2  -4   10.97    0.89
   3  -1   4  145.84    7.09
  -3   1  -4  139.47    5.95
   3   0   4    0.04    0.46
  -3   0  -4    0.08    0.34
   3   1   4  142.26    6.83
  -3  -1  -4  139.01    4.30
   3   2   4   10.46    0.80
  -3  -2  -4   10.25    0.68
   3   3   4  606.66   17.04
  -3  -3  -4  639.44   24.00
   3   4   4   32.91    1.69
  -3  -4  -4   33.20    1.56
   3   5   4   56.41    2.36
  -3  -5  -4   56.70    2.24
   3   6   4   20.55    2.32
  -3  -6  -4   24.09    1.27
   3   7   4  596.12   22.82
  -3  -7  -4  611.77   16.37
   3   8   4   14.60    1.35
  -3  -8  -4   15.61    1.22
   3   9   4   59.99    2.49
  -3  -9  -4   59.40    2.49
   3  10   4    8.02    1.01
  -3 -10  -4    6.20    0.84
   3  11   4    0.84    0.89
  -3 -11  -4    0.34    0.84
   3  12   4    3.21    1.39
  -3 -12  -4    3.63    1.18
   3  13   4   70.41    2.70
  -3 -13  -4   77.29    2.91
   3  14   4   61.72    2.91
  -3 -14  -4   65.22    2.74
   3  15   4  260.00    8.48
  -3 -15  -4  269.58    8.86
   3  16   4   36.79    2.36
  -3 -16  -4   32.36    2.07
   3  17   4   57.16    2.87
  -3 -17  -4   63.75    2.95
   3  18   4   10.50    2.11
  -3 -18  -4   11.18    1.94
   3  19   4  120.07    5.40
  -3 -19  -4  124.50    5.10
   3  20   4    8.86    2.03
  -3 -20  -4   10.21    1.94
   3  21   4   56.83    3.84
  -3 -21  -4   52.69    2.87
   3  22   4   18.90    2.95
  -3 -22  -4   21.77    2.57
   3  23   4   -0.89    2.11
  -3 -23  -4    0.34    1.86
   3  24   4    4.26    2.36
  -3 -24  -4    0.42    1.86
   3  25   4   45.44    3.75
  -3 -25  -4   41.85    3.12
   3  26   4  113.65    5.78
  -3 -26  -4  100.32    4.56
   3  27   4   52.36    3.42
  -3 -27  -4   49.53    3.67
   3  28   4    7.85    2.66
  -3 -28  -4    6.75    2.40
   3  29   4   33.20    3.80
  -3 -29  -4   28.43    3.21
   3  30   4   40.96    4.05
  -3 -30  -4   40.21    3.29
   3  31   4   27.38    3.84
  -3 -31  -4   23.50    3.54
   3  32   4    3.54    4.01
  -3 -32  -4    1.86    3.38
   3  33   4    4.51    3.16
  -3 -33  -4    1.81    2.83
   3  34   4    0.51    2.95
  -3 -34  -4    2.07    2.53
   3  35   4    0.17    3.63
  -3 -35  -4   -1.18    4.05
  -3  39  -3    2.49    2.36
   3 -38   3    1.31    1.56
  -3  38  -3   -0.04    2.91
   3 -37   3    2.66    2.40
  -3  37  -3    8.82    3.54
   3 -36   3    4.56    2.78
  -3  36  -3    6.03    2.95
   3 -35   3    4.94    3.08
  -3  35  -3    6.50    3.46
   3 -34   3    9.32    2.78
  -3  34  -3    7.17    2.57
   3 -33   3   17.59    2.32
  -3  33  -3   23.03    2.87
   3 -32   3   10.21    2.40
  -3  32  -3   11.52    2.78
   3 -31   3    3.67    1.77
  -3  31  -3    4.85    2.28
   3 -30   3    7.59    1.81
  -3  30  -3    8.06    2.24
   3 -29   3    0.97    1.69
  -3  29  -3    3.25    2.70
   3 -28   3   38.48    2.66
  -3  28  -3   39.15    3.08
   3 -27   3   60.29    3.08
  -3  27  -3   57.33    3.71
   3 -26   3   88.47    4.09
  -3  26  -3   90.03    6.71
   3 -25   3   21.35    2.03
  -3  25  -3   20.50    2.32
   3 -24   3    5.48    1.73
  -3  24  -3    4.98    1.98
   3 -23   3   29.83    1.98
  -3  23  -3   27.59    2.28
   3 -22   3   87.58    3.21
  -3  22  -3   76.61    3.80
   3 -21   3  126.27    4.85
  -3  21  -3  117.96    6.33
   3 -20   3    5.48    1.10
  -3  20  -3    5.19    1.35
   3 -19   3   14.13    1.43
  -3  19  -3   13.33    1.65
   3 -18   3    0.46    0.89
  -3  18  -3    0.46    1.01
   3 -17   3   23.84    1.43
  -3  17  -3   23.54    1.52
   3 -16   3   19.62    1.31
  -3  16  -3   17.63    1.35
   3 -15   3  185.29    5.48
  -3  15  -3  180.73    8.10
   3 -14   3   59.82    2.40
  -3  14  -3   56.11    2.32
   3 -13   3  181.45    5.53
  -3  13  -3  175.29    5.40
   3 -12   3   13.16    1.01
  -3  12  -3   11.77    0.97
   3 -11   3 1611.16   56.57
   3 -10   3   95.09    3.46
   3  -9   3    0.00    0.38
  -3   9  -3    0.00    0.46
   3  -8   3    3.88    0.59
  -3   8  -3    4.35    0.59
   3  -7   3  414.50   11.81
  -3   7  -3  408.80   11.64
   3  -6   3  248.28    7.51
  -3   6  -3  253.17    7.51
   3  -5   3  257.05    7.80
  -3   5  -3  265.53    7.93
   3  -4   3  227.56    6.88
  -3   4  -3  228.91    7.34
   3  -3   3  173.05    5.57
  -3   3  -3  178.41    5.65
   3  -2   3   14.60    0.84
  -3   2  -3   14.89    0.84
   3  -1   3  215.79    6.75
  -3   1  -3  214.36    6.58
   3   0   3  381.97   11.35
  -3   0  -3  380.37   10.42
   3   1   3  211.87    6.92
  -3  -1  -3  214.48    6.75
   3   2   3   14.22    0.97
  -3  -2  -3   13.54    0.80
   3   3   3  171.33    5.82
  -3  -3  -3  171.79    5.61
   3   4   3  219.50    7.47
  -3  -4  -3  222.58    7.26
   3   5   3  264.48   11.85
  -3  -5  -3  264.94    8.31
   3   6   3  259.58    8.61
  -3  -6  -3  266.46    8.10
   3   7   3  432.26   12.87
  -3  -7  -3  430.87   12.07
   3   8   3    3.84    0.93
  -3  -8  -3    4.98    0.84
   3   9   3    0.17    0.68
  -3  -9  -3    0.55    0.63
   3  10   3  104.79    4.18
  -3 -10  -3  105.77    5.32
  -3 -11  -3 1773.75   46.03
   3  12   3   13.92    1.48
  -3 -12  -3   11.85    1.18
   3  13   3  195.50    6.58
  -3 -13  -3  214.31    7.13
   3  14   3   60.29    2.95
  -3 -14  -3   70.16    2.91
   3  15   3  202.92    6.16
  -3 -15  -3  215.12    6.96
   3  16   3   21.52    1.98
  -3 -16  -3   23.33    1.73
   3  17   3   28.98    2.19
  -3 -17  -3   31.51    2.07
   3  18   3    1.43    1.43
  -3 -18  -3    2.40    1.27
   3  19   3   22.53    2.70
  -3 -19  -3   21.85    2.15
   3  20   3    5.86    2.19
  -3 -20  -3    7.05    2.07
   3  21   3  219.12    8.10
  -3 -21  -3  217.94    6.96
   3  22   3  130.87    6.45
  -3 -22  -3  135.76    4.94
   3  23   3   48.39    3.97
  -3 -23  -3   44.85    2.91
   3  24   3    7.64    2.24
  -3 -24  -3    8.56    1.86
   3  25   3   28.05    2.70
  -3 -25  -3   29.83    2.45
   3  26   3  122.72    6.62
  -3 -26  -3  118.29    6.54
   3  27   3   94.33    5.02
  -3 -27  -3   77.29    3.97
   3  28   3   58.60    4.26
  -3 -28  -3   57.88    3.50
   3  29   3    3.33    2.78
  -3 -29  -3   -0.76    2.53
   3  30   3   11.85    3.33
  -3 -30  -3   12.74    3.08
   3  31   3    8.02    3.29
  -3 -31  -3    5.70    3.04
   3  32   3   21.60    4.13
  -3 -32  -3   14.09    3.12
   3  33   3   34.85    3.97
  -3 -33  -3   28.14    3.29
   3  34   3   19.74    3.80
  -3 -34  -3   18.10    3.16
   3  35   3    6.75    3.84
  -3 -35  -3    3.71    3.38
   3 -39   2    0.93    1.94
  -3  39  -2    4.39    3.63
   3 -38   2   -0.46    3.29
  -3  38  -2    0.42    3.80
   3 -37   2    2.45    2.74
  -3  37  -2    8.10    3.46
   3 -36   2   12.91    3.50
  -3  36  -2   18.18    3.75
   3 -35   2   12.70    2.87
  -3  35  -2   18.23    3.08
   3 -34   2   -1.31    2.03
  -3  34  -2    1.94    2.62
   3 -33   2   -1.14    2.24
  -3  33  -2   -0.42    2.83
   3 -32   2   15.53    2.62
  -3  32  -2   17.34    3.12
   3 -31   2    4.94    2.11
  -3  31  -2    6.92    3.04
   3 -30   2   15.23    2.62
  -3  30  -2   17.04    4.60
   3 -29   2   12.36    2.11
  -3  29  -2   10.38    2.36
   3 -28   2   13.71    2.40
  -3  28  -2   15.31    2.36
   3 -27   2    0.72    1.56
  -3  27  -2    0.72    1.77
   3 -26   2   10.38    2.62
  -3  26  -2    9.53    2.15
   3 -25   2   28.39    2.28
  -3  25  -2   28.77    2.28
   3 -24   2   11.81    1.48
  -3  24  -2   10.55    1.65
   3 -23   2    0.55    1.35
  -3  23  -2    1.05    1.39
   3 -22   2   28.77    1.86
  -3  22  -2   28.14    2.24
   3 -21   2   23.92    1.98
  -3  21  -2   23.37    2.95
   3 -20   2   71.72    2.95
  -3  20  -2   65.98    3.00
   3 -19   2   84.92    3.42
  -3  19  -2   78.26    3.08
   3 -18   2  304.64   12.91
  -3  18  -2  306.66   12.02
   3 -17   2   11.43    1.14
  -3  17  -2   10.50    1.14
   3 -16   2   80.66    3.04
  -3  16  -2   78.51    3.21
   3 -15   2   33.33    1.56
  -3  15  -2   35.44    1.98
   3 -14   2    1.27    0.80
  -3  14  -2    0.17    0.84
   3 -13   2  162.97    5.61
  -3  13  -2  166.05    5.19
   3 -12   2  197.14    6.24
  -3  12  -2  184.70    5.74
   3 -11   2  120.07    4.18
  -3  11  -2  112.73    3.92
   3 -10   2  217.31    6.88
  -3  10  -2  210.10    6.50
   3  -9   2    1.22    0.59
  -3   9  -2    0.97    0.68
   3  -8   2  869.62   23.20
  -3   8  -2  874.68   22.99
   3  -7   2  303.42    9.62
  -3   7  -2  302.70    8.99
   3  -6   2  142.97    4.68
  -3   6  -2  140.23    4.60
   3  -5   2  226.72    7.26
  -3   5  -2  225.87    7.13
   3  -4   2   54.59    2.32
  -3   4  -2   54.89    2.28
   3  -3   2  661.00   18.73
  -3   3  -2  643.03   26.45
   3  -2   2   48.18    2.11
  -3   2  -2   50.50    2.24
   3  -1   2  565.11   15.57
  -3   1  -2  554.81   15.82
   3   0   2    0.72    0.38
  -3   0  -2    0.51    0.34
   3   1   2  567.47   16.92
  -3  -1  -2  560.64   23.12
   3   2   2   47.59    2.07
  -3  -2  -2   51.43    2.24
   3   3   2  650.79   18.35
  -3  -3  -2  633.11   18.10
   3   4   2   54.25    2.40
  -3  -4  -2   56.74    2.36
   3   5   2  229.54    7.72
  -3  -5  -2  230.68    7.85
   3   6   2  150.74    5.91
  -3  -6  -2  148.29    5.27
   3   7   2  314.17   10.72
  -3  -7  -2  310.38    9.79
   3   8   2  895.44   34.38
  -3  -8  -2  907.93   24.85
   3   9   2    0.63    0.76
  -3  -9  -2    0.80    0.63
   3  10   2  222.29    7.43
  -3 -10  -2  227.48    7.38
   3  11   2  126.02    5.40
  -3 -11  -2  126.39    4.43
   3  12   2  215.54    6.67
  -3 -12  -2  220.94    7.21
   3  13   2  175.33    6.08
  -3 -13  -2  179.43    6.12
   3  14   2    0.21    0.89
  -3 -14  -2    1.10    0.84
   3  15   2   37.21    2.15
  -3 -15  -2   40.88    2.15
   3  16   2   87.54    3.50
  -3 -16  -2   91.42    3.46
   3  17   2   10.00    1.56
  -3 -17  -2   12.11    1.35
   3  18   2  373.78   11.60
  -3 -18  -2  376.02   10.46
   3  19   2  111.29    4.68
  -3 -19  -2  114.92    4.22
   3  20   2   96.27    3.71
  -3 -20  -2   99.86    3.88
   3  21   2   29.40    2.66
  -3 -21  -2   40.16    2.66
   3  22   2   48.05    3.04
  -3 -22  -2   46.32    2.78
   3  23   2    0.72    1.69
  -3 -23  -2   -0.21    1.43
   3  24   2   15.10    2.19
  -3 -24  -2   14.60    1.81
   3  25   2   42.53    3.16
  -3 -25  -2   39.53    2.66
   3  26   2   13.84    2.66
  -3 -26  -2   14.81    2.36
   3  27   2    3.92    2.36
  -3 -27  -2    2.45    2.03
   3  28   2   16.12    3.08
  -3 -28  -2   21.47    3.00
   3  29   2   18.14    3.92
  -3 -29  -2   15.02    3.12
   3  30   2   23.58    2.95
  -3 -30  -2   22.11    2.95
   3  31   2    3.42    2.66
  -3 -31  -2    3.80    2.32
   3  32   2   28.35    4.05
  -3 -32  -2   18.44    3.16
   3  33   2    1.14    3.04
  -3 -33  -2    0.72    2.36
   3  34   2   -1.35    4.18
  -3 -34  -2   -0.42    3.04
   3  35   2   13.20    4.89
  -3 -35  -2   12.61    3.88
   3  36   2   24.05    3.80
  -3 -36  -2   17.38    3.25
   3 -38   1    0.59    3.29
  -3  38  -1    2.53    5.40
   3 -37   1    0.93    2.36
  -3  37  -1    1.22    2.78
   3 -36   1   12.57    3.12
  -3  36  -1   11.01    3.59
   3 -35   1    2.57    2.24
  -3  35  -1    4.73    2.78
   3 -34   1    6.08    2.15
  -3  34  -1    5.82    2.62
   3 -33   1    1.10    2.83
  -3  33  -1    4.13    4.98
   3 -32   1    2.11    2.24
  -3  32  -1    0.21    2.49
   3 -31   1   45.27    3.63
  -3  31  -1   54.46    4.51
   3 -30   1    0.46    2.07
  -3  30  -1    2.24    2.32
   3 -29   1   69.95    3.75
  -3  29  -1   59.53    3.80
   3 -28   1  169.81    6.29
  -3  28  -1  161.37    8.40
   3 -27   1    1.52    1.52
  -3  27  -1    0.80    1.81
   3 -26   1   42.91    2.83
  -3  26  -1   42.10    2.74
   3 -25   1   22.36    1.86
  -3  25  -1   26.16    2.19
   3 -24   1    0.00    1.39
  -3  24  -1    0.59    2.15
   3 -23   1   -0.51    1.10
  -3  23  -1    0.46    1.39
   3 -22   1   52.69    2.78
  -3  22  -1   52.14    3.92
   3 -21   1  215.07    6.62
  -3  21  -1  214.02    7.51
   3 -20   1    0.25    1.14
  -3  20  -1   -0.17    1.22
   3 -19   1   12.40    1.60
  -3  19  -1   11.81    1.77
   3 -18   1    5.65    1.01
  -3  18  -1    6.08    1.27
   3 -17   1   96.23    3.92
  -3  17  -1   91.63    3.50
   3 -16   1   31.22    1.69
  -3  16  -1   31.05    1.81
   3 -15   1  447.45   13.29
  -3  15  -1  429.35   12.45
   3 -14   1    5.53    0.80
  -3  14  -1    5.48    0.97
   3 -13   1  183.60    6.29
  -3  13  -1  178.79    5.99
   3 -12   1   39.87    1.86
  -3  12  -1   38.52    1.81
   3 -11   1  415.13   12.70
  -3  11  -1  407.96   12.53
   3 -10   1  291.60    9.24
  -3  10  -1  303.50    9.32
   3  -9   1  154.70    5.78
  -3   9  -1  158.71    5.61
   3  -8   1  163.56    5.53
  -3   8  -1  163.01    5.19
   3  -7   1 1489.40   40.71
  -3   7  -1 1482.74   39.45
   3  -6   1   13.71    0.93
  -3   6  -1   12.99    0.84
   3  -5   1  146.81    5.32
  -3   5  -1  142.09    4.89
   3  -4   1   10.08    0.84
  -3   4  -1    9.66    0.76
   3  -3   1    8.40    0.72
  -3   3  -1    8.44    0.72
   3  -2   1  355.10   11.39
  -3   2  -1  339.95   10.76
   3  -1   1  433.90   13.20
  -3   1  -1  413.91   12.74
   3   0   1  851.23   23.71
  -3   0  -1  850.63   24.38
   3   1   1  425.84   13.42
  -3  -1  -1  423.10   13.20
   3   2   1  357.12   10.76
  -3  -2  -1  347.88   10.67
   3   3   1    8.99    0.76
  -3  -3  -1    8.99    0.72
   3   4   1   11.05    1.05
  -3  -4  -1    9.75    0.84
   3   5   1  147.74    5.48
  -3  -5  -1  140.70    5.44
   3   6   1   14.85    1.27
  -3  -6  -1   14.09    1.10
   3   7   1 1557.24   60.24
  -3  -7  -1 1538.04   42.57
   3   8   1  168.96    6.16
  -3  -8  -1  161.07    5.78
   3   9   1  162.09    6.33
  -3  -9  -1  165.04    5.95
   3  10   1  315.86    9.91
  -3 -10  -1  313.50    9.96
   3  11   1  435.00   13.88
  -3 -11  -1  430.11   13.25
   3  12   1   40.84    2.03
  -3 -12  -1   39.23    1.90
   3  13   1  189.30    6.83
  -3 -13  -1  194.78    6.79
   3  14   1    3.84    1.39
  -3 -14  -1    3.75    1.22
   3  15   1  445.08   13.54
  -3 -15  -1  478.71   14.47
   3  16   1   29.66    1.86
  -3 -16  -1   33.12    1.73
   3  17   1  100.20    5.06
  -3 -17  -1  102.81    5.06
   3  18   1    5.36    1.39
  -3 -18  -1    7.17    1.27
   3  19   1   14.43    1.60
  -3 -19  -1   15.44    1.60
   3  20   1    0.00    1.48
  -3 -20  -1   -1.52    1.27
   3  21   1  265.95    8.61
  -3 -21  -1  259.58    8.52
   3  22   1   65.86    3.54
  -3 -22  -1   61.13    3.00
   3  23   1    1.14    1.77
  -3 -23  -1    1.81    1.69
   3  24   1    1.39    2.45
  -3 -24  -1   -0.80    2.07
   3  25   1   28.65    2.57
  -3 -25  -1   29.40    2.40
   3  26   1   56.87    3.80
  -3 -26  -1   54.68    3.38
   3  27   1    0.08    1.86
  -3 -27  -1   -0.84    2.32
   3  28   1  231.74    8.90
  -3 -28  -1  215.07   11.69
   3  29   1   80.16    4.89
  -3 -29  -1   84.16    5.57
   3  30   1    0.84    2.03
  -3 -30  -1    1.69    2.78
   3  31   1   68.68    4.64
  -3 -31  -1   68.01    4.47
   3  32   1    3.04    3.25
  -3 -32  -1   -0.08    2.49
   3  33   1    2.07    3.12
  -3 -33  -1    2.83    2.66
   3  34   1    4.18    3.38
  -3 -34  -1    6.20    2.95
   3  35   1    5.10    4.26
  -3 -35  -1    3.25    2.91
   3  36   1   12.66    4.68
  -3 -36  -1    9.66    2.91
   3 -38   0    1.10    3.84
  -3  38   0    0.13    4.35
   3 -37   0    0.17    2.57
  -3  37   0    0.25    3.04
   3 -36   0    7.38    2.70
  -3  36   0    2.45    3.63
   3 -35   0   55.27    4.01
  -3  35   0   57.25    4.47
   3 -34   0   10.93    2.70
  -3  34   0   11.48    3.08
   3 -33   0    1.18    3.12
  -3  33   0    1.98    3.42
   3 -32   0   14.68    2.78
  -3  32   0   16.66    2.87
   3 -31   0   63.37    4.01
  -3  31   0   63.11    4.85
   3 -30   0    1.10    1.81
  -3  30   0    1.35    2.32
   3 -29   0    7.51    1.86
  -3  29   0    8.65    2.49
   3 -28   0   14.43    2.15
  -3  28   0   14.18    2.15
   3 -27   0    5.44    1.65
  -3  27   0    5.36    1.81
   3 -26   0    2.62    1.60
  -3  26   0    0.97    1.60
   3 -25   0   52.27    3.00
  -3  25   0   49.19    3.00
   3 -24   0    1.86    1.18
  -3  24   0    2.62    1.65
   3 -23   0   18.06    1.86
  -3  23   0   15.95    1.81
   3 -22   0   -0.51    1.22
  -3  22   0   -0.46    1.39
   3 -21   0  129.64    4.68
  -3  21   0  123.95    4.73
   3 -20   0  279.24    9.03
  -3  20   0  268.48    8.14
   3 -19   0   10.76    1.56
  -3  19   0   10.29    1.86
   3 -18   0  416.35   11.77
  -3  18   0  410.11   16.41
   3 -17   0  321.85    9.87
  -3  17   0  323.16    9.41
   3 -16   0   56.62    2.49
  -3  16   0   54.51    2.36
   3 -15   0  292.15    8.90
  -3  15   0  279.83    9.15
   3 -14   0  237.64    7.55
  -3  14   0  239.71    7.55
   3 -13   0   23.33    1.52
  -3  13   0   25.48    1.77
   3 -12   0   78.39    3.12
  -3  12   0   77.84    3.04
   3 -11   0  455.84   14.01
  -3  11   0  461.92   13.84
   3 -10   0   98.47    4.13
  -3  10   0   96.48    3.84
   3  -9   0  354.08   11.52
  -3   9   0  353.62   10.93
   3  -8   0  544.98   17.47
  -3   8   0  532.92   15.95
   3  -7   0 1232.35   33.88
  -3   7   0 1217.42   32.91
   3  -6   0  356.40   11.39
  -3   6   0  352.94   10.84
   3  -5   0   45.98    2.07
  -3   5   0   48.18    2.19
   3  -4   0   24.09    1.27
  -3   4   0   22.32    1.22
   3  -3   0 3239.86   83.41
  -3   3   0 3201.47   81.04
   3  -2   0  317.30   10.88
  -3   2   0  326.70   11.35
   3  -1   0   44.47    2.07
  -3   1   0   43.20    2.19
   3   0   0    1.98    0.55
  -3   0   0    1.01    0.51
   3   1   0   44.13    2.19
  -3  -1   0   45.31    2.24
   3   2   0  332.53   10.93
  -3  -2   0  320.33   10.67
   3   3   0 3238.47   81.46
  -3  -3   0 3160.09   80.33
   3   4   0   23.92    1.43
  -3  -4   0   21.98    1.31
   3   5   0   48.26    2.32
  -3  -5   0   47.97    2.40
   3   6   0  352.86   11.98
  -3  -6   0  349.02   11.69
   3   7   0 1249.48   34.76
  -3  -7   0 1236.61   35.10
   3   8   0  552.11   16.66
  -3  -8   0  554.73   17.59
   3   9   0  356.74   11.64
  -3  -9   0  354.67   11.73
   3  10   0   95.26    4.43
  -3 -10   0   99.44    4.51
   3  11   0  471.11   14.81
  -3 -11   0  468.62   14.05
   3  12   0   78.34    3.59
  -3 -12   0   81.68    3.67
   3  13   0   26.92    1.77
  -3 -13   0   25.78    1.48
   3  14   0  238.66    7.89
  -3 -14   0  234.99    8.14
   3  15   0  292.11    9.79
  -3 -15   0  303.88    9.70
   3  16   0   54.00    2.62
  -3 -16   0   54.55    2.62
   3  17   0  340.33   11.60
  -3 -17   0  336.03   15.02
   3  18   0  429.43   13.67
  -3 -18   0  432.89   22.02
   3  19   0    8.06    1.65
  -3 -19   0    9.79    1.81
   3  20   0  304.26    9.45
  -3 -20   0  324.00   15.31
   3  21   0  143.61    8.40
  -3 -21   0  150.23    5.95
   3  22   0   -0.34    2.07
  -3 -22   0    0.25    1.48
   3  23   0   16.41    3.08
  -3 -23   0   18.94    2.19
   3  24   0    1.27    2.53
  -3 -24   0    1.43    1.65
   3  25   0   59.57    4.77
  -3 -25   0   56.32    3.67
   3  26   0    1.27    2.78
  -3 -26   0    2.19    2.15
   3  27   0    5.44    2.49
  -3 -27   0    4.89    2.11
   3  28   0   17.13    3.16
  -3 -28   0   13.67    2.70
   3  29   0   13.37    2.95
  -3 -29   0   11.43    2.49
   3  30   0    1.60    2.70
  -3 -30   0   -0.72    2.19
   3  31   0   80.54    4.73
  -3 -31   0   67.71    3.84
   3  32   0   17.47    3.12
  -3 -32   0   13.80    2.57
   3  33   0    0.59    3.29
  -3 -33   0    0.76    2.70
   3  34   0   16.96    3.29
  -3 -34   0   16.88    2.70
   3  35   0   68.13    5.57
  -3 -35   0   64.00    5.10
   3  36   0    1.48    3.54
  -3 -36   0    5.06    3.29
   3  37   0   -0.25    3.33
  -3 -37   0   -0.08    2.95
   3 -38  -1    3.33    5.57
  -3  38   1    4.18    7.09
   3 -37  -1   -2.49    4.01
  -3  37   1    1.01    6.45
   3 -36  -1    0.08    2.62
  -3  36   1    1.10    3.38
   3 -35  -1   -0.93    2.87
  -3  35   1   -0.42    2.95
   3 -34  -1    2.66    2.24
  -3  34   1    4.26    2.66
   3 -33  -1   -1.69    2.28
  -3  33   1   -0.72    2.87
   3 -32  -1   63.96    4.43
  -3  32   1   68.72    4.22
   3 -31  -1   14.05    2.78
  -3  31   1   18.06    3.12
   3 -30  -1   16.66    3.04
  -3  30   1   20.59    3.00
   3 -29  -1   73.15    4.05
  -3  29   1   73.15    4.30
   3 -28  -1  100.83    5.15
  -3  28   1   97.75    5.02
   3 -27  -1   31.39    2.57
  -3  27   1   28.94    2.62
   3 -26  -1   39.61    2.87
  -3  26   1   39.36    3.12
   3 -25  -1   26.62    2.28
  -3  25   1   26.96    2.32
   3 -24  -1   11.81    2.07
  -3  24   1   12.07    2.07
   3 -23  -1  115.51    4.64
  -3  23   1  100.15    4.30
   3 -22  -1   38.14    2.83
  -3  22   1   38.22    2.57
   3 -21  -1  256.00    8.78
  -3  21   1  231.15    7.30
   3 -20  -1    2.15    1.18
  -3  20   1    1.73    1.60
   3 -19  -1   17.59    1.73
  -3  19   1   19.32    1.90
   3 -18  -1  194.40    7.00
  -3  18   1  183.14    6.75
   3 -17  -1  163.82    5.06
  -3  17   1  164.87    5.19
   3 -16  -1   10.42    1.43
  -3  16   1    7.85    1.52
   3 -15  -1  362.98   10.80
  -3  15   1  356.91   10.76
   3 -14  -1   18.06    1.31
  -3  14   1   16.66    1.39
   3 -13  -1  133.82    4.64
  -3  13   1  142.00    5.02
   3 -12  -1  476.05   15.27
  -3  12   1  469.85   14.68
   3 -11  -1 1168.44   31.77
  -3  11   1 1204.13   43.37
   3 -10  -1 1044.57   41.72
  -3  10   1 1068.96   30.12
   3  -9  -1   79.10    3.25
  -3   9   1   74.59    3.08
   3  -8  -1 1213.11   33.46
  -3   8   1 1192.78   33.92
   3  -7  -1  333.96   10.67
  -3   7   1  351.30   11.81
   3  -6  -1  506.13   16.03
  -3   6   1  497.35   15.95
   3  -5  -1  559.96   16.37
  -3   5   1  561.73   16.45
   3  -4  -1  113.40    4.56
  -3   4   1  110.66    4.39
   3  -3  -1  615.61   19.20
  -3   3   1  606.16   18.10
   3  -2  -1  226.46    8.06
  -3   2   1  225.96    8.35
   3  -1  -1 2724.20   69.53
  -3   1   1 2675.18   69.15
   3   0  -1 3548.72   89.61
  -3   0   1 3536.82   90.70
   3   1  -1 2672.10   70.16
  -3  -1   1 2625.35   69.53
   3   2  -1  227.69    7.72
  -3  -2   1  219.38    7.59
   3   3  -1  642.99   19.53
  -3  -3   1  626.24   19.20
   3   4  -1  113.99    4.47
  -3  -4   1  108.76    4.47
   3   5  -1  568.95   16.96
  -3  -5   1  561.14   17.55
   3   6  -1  509.88   15.90
  -3  -6   1  492.21   23.12
   3   7  -1  333.96   11.01
  -3  -7   1  352.02   16.96
   3   8  -1 1253.61   51.38
  -3  -8   1 1194.55   46.91
   3   9  -1   83.57    4.85
  -3  -9   1   72.82    4.68
   3  10  -1 1065.84   44.30
  -3 -10   1 1030.36   42.31
   3  11  -1 1255.72   46.36
  -3 -11   1 1210.16   33.24
   3  12  -1  489.59   21.39
  -3 -12   1  487.48   15.99
   3  13  -1  139.39    4.73
  -3 -13   1  144.92    5.32
   3  14  -1   16.16    1.65
  -3 -14   1   18.56    1.48
   3  15  -1  355.01   11.01
  -3 -15   1  355.64   11.77
   3  16  -1    7.26    1.18
  -3 -16   1    6.62    1.05
   3  17  -1  163.60    5.32
  -3 -17   1  170.35    5.40
   3  18  -1  189.68    7.05
  -3 -18   1  190.35    7.72
   3  19  -1   21.43    2.19
  -3 -19   1   18.73    1.86
   3  20  -1    2.32    1.48
  -3 -20   1    4.60    1.35
   3  21  -1  245.49    8.35
  -3 -21   1  260.68    7.97
   3  22  -1   42.95    3.08
  -3 -22   1   42.78    2.83
   3  23  -1  106.27    4.60
  -3 -23   1  110.57    4.60
   3  24  -1   15.74    2.07
  -3 -24   1   12.57    1.86
   3  25  -1   23.88    2.74
  -3 -25   1   26.75    2.28
   3  26  -1   45.77    3.12
  -3 -26   1   42.40    2.83
   3  27  -1   29.83    3.12
  -3 -27   1   28.52    2.83
   3  28  -1  112.09    7.30
  -3 -28   1   93.66    4.43
   3  29  -1   80.58    4.56
  -3 -29   1   77.20    4.18
   3  30  -1   19.58    3.21
  -3 -30   1   16.96    2.36
   3  31  -1   18.65    3.16
  -3 -31   1   14.93    2.66
   3  32  -1   70.24    5.32
  -3 -32   1   63.45    4.09
   3  33  -1   -0.30    2.49
  -3 -33   1   -1.27    2.11
   3  34  -1    3.16    3.38
  -3 -34   1    3.80    2.78
   3  35  -1    0.55    3.12
  -3 -35   1    0.30    2.19
   3  36  -1    1.14    3.12
  -3 -36   1   -0.46    2.66
   3  37  -1   -0.25    4.60
  -3 -37   1    1.73    3.04
   3 -37  -2   10.42    3.38
  -3  37   2   13.20    3.92
   3 -36  -2   17.42    3.92
  -3  36   2   23.25    4.73
   3 -35  -2   -0.42    2.45
  -3  35   2    2.40    2.95
   3 -34  -2    5.06    2.74
  -3  34   2    5.65    3.04
   3 -33  -2    2.40    2.57
  -3  33   2    2.11    2.49
   3 -32  -2   32.11    3.12
  -3  32   2   29.83    3.59
   3 -31  -2   14.22    2.49
  -3  31   2    8.86    2.45
   3 -30  -2   18.86    2.57
  -3  30   2   21.90    2.91
   3 -29  -2   34.76    3.12
  -3  29   2   36.58    3.54
   3 -28  -2  114.58    5.53
  -3  28   2  125.21    5.36
   3 -27  -2    2.24    2.62
  -3  27   2   -0.25    2.15
   3 -26  -2    1.48    1.90
  -3  26   2    0.89    2.07
   3 -25  -2    0.51    1.98
  -3  25   2    0.17    1.86
   3 -24  -2   31.18    2.53
  -3  24   2   31.30    2.74
   3 -23  -2   95.60    4.64
  -3  23   2   87.41    4.30
   3 -22  -2    8.94    1.69
  -3  22   2   10.13    1.81
   3 -21  -2   26.03    1.90
  -3  21   2   27.84    2.03
   3 -20  -2   58.43    3.00
  -3  20   2   61.81    3.88
   3 -19  -2   69.65    3.29
  -3  19   2   63.16    3.04
   3 -18  -2  662.69   17.93
  -3  18   2  637.16   19.66
   3 -17  -2   14.30    1.73
  -3  17   2   10.46    1.86
   3 -16  -2   29.28    1.65
  -3  16   2   29.87    1.90
   3 -15  -2  645.35   17.97
  -3  15   2  625.90   18.35
   3 -14  -2 1110.05   29.28
  -3  14   2 1100.09   29.62
   3 -13  -2   54.08    2.70
  -3  13   2   53.24    2.57
   3 -12  -2  411.54   12.91
  -3  12   2  403.78   12.78
   3 -11  -2    0.04    0.76
  -3  11   2    0.21    0.76
   3 -10  -2   28.73    1.69
  -3  10   2   30.25    1.81
   3  -9  -2   10.72    1.01
  -3   9   2   11.48    1.01
   3  -8  -2  709.60   20.63
  -3   8   2  728.96   21.09
   3  -7  -2  748.37   22.23
  -3   7   2  762.17   23.08
   3  -6  -2    4.51    0.72
  -3   6   2    5.15    0.72
   3  -5  -2  334.38   10.88
  -3   5   2  332.53   15.69
   3  -4  -2 1243.28   46.53
  -3   4   2 1231.72   46.91
   3  -3  -2   52.10    3.21
  -3   3   2   49.70    3.21
   3  -2  -2   20.12    1.86
  -3   2   2   21.30    1.73
   3  -1  -2 1031.66   43.20
  -3   1   2  994.54   41.89
   3   0  -2    3.50    1.27
  -3   0   2    3.08    1.31
   3   1  -2 1055.88   29.19
  -3  -1   2 1008.42   27.89
   3   2  -2   20.25    1.39
  -3  -2   2   19.66    1.22
   3   3  -2   46.20    2.19
  -3  -3   2   46.79    2.24
   3   4  -2 1245.35   34.72
  -3  -4   2 1168.82   32.40
   3   5  -2  332.31   11.48
  -3  -5   2  319.62   11.05
   3   6  -2    6.33    0.80
  -3  -6   2    6.45    0.80
   3   7  -2  756.30   22.57
  -3  -7   2  736.14   22.28
   3   8  -2  744.87   22.61
  -3  -8   2  698.89   20.55
   3   9  -2   11.01    1.10
  -3  -9   2   12.19    1.22
   3  10  -2   29.62    1.90
  -3 -10   2   28.01    1.73
   3  11  -2    0.89    1.01
  -3 -11   2   -0.08    0.80
   3  12  -2  411.12   13.12
  -3 -12   2  403.61   12.83
   3  13  -2   50.71    2.70
  -3 -13   2   53.03    2.78
   3  14  -2 1057.65   28.39
  -3 -14   2 1091.65   30.97
   3  15  -2  585.40   16.45
  -3 -15   2  612.78   18.39
   3  16  -2   26.83    1.94
  -3 -16   2   29.62    1.81
   3  17  -2   15.95    1.56
  -3 -17   2   14.51    1.35
   3  18  -2  617.00   17.97
  -3 -18   2  666.95   18.82
   3  19  -2   64.34    3.16
  -3 -19   2   63.96    3.04
   3  20  -2   53.83    2.83
  -3 -20   2   57.00    2.83
   3  21  -2   29.36    2.70
  -3 -21   2   28.98    2.40
   3  22  -2    9.03    1.98
  -3 -22   2    8.99    1.73
   3  23  -2   83.83    3.63
  -3 -23   2   86.32    3.71
   3  24  -2   32.48    2.62
  -3 -24   2   31.30    2.24
   3  25  -2    0.21    1.69
  -3 -25   2    0.63    1.39
   3  26  -2    0.63    1.81
  -3 -26   2    2.49    1.60
   3  27  -2   -0.59    1.86
  -3 -27   2    0.13    1.52
   3  28  -2  114.12    6.16
  -3 -28   2  119.18    5.06
   3  29  -2   38.22    3.54
  -3 -29   2   37.51    2.95
   3  30  -2   21.47    3.12
  -3 -30   2   20.46    2.66
   3  31  -2   12.36    2.95
  -3 -31   2   11.26    2.57
   3  32  -2   33.67    4.22
  -3 -32   2   29.87    3.12
   3  33  -2    2.70    3.92
  -3 -33   2    1.86    2.49
   3  34  -2    3.46    2.91
  -3 -34   2    4.26    2.66
   3  35  -2    1.39    3.63
  -3 -35   2    1.10    2.78
   3  36  -2   20.67    3.59
  -3 -36   2   17.51    3.08
   3  37  -2   12.87    3.42
  -3 -37   2    9.79    3.12
   3 -36  -3   13.58    3.00
  -3  36   3   14.89    3.33
   3 -35  -3    1.90    3.50
  -3  35   3    1.14    4.30
   3 -34  -3    0.97    2.78
  -3  34   3   -2.70    3.12
   3 -33  -3    1.86    2.78
  -3  33   3    1.22    3.12
   3 -32  -3   24.00    3.00
  -3  32   3   31.22    3.29
   3 -31  -3    8.18    2.70
  -3  31   3    5.23    2.53
   3 -30  -3   -0.76    2.40
  -3  30   3    0.84    2.03
   3 -29  -3   32.02    3.16
  -3  29   3   33.96    3.21
   3 -28  -3   20.04    2.87
  -3  28   3   20.88    2.95
   3 -27  -3  136.69    5.70
  -3  27   3  139.30    6.24
   3 -26  -3  155.46    6.45
  -3  26   3  149.43    6.20
   3 -25  -3    0.89    1.81
  -3  25   3   -0.63    1.65
   3 -24  -3   15.10    2.28
  -3  24   3   16.83    2.57
   3 -23  -3  286.88    9.96
  -3  23   3  282.19    9.83
   3 -22  -3   30.42    2.28
  -3  22   3   31.26    2.57
   3 -21  -3   55.10    3.29
  -3  21   3   47.04    2.91
   3 -20  -3    5.15    1.56
  -3  20   3    5.36    1.73
   3 -19  -3   41.30    2.57
  -3  19   3   42.53    3.21
   3 -18  -3   41.22    2.28
  -3  18   3   44.72    2.45
   3 -17  -3   84.92    3.63
  -3  17   3   84.76    5.15
   3 -16  -3   73.62    3.59
  -3  16   3   58.13    4.77
   3 -15  -3   17.80    1.65
  -3  15   3   19.15    2.40
   3 -14  -3   17.59    2.03
  -3  14   3   13.16    2.11
   3 -13  -3    7.05    1.81
  -3  13   3    7.68    2.07
   3 -12  -3   11.69    1.39
  -3  12   3   13.20    1.43
   3 -11  -3  418.50   18.65
  -3  11   3  435.51   13.84
   3 -10  -3  476.05   13.67
  -3  10   3  465.46   13.71
   3  -9  -3  161.45    5.74
  -3   9   3  156.73    5.78
   3  -8  -3   37.34    1.90
  -3   8   3   36.32    1.90
   3  -7  -3  247.01    8.90
  -3   7   3  255.03    8.94
   3  -6  -3  484.65   15.02
  -3   6   3  479.00   15.02
   3  -5  -3   23.46    1.48
  -3   5   3   25.14    1.52
   3  -4  -3  440.69   13.88
  -3   4   3  435.38   14.09
   3  -3  -3   20.84    1.18
  -3   3   3   20.08    1.31
   3  -2  -3    0.46    0.84
  -3   2   3    0.80    0.89
   3  -1  -3  103.57    4.39
  -3   1   3  106.31    4.56
   3   0  -3 1092.67   29.87
  -3   0   3 1051.15   28.86
   3   1  -3  110.07    4.35
  -3  -1   3  105.51    4.35
   3   2  -3    0.72    0.59
  -3  -2   3    0.46    0.63
   3   3  -3   20.97    1.31
  -3  -3   3   19.53    1.27
   3   4  -3  446.69   14.30
  -3  -4   3  422.47   13.54
   3   5  -3   25.82    1.60
  -3  -5   3   24.68    1.60
   3   6  -3  492.97   14.68
  -3  -6   3  480.18   14.89
   3   7  -3  265.87    9.49
  -3  -7   3  254.69    9.03
   3   8  -3   38.01    2.11
  -3  -8   3   34.72    1.94
   3   9  -3  150.86    6.12
  -3  -9   3  146.90    5.70
   3  10  -3  466.81   14.05
  -3 -10   3  452.38   14.18
   3  11  -3  430.23   14.05
  -3 -11   3  408.80   12.99
   3  12  -3   11.43    1.48
  -3 -12   3   14.18    1.69
   3  13  -3    6.54    1.48
  -3 -13   3    5.86    1.10
   3  14  -3   17.80    1.77
  -3 -14   3   16.45    1.43
   3  15  -3   18.14    1.94
  -3 -15   3   15.78    1.60
   3  16  -3   64.72    3.00
  -3 -16   3   59.61    2.70
   3  17  -3   76.61    3.63
  -3 -17   3   74.59    3.46
   3  18  -3   39.15    2.57
  -3 -18   3   40.75    2.32
   3  19  -3   35.02    2.45
  -3 -19   3   35.14    2.19
   3  20  -3    3.92    1.52
  -3 -20   3    7.72    1.56
   3  21  -3   46.74    2.95
  -3 -21   3   50.79    2.40
   3  22  -3   27.93    2.87
  -3 -22   3   28.65    2.24
   3  23  -3  253.97    8.82
  -3 -23   3  248.91    8.56
   3  24  -3   14.98    2.53
  -3 -24   3   14.22    1.94
   3  25  -3   -1.14    3.88
  -3 -25   3   -0.76    2.03
   3  26  -3  133.78    5.91
  -3 -26   3  134.24    5.23
   3  27  -3  115.72    7.80
  -3 -27   3  127.15    5.32
   3  28  -3   24.76    4.09
  -3 -28   3   20.25    2.49
   3  29  -3   26.75    3.71
  -3 -29   3   27.68    3.04
   3  30  -3   -0.84    2.83
  -3 -30   3    0.13    2.03
   3  31  -3    4.56    3.67
  -3 -31   3    4.39    2.74
   3  32  -3   21.01    3.29
  -3 -32   3   20.04    3.00
   3  33  -3    0.89    3.12
  -3 -33   3    3.75    4.09
   3  34  -3   -2.62    2.95
  -3 -34   3    0.25    2.66
   3  35  -3   -1.43    3.00
  -3 -35   3    3.97    2.53
   3  36  -3   12.61    4.01
  -3 -36   3    7.21    2.66
   3  37  -3   -0.42    3.00
  -3 -37   3    0.55    2.40
   3 -36  -4   26.66    5.86
  -3  36   4   29.66    5.53
   3 -35  -4   17.13    3.42
  -3  35   4   25.44    3.92
   3 -34  -4    0.84    2.49
  -3  34   4   -0.38    3.04
   3 -33  -4   -0.34    3.12
  -3  33   4   -1.31    3.25
   3 -32  -4    0.00    2.36
  -3  32   4    1.65    2.53
   3 -31  -4    0.97    2.49
  -3  31   4   -1.94    2.87
   3 -30  -4   -0.17    2.24
  -3  30   4   -1.27    3.67
   3 -29  -4   26.37    3.59
  -3  29   4   25.48    5.78
   3 -28  -4    1.81    2.36
  -3  28   4    1.39    4.68
   3 -27  -4    0.89    2.19
  -3  27   4    5.10    4.35
   3 -26  -4   76.99    3.80
  -3  26   4   73.20    6.71
   3 -25  -4    5.70    2.03
  -3  25   4    7.55    2.32
   3 -24  -4  131.29    6.50
  -3  24   4  130.95    5.32
   3 -23  -4   73.49    5.10
  -3  23   4   59.99    3.50
   3 -22  -4  111.17    6.83
  -3  22   4  117.28    5.57
   3 -21  -4    1.10    1.94
  -3  21   4    1.60    1.69
   3 -20  -4   89.90    4.18
  -3  20   4   95.77    4.35
   3 -19  -4   18.69    2.15
  -3  19   4   15.82    2.24
   3 -18  -4  592.36   16.62
  -3  18   4  593.12   17.72
   3 -17  -4   17.59    1.77
  -3  17   4   18.56    1.69
   3 -16  -4  198.66    6.45
  -3  16   4  206.43    7.47
   3 -15  -4  446.05   14.01
  -3  15   4  447.74   14.64
   3 -14  -4   49.53    2.36
  -3  14   4   44.55    2.32
   3 -13  -4    2.24    0.97
  -3  13   4    3.21    1.27
   3 -12  -4   13.80    1.35
  -3  12   4   12.66    1.27
   3 -11  -4   42.82    2.11
  -3  11   4   42.27    2.32
   3 -10  -4  814.27   31.77
  -3  10   4  804.10   23.79
   3  -9  -4   44.80    2.24
  -3   9   4   41.43    2.45
   3  -8  -4 1452.61   38.73
  -3   8   4 1444.51   38.14
   3  -7  -4  717.79   26.92
  -3   7   4  723.44   21.64
   3  -6  -4  150.19    5.44
  -3   6   4  153.06    5.48
   3  -5  -4  120.40    4.64
  -3   5   4  118.08    4.39
   3  -4  -4   10.34    1.14
  -3   4   4   10.80    1.14
   3  -3  -4  237.35    7.85
  -3   3   4  226.00    7.72
   3  -2  -4   36.75    1.90
  -3   2   4   34.93    1.90
   3  -1  -4   48.81    2.32
  -3   1   4   50.92    2.36
   3   0  -4    0.55    0.89
  -3   0   4   -0.21    0.68
   3   1  -4   51.43    2.32
  -3  -1   4   50.46    2.24
   3   2  -4   34.68    1.77
  -3  -2   4   31.98    1.77
   3   3  -4  234.48    8.27
  -3  -3   4  232.16    9.24
   3   4  -4   10.13    0.80
  -3  -4   4   10.13    0.93
   3   5  -4  119.98    4.94
  -3  -5   4  116.14    4.68
   3   6  -4  151.75    5.53
  -3  -6   4  148.50    5.86
   3   7  -4  722.81   21.60
  -3  -7   4  681.71   20.55
   3   8  -4 1418.70   37.97
  -3  -8   4 1376.00   37.17
   3   9  -4   41.77    2.19
  -3  -9   4   41.26    2.15
   3  10  -4  784.19   22.02
  -3 -10   4  742.68   29.28
   3  11  -4   38.86    2.19
  -3 -11   4   40.29    2.03
   3  12  -4   13.42    1.35
  -3 -12   4   11.52    1.18
   3  13  -4    2.19    1.14
  -3 -13   4    2.11    0.97
   3  14  -4   45.94    2.24
  -3 -14   4   45.90    2.11
   3  15  -4  383.95   11.22
  -3 -15   4  405.05   12.66
   3  16  -4  172.68    5.53
  -3 -16   4  179.21    6.08
   3  17  -4   16.37    2.11
  -3 -17   4   15.53    1.69
   3  18  -4  479.17   13.63
  -3 -18   4  485.88   15.10
   3  19  -4   13.42    1.77
  -3 -19   4   16.07    1.56
   3  20  -4   75.90    3.80
  -3 -20   4   79.02    3.46
   3  21  -4   -0.38    2.07
  -3 -21   4    0.00    1.77
   3  22  -4   94.54    3.84
  -3 -22   4   95.94    3.75
   3  23  -4   52.02    3.12
  -3 -23   4   52.65    2.87
   3  24  -4  110.57    4.68
  -3 -24   4  105.39    5.06
   3  25  -4    7.21    1.98
  -3 -25   4    8.31    1.86
   3  26  -4   65.05    4.13
  -3 -26   4   60.54    3.42
   3  27  -4    2.74    2.28
  -3 -27   4   -0.68    1.56
   3  28  -4    2.03    3.12
  -3 -28   4    0.51    2.03
   3  29  -4   25.27    3.12
  -3 -29   4   22.74    3.88
   3  30  -4    1.18    3.42
  -3 -30   4    0.84    2.36
   3  31  -4   -1.48    3.00
  -3 -31   4   -1.05    1.94
   3  32  -4   -0.21    3.71
  -3 -32   4   -0.13    1.94
   3  33  -4    1.10    2.83
  -3 -33   4   -0.13    2.45
   3  34  -4   -1.81    3.63
  -3 -34   4   -0.80    3.59
   3  35  -4   13.42    3.42
  -3 -35   4   15.19    2.83
   3  36  -4   25.73    4.43
  -3 -36   4   20.04    3.59
   3  37  -4    3.08    3.42
  -3 -37   4    6.58    2.95
   3 -35  -5    1.69    5.36
  -3  35   5    4.89    4.35
   3 -34  -5    3.29    3.21
  -3  34   5    7.76    3.59
   3 -33  -5    1.01    5.15
  -3  33   5   -1.01    3.21
   3 -32  -5    4.13    4.89
  -3  32   5    6.50    3.42
   3 -31  -5   44.68    6.45
  -3  31   5   51.98    4.98
   3 -30  -5    1.27    2.70
  -3  30   5    1.18    2.95
   3 -29  -5   40.33    3.67
  -3  29   5   39.32    4.18
   3 -28  -5   13.54    2.66
  -3  28   5   14.60    2.78
   3 -27  -5   11.52    2.66
  -3  27   5   15.90    3.21
   3 -26  -5   64.38    3.80
  -3  26   5   62.69    4.18
   3 -25  -5    5.19    2.57
  -3  25   5    4.81    2.83
   3 -24  -5   98.26    4.73
  -3  24   5   97.33    4.94
   3 -23  -5   57.71    3.84
  -3  23   5   52.57    3.92
   3 -22  -5  141.58    5.53
  -3  22   5  137.87    5.70
   3 -21  -5   16.41    2.19
  -3  21   5   16.33    2.19
   3 -20  -5   17.21    1.86
  -3  20   5   16.58    1.94
   3 -19  -5   44.72    2.83
  -3  19   5   45.06    3.25
   3 -18  -5   57.92    3.50
  -3  18   5   56.36    3.33
   3 -17  -5   17.34    1.98
  -3  17   5   18.82    1.86
   3 -16  -5    9.49    1.73
  -3  16   5    9.37    1.60
   3 -15  -5   24.30    1.81
  -3  15   5   24.55    2.07
   3 -14  -5    4.18    1.14
  -3  14   5    2.62    1.31
   3 -13  -5   91.42    4.51
  -3  13   5   84.92    4.73
   3 -12  -5   17.47    1.77
  -3  12   5   17.13    1.65
   3 -11  -5   43.12    2.24
  -3  11   5   38.90    2.24
   3 -10  -5  407.49   12.07
  -3  10   5  395.43   12.02
   3  -9  -5   35.52    1.94
  -3   9   5   35.86    2.03
   3  -8  -5  313.41   10.08
  -3   8   5  304.09   10.55
   3  -7  -5  547.77   15.06
  -3   7   5  546.04   14.72
   3  -6  -5    5.40    0.89
  -3   6   5    6.33    0.97
   3  -5  -5   13.12    1.18
  -3   5   5   12.49    1.14
   3  -4  -5  586.83   17.34
  -3   4   5  562.70   18.86
   3  -3  -5   25.90    2.11
   3  -2  -5  150.70    5.27
  -3   2   5  142.17    5.10
   3  -1  -5  677.41   27.89
  -3   1   5  683.91   20.25
   3   0  -5 1101.10   41.39
  -3   0   5 1022.04   38.56
   3   1  -5  691.46   21.01
  -3  -1   5  702.72   20.71
   3   2  -5  148.21    4.98
  -3  -2   5  147.62    5.82
   3   3  -5   30.80    1.81
  -3  -3   5   28.60    1.77
   3   4  -5  576.37   17.04
  -3  -4   5  557.77   17.38
   3   5  -5   11.39    1.35
  -3  -5   5   11.01    1.14
   3   6  -5    3.92    0.93
  -3  -6   5    4.43    1.14
  -3  -7   5  544.65   16.50
   3   8  -5  299.24   10.04
  -3  -8   5  304.13   14.51
   3   9  -5   33.03    1.90
  -3  -9   5   33.20    1.81
   3  10  -5  382.77   12.11
  -3 -10   5  379.65   11.90
   3  11  -5   39.99    3.08
  -3 -11   5   44.26    2.53
   3  12  -5   15.48    1.77
  -3 -12   5   16.96    1.48
   3  13  -5   78.89    3.54
  -3 -13   5   80.54    4.56
   3  14  -5    1.65    1.35
  -3 -14   5    3.25    1.10
   3  15  -5   19.41    2.15
  -3 -15   5   20.84    1.81
   3  16  -5    6.62    1.48
  -3 -16   5    8.69    1.31
   3  17  -5   14.72    3.59
  -3 -17   5   13.75    1.81
   3  18  -5   46.07    2.74
  -3 -18   5   39.57    2.24
   3  19  -5   36.45    2.70
  -3 -19   5   32.82    1.94
   3  20  -5   11.69    2.40
  -3 -20   5   14.72    3.04
   3  21  -5   14.22    2.83
  -3 -21   5   12.91    1.69
   3  22  -5  112.14    4.60
  -3 -22   5  104.25    4.51
   3  23  -5   40.21    3.21
  -3 -23   5   42.40    2.57
   3  24  -5   76.23    4.09
  -3 -24   5   67.96    3.38
   3  25  -5    3.25    2.24
  -3 -25   5    3.08    1.69
   3  26  -5   48.22    3.42
  -3 -26   5   43.83    3.50
   3  27  -5   13.04    2.70
  -3 -27   5   10.80    1.98
   3  28  -5   11.05    2.91
  -3 -28   5   11.31    2.32
   3  29  -5   33.37    3.25
  -3 -29   5   34.64    2.74
   3  30  -5   -0.59    2.87
  -3 -30   5   -0.08    1.81
   3  31  -5   38.56    3.63
  -3 -31   5   36.41    2.91
   3  32  -5    5.86    3.16
  -3 -32   5    5.23    2.15
   3  33  -5    0.00    3.00
  -3 -33   5   -0.42    2.11
   3  34  -5    2.15    3.67
  -3 -34   5    4.43    3.38
   3  35  -5    1.48    3.12
  -3 -35   5    0.72    2.36
   3  36  -5   18.31    4.39
  -3 -36   5   19.28    3.71
   3  37  -5    2.53    3.67
  -3 -37   5    3.84    3.04
   3 -34  -6    4.26    4.89
  -3  34   6    2.66    4.43
   3 -33  -6    0.34    2.87
  -3  33   6    2.15    3.38
   3 -32  -6   32.15    3.75
  -3  32   6   34.97    3.84
   3 -31  -6   42.69    4.18
  -3  31   6   43.50    4.56
   3 -30  -6    1.22    2.53
  -3  30   6    3.97    2.83
   3 -29  -6    0.63    2.57
  -3  29   6    0.46    2.83
   3 -28  -6   55.86    3.71
  -3  28   6   64.59    4.35
   3 -27  -6    2.19    2.53
  -3  27   6    0.93    2.19
   3 -26  -6   10.00    2.32
  -3  26   6    9.87    2.49
   3 -25  -6   15.86    2.53
  -3  25   6   21.56    2.91
   3 -24  -6   94.84    4.51
  -3  24   6   98.55    5.32
   3 -23  -6    2.24    2.11
  -3  23   6    4.39    2.19
   3 -22  -6    3.33    1.94
  -3  22   6    2.49    2.19
   3 -21  -6   10.38    2.24
  -3  21   6    9.70    2.03
   3 -20  -6    1.52    1.65
  -3  20   6    1.86    1.60
   3 -19  -6    4.39    1.86
  -3  19   6    5.61    1.90
   3 -18  -6  452.68   12.99
  -3  18   6  461.37   18.82
   3 -17  -6   61.38    3.71
  -3  17   6   59.91    3.71
   3 -16  -6    0.93    1.39
  -3  16   6   -1.01    1.35
   3 -15  -6  116.48    4.22
  -3  15   6  110.87    4.35
   3 -14  -6  668.80   19.36
  -3  14   6  638.81   19.41
   3 -13  -6    0.97    1.14
  -3  13   6    0.97    1.22
   3 -12  -6  213.01    7.00
  -3  12   6  207.48    7.09
   3 -11  -6   26.96    1.81
  -3  11   6   27.30    2.11
   3 -10  -6   28.14    1.90
  -3  10   6   26.24    1.86
   3  -9  -6   25.61    1.90
  -3   9   6   26.45    1.81
   3  -8  -6  450.74   12.11
  -3   8   6  455.08   13.12
   3  -7  -6  168.37    5.23
  -3   7   6  159.09    5.27
   3  -6  -6   -0.38    0.84
  -3   6   6    0.68    0.84
   3  -5  -6    1.94    0.93
  -3   5   6    2.03    0.89
   3  -4  -6  547.77   15.31
  -3   4   6  551.10   15.27
   3  -3  -6  197.44    7.13
  -3   3   6  189.13    8.40
   3  -2  -6    4.13    1.14
  -3   2   6    4.77    1.14
   3  -1  -6   -0.46    0.89
  -3   1   6    0.76    0.84
   3   0  -6    0.30    0.76
  -3   0   6    0.00    0.93
   3   1  -6    1.01    0.84
  -3  -1   6    0.38    0.93
   3   2  -6    4.39    0.93
  -3  -2   6    3.50    0.80
   3   3  -6  206.30    7.43
  -3  -3   6  206.43   11.14
   3   4  -6  543.72   16.41
  -3  -4   6  538.53   15.15
   3   5  -6    2.36    0.97
  -3  -5   6    2.45    0.76
   3   6  -6    1.81    0.84
  -3  -6   6    0.59    0.76
   3   7  -6  160.19    5.74
  -3  -7   6  151.03    5.57
   3   8  -6  438.71   14.22
  -3  -8   6  428.97   13.04
   3   9  -6   24.26    1.73
  -3  -9   6   25.27    1.65
   3  10  -6   25.82    1.69
  -3 -10   6   28.81    1.65
   3  11  -6   23.84    2.78
  -3 -11   6   22.15    1.60
   3  12  -6  181.79    6.50
  -3 -12   6  178.45    6.67
   3  13  -6    1.52    1.22
  -3 -13   6    1.94    1.05
   3  14  -6  503.64   14.55
  -3 -14   6  510.43   16.20
   3  15  -6   81.97    3.46
  -3 -15   6   80.37    3.75
   3  16  -6    0.30    1.48
  -3 -16   6    1.35    1.39
   3  17  -6   42.53    2.49
  -3 -17   6   38.60    3.63
   3  18  -6  287.85   15.15
  -3 -18   6  310.12    9.32
   3  19  -6    2.45    1.81
  -3 -19   6    2.28    1.22
   3  20  -6    0.51    2.19
  -3 -20   6    1.73    1.77
   3  21  -6    4.64    2.45
  -3 -21   6    6.20    1.69
   3  22  -6    2.32    2.03
  -3 -22   6    1.69    1.35
   3  23  -6    2.11    2.57
  -3 -23   6    3.29    1.77
  -3 -24   6   71.97    3.75
   3  25  -6    9.87    2.24
  -3 -25   6   12.02    1.81
   3  26  -6    6.41    2.62
  -3 -26   6    4.85    1.81
   3  27  -6   -1.01    2.28
  -3 -27   6    0.08    1.69
   3  28  -6   51.34    4.64
  -3 -28   6   38.73    2.78
   3  29  -6   -1.77    2.83
  -3 -29   6    0.04    2.49
   3  30  -6    0.30    3.63
  -3 -30   6   -0.63    2.07
   3  31  -6   32.15    3.80
  -3 -31   6   28.27    3.50
   3  32  -6   20.88    3.59
  -3 -32   6   21.81    3.04
   3  33  -6    0.21    3.29
  -3 -33   6    0.93    3.04
   3  34  -6    1.18    3.42
  -3 -34   6    6.08    2.74
   3  35  -6   29.95    4.60
  -3 -35   6   34.13    4.09
   3  36  -6    0.68    3.12
  -3 -36   6    3.00    2.36
  -3 -37   6    1.05    3.84
   3 -32  -7   30.12    4.01
  -3  32   7   35.99    4.43
   3 -31  -7    5.99    3.54
  -3  31   7    6.67    3.92
   3 -30  -7    6.88    2.74
  -3  30   7    7.80    3.00
   3 -29  -7    0.46    2.49
  -3  29   7    0.38    2.36
   3 -28  -7   -0.72    2.32
  -3  28   7    3.63    2.66
   3 -27  -7   -2.32    2.45
  -3  27   7   -1.18    2.36
   3 -26  -7   12.11    3.04
  -3  26   7   13.84    3.21
   3 -25  -7   34.09    3.29
  -3  25   7   33.79    3.42
   3 -24  -7   24.09    3.12
  -3  24   7   23.03    3.12
   3 -23  -7   25.57    2.70
  -3  23   7   30.84    3.46
   3 -22  -7   88.55    4.85
  -3  22   7   91.29    5.74
   3 -21  -7    1.22    1.90
  -3  21   7    0.97    2.66
   3 -20  -7    1.18    2.15
  -3  20   7    1.10    1.86
   3 -19  -7   12.78    2.03
  -3  19   7   14.39    2.19
   3 -18  -7   96.78    4.35
  -3  18   7   88.81    4.56
   3 -17  -7    6.71    1.90
  -3  17   7    2.07    2.28
   3 -16  -7    6.71    1.65
  -3  16   7    8.02    1.90
   3 -15  -7   21.60    2.40
  -3  15   7   18.82    2.28
   3 -14  -7   56.49    2.66
  -3  14   7   55.60    2.83
   3 -13  -7   66.36    2.91
  -3  13   7   57.08    3.08
   3 -12  -7  148.00    5.36
  -3  12   7  150.15    4.94
   3 -11  -7   12.23    1.60
  -3  11   7   10.97    1.73
   3 -10  -7  145.63    5.27
  -3  10   7  139.39    5.36
   3  -9  -7    9.49    1.81
  -3   9   7    7.34    1.43
   3  -8  -7    6.58    1.35
  -3   8   7    8.69    1.39
   3  -7  -7   85.47    3.29
  -3   7   7   83.74    3.42
   3  -6  -7   57.97    2.53
  -3   6   7   54.00    2.57
   3  -5  -7   20.08    1.43
  -3   5   7   19.58    1.43
   3  -4  -7  130.40    4.51
  -3   4   7  130.07    4.47
   3  -3  -7    1.31    1.14
  -3   3   7    0.42    1.01
   3  -2  -7   20.71    1.56
  -3   2   7   19.32    1.48
   3  -1  -7   16.24    1.43
  -3   1   7   15.53    1.69
   3   0  -7  773.64   20.33
  -3   0   7  749.68   19.95
   3   1  -7   15.99    1.35
  -3  -1   7   14.30    1.39
   3   2  -7   20.59    1.65
  -3  -2   7   19.03    1.69
   3   3  -7    0.76    0.89
  -3  -3   7    0.84    1.18
   3   4  -7  138.38    5.06
  -3  -4   7  129.22    5.15
   3   5  -7   19.28    1.65
  -3  -5   7   19.70    1.48
   3   6  -7   55.86    2.45
  -3  -6   7   55.65    2.78
   3   7  -7   79.86    3.46
  -3  -7   7   73.45    3.08
   3   8  -7    6.50    1.14
  -3  -8   7    6.12    1.14
   3   9  -7    7.97    1.05
  -3  -9   7    7.93    1.10
   3  10  -7  127.91    6.08
  -3 -10   7  120.45    4.60
   3  11  -7    8.65    1.52
  -3 -11   7    8.69    1.39
   3  12  -7  113.95    5.02
  -3 -12   7  115.68    4.81
   3  13  -7   41.77    2.49
  -3 -13   7   43.54    3.50
   3  14  -7   36.45    2.40
  -3 -14   7   35.23    3.08
   3  15  -7   10.93    1.69
  -3 -15   7   11.90    1.81
   3  16  -7    0.51    2.07
  -3 -16   7    6.03    1.65
   3  17  -7    6.20    1.77
  -3 -17   7    4.39    1.48
   3  18  -7   65.43    3.38
  -3 -18   7   64.89    3.67
   3  19  -7    9.79    1.73
  -3 -19   7    7.59    1.31
   3  20  -7    1.22    2.07
  -3 -20   7    1.14    1.43
   3  21  -7    0.76    2.03
  -3 -21   7    0.08    1.77
   3  22  -7   68.51    3.50
  -3 -22   7   67.92    3.12
   3  23  -7   20.04    2.78
  -3 -23   7   21.64    2.24
   3  24  -7   23.63    4.47
  -3 -24   7   16.50    2.53
   3  25  -7   26.49    2.95
  -3 -25   7   27.04    2.40
   3  26  -7   11.85    2.95
  -3 -26   7   11.85    1.77
   3  27  -7   -1.48    3.12
  -3 -27   7    0.34    1.90
   3  28  -7    1.69    2.57
  -3 -28   7   -0.08    1.73
   3  29  -7    0.30    3.33
  -3 -29   7    0.68    2.49
   3  30  -7    6.71    3.46
  -3 -30   7    5.70    2.57
   3  31  -7    3.54    4.77
  -3 -31   7    3.84    2.87
   3  32  -7   25.23    3.33
  -3 -32   7   25.31    2.95
   3  33  -7    0.13    3.12
  -3 -33   7    1.98    3.04
   3  34  -7    1.31    2.74
  -3 -34   7   -1.01    2.15
   3  35  -7    2.40    5.48
  -3 -35   7    0.38    4.35
   3  36  -7    7.17    5.06
   3 -31  -8    2.24    3.25
  -3  31   8    1.35    3.29
   3 -30  -8    0.04    3.12
  -3  30   8    1.39    3.67
   3 -29  -8    3.21    2.74
  -3  29   8    0.84    3.04
   3 -28  -8   38.39    4.01
  -3  28   8   48.77    4.81
   3 -27  -8    1.90    2.62
  -3  27   8   -0.93    2.74
   3 -26  -8    3.21    2.36
  -3  26   8    5.32    2.70
   3 -25  -8    7.34    2.49
  -3  25   8    6.83    3.04
   3 -24  -8   16.75    2.70
  -3  24   8   18.52    3.12
   3 -23  -8   51.43    4.47
  -3  23   8   52.78    4.60
   3 -22  -8   11.39    2.74
  -3  22   8    9.91    2.70
   3 -21  -8   -0.46    2.78
  -3  21   8   -0.34    2.40
   3 -20  -8    0.08    2.11
  -3  20   8   -1.69    1.77
   3 -19  -8   21.01    2.83
  -3  19   8   21.05    3.08
   3 -18  -8   17.68    2.36
  -3  18   8   22.95    2.78
   3 -17  -8    0.25    1.98
  -3  17   8    2.07    1.94
   3 -16  -8   -0.46    1.52
  -3  16   8    1.39    1.77
   3 -15  -8   65.22    4.05
  -3  15   8   62.27    3.75
   3 -14  -8  297.80    9.11
  -3  14   8  280.47    9.07
   3 -13  -8   19.87    2.19
  -3  13   8   17.21    2.19
   3 -12  -8  284.26   10.29
  -3  12   8  263.72    8.65
   3 -11  -8   11.98    1.81
  -3  11   8   10.21    1.65
   3 -10  -8   73.96    3.21
  -3  10   8   68.09    3.04
   3  -9  -8    0.89    1.35
  -3   9   8    0.38    1.31
   3  -8  -8   67.25    3.38
  -3   8   8   62.02    2.91
   3  -7  -8    0.55    1.39
  -3   7   8    0.25    1.27
   3  -6  -8   12.32    1.56
  -3   6   8   11.52    1.65
   3  -5  -8   87.20    3.84
  -3   5   8   84.33    3.88
   3  -4  -8   67.50    2.87
  -3   4   8   66.74    3.63
   3  -3  -8    4.68    2.24
  -3   3   8    4.43    1.14
   3  -2  -8   78.34    3.42
  -3   2   8   83.70    3.38
   3  -1  -8  222.16    7.30
  -3   1   8  215.33    7.00
   3   0  -8   -0.38    0.93
  -3   0   8    0.13    0.84
   3   1  -8  227.27    6.92
  -3  -1   8  223.68    7.85
   3   2  -8   79.78    3.29
  -3  -2   8   78.85    3.38
   3   3  -8    4.64    1.14
  -3  -3   8    5.48    0.97
   3   4  -8   67.16    3.08
  -3  -4   8   66.74    3.08
   3   5  -8   86.91    3.50
  -3  -5   8   86.82    3.92
   3   6  -8   11.43    1.52
  -3  -6   8   14.26    1.90
   3   7  -8    1.22    1.05
  -3  -7   8    1.65    0.84
   3   8  -8   60.92    2.91
  -3  -8   8   62.94    3.12
   3   9  -8   -0.80    1.35
  -3  -9   8   -0.30    0.93
   3  10  -8   60.92    3.12
  -3 -10   8   57.33    4.56
   3  11  -8    9.45    1.27
  -3 -11   8    9.62    1.05
   3  12  -8  196.05    7.30
  -3 -12   8  218.20    7.43
   3  13  -8    9.49    1.69
  -3 -13   8   12.36    1.43
   3  14  -8  212.04    7.76
  -3 -14   8  213.43    7.09
   3  15  -8   37.29    2.53
  -3 -15   8   47.00    2.45
   3  16  -8    1.01    1.48
  -3 -16   8    0.76    1.14
   3  17  -8    1.22    1.98
  -3 -17   8    1.56    1.31
   3  18  -8   11.39    1.90
  -3 -18   8   11.69    1.77
   3  19  -8   17.13    2.45
  -3 -19   8   16.66    2.32
   3  20  -8   -0.46    1.56
  -3 -20   8   -0.38    1.35
   3  21  -8   -0.55    1.94
  -3 -21   8    1.27    1.60
   3  22  -8    5.61    2.49
  -3 -22   8    6.45    2.07
   3  23  -8   35.14    5.23
  -3 -23   8   35.99    2.74
   3  24  -8   11.81    2.45
  -3 -24   8   13.75    2.32
   3  25  -8    6.58    2.57
  -3 -25   8    5.78    2.19
   3  26  -8    1.73    2.15
  -3 -26   8    2.45    1.90
   3  27  -8    1.48    2.53
  -3 -27   8    1.10    1.60
   3  28  -8   24.47    4.22
  -3 -28   8   32.19    3.42
   3  29  -8    1.69    2.78
  -3 -29   8    0.72    2.03
   3  30  -8    2.36    3.67
  -3 -30   8   -0.08    2.62
   3  31  -8   -0.38    2.24
  -3 -31   8    1.01    2.28
   3  32  -8   15.74    3.67
  -3 -32   8   14.98    2.57
   3  33  -8    2.07    2.40
  -3 -33   8    1.65    2.19
   3  34  -8    0.08    3.21
  -3 -34   8    2.49    2.28
   3  35  -8   -0.76    2.36
   3 -29  -9    0.42    3.38
  -3  29   9    1.65    3.92
   3 -28  -9    8.78    3.12
  -3  28   9   10.63    3.50
   3 -27  -9   12.70    3.50
  -3  27   9   18.94    3.67
   3 -26  -9   16.41    2.91
  -3  26   9   18.06    3.50
   3 -25  -9    1.27    2.40
  -3  25   9    1.77    2.70
   3 -24  -9    7.13    3.00
  -3  24   9    4.01    3.92
   3 -23  -9   58.81    4.26
  -3  23   9   65.98    4.56
   3 -22  -9   17.76    3.42
  -3  22   9   17.68    5.32
   3 -21  -9    2.87    2.28
  -3  21   9    6.92    2.36
   3 -20  -9   -1.18    2.36
  -3  20   9    0.72    2.36
   3 -19  -9   13.58    2.78
  -3  19   9   12.70    2.66
   3 -18  -9   35.52    3.46
  -3  18   9   41.47    3.25
   3 -17  -9    4.60    2.03
  -3  17   9    5.99    2.07
   3 -16  -9    0.17    2.62
  -3  16   9    1.65    2.53
   3 -15  -9   54.51    3.29
  -3  15   9   57.38    3.50
   3 -14  -9    0.42    1.81
  -3  14   9   -0.08    2.32
   3 -13  -9   16.66    2.19
  -3  13   9   21.56    2.15
   3 -12  -9    8.40    2.45
  -3  12   9    5.70    2.28
   3 -11  -9   33.88    2.40
  -3  11   9   32.61    2.07
   3 -10  -9   70.58    3.92
  -3  10   9   79.69    3.71
   3  -9  -9   11.18    1.86
  -3   9   9   11.01    1.73
   3  -8  -9    0.63    1.35
  -3   8   9    1.94    1.18
   3  -7  -9    4.85    1.90
  -3   7   9    4.51    1.52
   3  -6  -9   50.20    3.12
  -3   6   9   55.56    4.47
   3  -5  -9    7.51    1.73
  -3   5   9    9.20    1.39
   3  -4  -9  109.18    4.60
  -3   4   9  122.05    4.77
   3  -3  -9   34.26    2.40
  -3   3   9   35.40    2.49
   3  -2  -9   19.15    1.90
  -3   2   9   19.53    1.98
   3  -1  -9    9.20    1.39
  -3   1   9   10.46    1.22
   3   0  -9  166.22    5.57
  -3   0   9  169.30    6.16
   3   1  -9    8.44    1.22
  -3  -1   9    9.70    1.31
   3   2  -9   21.18    1.73
  -3  -2   9   18.69    1.77
   3   3  -9   40.33    2.32
  -3  -3   9   36.49    3.33
   3   4  -9  129.01    4.39
  -3  -4   9  124.29    5.02
   3   5  -9    7.47    1.43
  -3  -5   9    8.10    1.56
   3   6  -9   62.52    3.04
  -3  -6   9   58.81    3.33
   3   7  -9    5.48    1.52
  -3  -7   9    3.59    1.10
   3   8  -9    1.14    1.14
  -3  -8   9    1.39    1.14
   3   9  -9    8.99    1.56
  -3  -9   9    7.85    1.39
   3  10  -9   64.13    3.12
  -3 -10   9   66.24    2.91
   3  11  -9   32.74    2.36
  -3 -11   9   33.08    2.15
   3  12  -9    3.80    1.39
  -3 -12   9    6.75    1.48
   3  13  -9   14.77    1.60
  -3 -13   9   13.08    2.32
   3  14  -9    1.35    1.69
  -3 -14   9    0.68    1.98
   3  15  -9   38.77    2.87
  -3 -15   9   41.30    3.63
   3  16  -9   -1.14    1.60
  -3 -16   9    0.93    1.14
   3  17  -9    2.53    1.98
  -3 -17   9    0.46    1.65
   3  18  -9   26.20    2.70
  -3 -18   9   27.17    2.32
   3  19  -9   12.07    1.81
  -3 -19   9   11.81    1.56
   3  20  -9    1.27    1.73
  -3 -20   9   -0.72    1.39
   3  21  -9    3.16    1.94
  -3 -21   9    3.97    1.86
   3  22  -9   14.01    2.87
  -3 -22   9   11.56    2.15
   3  23  -9   40.54    3.50
  -3 -23   9   43.33    3.16
   3  24  -9    3.04    2.32
  -3 -24   9    1.18    1.98
   3  25  -9    4.56    4.39
  -3 -25   9    2.57    2.15
   3  26  -9   10.88    2.53
  -3 -26   9   12.45    2.15
   3  27  -9   13.25    2.91
  -3 -27   9   13.16    2.11
   3  28  -9    5.06    2.28
  -3 -28   9    4.68    1.81
   3  29  -9    2.32    3.04
  -3 -29   9    0.84    3.50
   3  30  -9    0.46    2.28
  -3 -30   9   -0.63    2.53
   3  31  -9   -2.36    4.56
  -3 -31   9   -0.89    1.65
   3  32  -9    2.53    4.22
  -3 -32   9    0.76    3.04
  -3  28  10    1.52    4.98
   3 -27 -10    6.54    3.08
  -3  27  10   13.75    3.25
   3 -26 -10   21.77    3.33
  -3  26  10   32.82    4.18
   3 -25 -10    2.15    3.71
  -3  25  10    6.33    3.88
   3 -24 -10   14.47    3.54
  -3  24  10   20.80    4.13
   3 -23 -10   -0.84    3.54
  -3  23  10   -1.52    3.04
   3 -22 -10   15.82    2.87
  -3  22  10   19.58    3.46
   3 -21 -10    6.67    2.24
  -3  21  10    9.66    2.70
   3 -20 -10    1.39    3.08
  -3  20  10    1.18    3.33
   3 -19 -10    1.01    2.57
  -3  19  10    0.68    2.11
   3 -18 -10   16.24    2.74
  -3  18  10   12.70    3.04
   3 -17 -10   -1.27    2.36
  -3  17  10   -0.08    2.19
   3 -16 -10   -1.43    2.83
  -3  16  10    0.68    2.32
   3 -15 -10   28.22    2.49
  -3  15  10   25.61    2.91
   3 -14 -10   47.42    3.75
  -3  14  10   55.31    3.88
   3 -13 -10    1.98    1.69
  -3  13  10    2.24    1.77
   3 -12 -10    0.89    2.36
  -3  12  10    0.80    1.86
   3 -11 -10   -0.13    1.86
  -3  11  10   -0.25    1.81
   3 -10 -10   56.15    3.25
  -3  10  10   66.45    3.71
   3  -9 -10    2.62    1.77
  -3   9  10    3.00    2.03
   3  -8 -10  121.25    4.85
  -3   8  10  129.94    6.75
   3  -7 -10    1.14    1.43
  -3   7  10    3.75    1.56
   3  -6 -10    0.38    1.31
  -3   6  10    0.21    1.31
   3  -5 -10    2.11    1.52
  -3   5  10    2.03    1.43
   3  -4 -10   53.33    2.95
  -3   4  10   56.03    2.66
   3  -3 -10   13.88    1.56
  -3   3  10   14.18    1.69
   3  -2 -10   60.16    3.92
  -3   2  10   66.40    3.46
   3  -1 -10    3.00    1.35
  -3   1  10    2.95    1.22
   3   0 -10    0.04    1.22
  -3   0  10    0.08    1.10
   3   1 -10    2.74    1.35
  -3  -1  10    3.59    2.19
   3   2 -10   55.81    2.91
  -3  -2  10   60.08    5.23
   3   3 -10   12.49    1.43
  -3  -3  10   13.88    1.60
   3   4 -10   50.92    2.49
  -3  -4  10   55.73    3.16
   3   5 -10    2.74    1.48
  -3  -5  10    1.73    1.05
   3   6 -10    0.21    1.18
  -3  -6  10    0.13    1.77
   3   7 -10    2.40    1.43
  -3  -7  10    1.48    1.01
   3   8 -10  106.52    4.30
  -3  -8  10  115.59    5.40
   3   9 -10    3.08    1.56
  -3  -9  10    1.65    1.31
   3  10 -10   50.50    3.25
  -3 -10  10   51.93    2.62
   3  11 -10    0.55    1.56
  -3 -11  10    0.55    1.81
   3  12 -10    0.00    1.73
  -3 -12  10    1.73    1.35
   3  13 -10    0.59    1.39
  -3 -13  10    0.08    1.86
   3  14 -10   36.20    2.53
  -3 -14  10   35.73    4.39
   3  15 -10   19.03    2.32
  -3 -15  10   19.11    3.59
   3  16 -10    0.21    1.94
  -3 -16  10    0.76    1.27
   3  17 -10    0.38    1.94
  -3 -17  10    0.13    1.52
   3  18 -10    7.97    2.40
  -3 -18  10    8.31    1.86
   3  19 -10    0.80    1.43
  -3 -19  10   -0.46    1.69
   3  20 -10    2.36    2.19
  -3 -20  10    1.18    1.31
   3  21 -10    3.75    2.03
  -3 -21  10    3.59    1.48
   3  22 -10    9.91    2.49
  -3 -22  10    7.85    2.11
   3  23 -10   -0.68    1.65
  -3 -23  10   -0.84    1.48
   3  24 -10    8.02    2.83
  -3 -24  10   10.59    3.54
   3  25 -10    4.68    3.97
  -3 -25  10    2.78    2.15
   3  26 -10   13.25    2.15
  -3 -26  10   13.96    1.98
   3  27 -10   -0.04    3.42
  -3 -27  10    4.64    2.78
   3  28 -10    0.08    2.57
  -3 -28  10    1.27    2.78
  -3  26  11   -1.10    6.20
   3 -25 -11    1.10    3.00
  -3  25  11    2.87    3.38
   3 -24 -11    3.00    2.53
  -3  24  11    5.53    3.08
   3 -23 -11    0.84    3.04
  -3  23  11    1.27    3.00
   3 -22 -11   19.91    3.21
  -3  22  11   27.13    4.09
   3 -21 -11   19.95    3.71
  -3  21  11   20.04    3.75
   3 -20 -11    1.94    2.70
  -3  20  11    0.68    2.28
   3 -19 -11   23.16    2.78
  -3  19  11   29.49    3.33
   3 -18 -11    9.70    3.08
  -3  18  11   11.31    3.38
   3 -17 -11    2.28    2.15
  -3  17  11    2.70    2.24
   3 -16 -11    0.72    2.28
  -3  16  11    1.48    2.83
   3 -15 -11    5.86    2.19
  -3  15  11    6.20    2.28
   3 -14 -11    7.89    2.45
  -3  14  11    6.41    2.07
   3 -13 -11    4.22    2.03
  -3  13  11    5.36    3.63
   3 -12 -11    3.80    1.69
  -3  12  11    5.27    2.19
   3 -11 -11    0.97    1.94
  -3  11  11    0.30    2.03
   3 -10 -11   27.21    2.53
  -3  10  11   25.02    2.45
   3  -9 -11    0.59    1.94
  -3   9  11    1.18    2.15
   3  -8 -11   19.79    2.19
  -3   8  11   20.38    2.15
   3  -7 -11    2.95    2.07
  -3   7  11    3.63    1.73
   3  -6 -11   13.08    2.32
  -3   6  11   11.35    1.86
   3  -5 -11   21.98    3.21
  -3   5  11   19.70    2.36
   3  -4 -11  148.92    5.70
  -3   4  11  164.07    5.82
   3  -3 -11   11.98    1.81
  -3   3  11   15.10    1.90
   3  -2 -11    8.52    2.03
  -3   2  11   11.05    1.98
   3  -1 -11   -0.42    1.65
  -3   1  11    2.11    1.35
   3   0 -11   36.79    2.53
  -3   0  11   38.81    2.36
   3   1 -11    0.38    1.65
  -3  -1  11    1.86    1.43
   3   2 -11    9.53    1.43
  -3  -2  11    9.45    1.43
   3   3 -11   12.61    2.32
  -3  -3  11   13.46    2.53
   3   4 -11  130.15    4.98
   3   5 -11   18.90    2.28
  -3  -5  11   20.08    1.65
   3   6 -11    9.37    1.48
  -3  -6  11   10.46    1.35
   3   7 -11    2.24    1.27
  -3  -7  11    2.62    1.31
   3   8 -11   15.95    2.03
  -3  -8  11   17.21    1.90
   3   9 -11    1.10    1.48
  -3  -9  11   -0.30    1.69
   3  10 -11   18.31    2.11
  -3 -10  11   20.12    1.60
   3  11 -11   -0.25    1.27
  -3 -11  11    0.34    1.27
   3  12 -11    3.12    1.77
  -3 -12  11    2.91    1.43
   3  13 -11    2.11    2.49
  -3 -13  11    2.15    1.31
   3  14 -11    6.67    2.66
  -3 -14  11    3.46    1.48
   3  15 -11    3.16    1.52
  -3 -15  11    4.09    1.60
   3  16 -11    1.14    1.90
  -3 -16  11    0.93    1.43
   3  17 -11   -1.01    1.90
  -3 -17  11    0.97    1.27
   3  18 -11    4.64    2.07
  -3 -18  11    6.45    2.32
   3  19 -11   11.77    2.28
  -3 -19  11   11.94    2.07
   3  20 -11    0.80    1.94
  -3 -20  11    0.93    1.52
   3  21 -11    6.67    1.81
  -3 -21  11    8.78    1.81
   3  22 -11    6.37    1.98
  -3 -22  11    9.41    2.36
   3  23 -11   -1.65    3.04
  -3 -23  11   -0.04    1.60
   3  24 -11    0.72    1.98
  -3 -24  11    1.18    1.39
   3  25 -11    0.93    3.08
   3 -23 -12    1.77    2.53
   3 -22 -12    0.63    1.69
  -3  22  12    0.63    2.32
   3 -21 -12   -0.08    1.48
  -3  21  12   -0.13    2.11
  -3  20  12    1.27    3.00
   3 -19 -12   -0.34    3.38
  -3  19  12    0.63    2.49
   3 -18 -12    5.27    2.74
  -3  18  12    9.58    3.04
   3 -17 -12    1.60    2.49
  -3  17  12    0.46    2.45
   3 -16 -12   -0.68    1.98
  -3  16  12    0.59    2.15
   3 -15 -12    0.04    2.74
  -3  15  12    0.97    2.70
   3 -14 -12   12.83    2.57
  -3  14  12   16.24    2.36
   3 -13 -12   -0.04    2.57
  -3  13  12    0.55    2.70
   3 -12 -12    0.21    1.77
  -3  12  12    3.54    2.28
   3 -11 -12    0.55    2.45
  -3  11  12    0.84    2.07
   3 -10 -12   -0.04    1.90
  -3  10  12    0.38    2.28
   3  -9 -12    6.29    1.77
  -3   9  12    3.88    1.98
   3  -8 -12    0.13    2.11
  -3   8  12    0.51    3.04
   3  -7 -12   14.93    2.15
  -3   7  12   16.79    2.24
   3  -6 -12   -1.05    2.03
  -3   6  12    0.72    1.98
   3  -5 -12    0.34    1.56
  -3   5  12   -0.34    2.03
   3  -4 -12   54.63    3.42
  -3   4  12   64.13    4.01
   3  -3 -12    5.06    1.69
  -3   3  12    6.29    1.94
   3  -2 -12    8.18    2.03
  -3   2  12    7.64    1.86
   3  -1 -12    2.49    1.39
  -3   1  12    1.81    1.60
   3   0 -12   -0.34    1.69
  -3   0  12   -0.04    1.56
   3   1 -12    2.03    1.52
  -3  -1  12    1.43    2.07
   3   2 -12    8.94    1.52
  -3  -2  12    8.14    1.77
   3   3 -12    6.24    2.40
  -3  -3  12    4.85    1.27
   3   4 -12   54.97    3.04
  -3  -4  12   52.06    3.12
   3   5 -12    1.65    2.28
  -3  -5  12   -0.76    1.73
   3   6 -12   -0.08    1.22
  -3  -6  12   -0.21    1.22
   3   7 -12    9.45    1.60
  -3  -7  12   10.00    1.65
   3   8 -12    0.13    1.39
  -3  -8  12   -0.08    1.14
   3   9 -12    3.16    1.31
  -3  -9  12    3.84    1.14
   3  10 -12   -0.25    1.39
  -3 -10  12    1.14    1.77
   3  11 -12   -0.08    1.39
  -3 -11  12    0.51    1.14
   3  12 -12    0.25    1.86
  -3 -12  12    0.68    1.52
  -3 -13  12    0.08    1.05
   3  14 -12    5.15    2.11
  -3 -14  12    7.09    1.35
   3  15 -12    1.14    2.15
  -3 -15  12    0.84    1.18
  -3 -16  12    0.46    1.18
   3  17 -12   -0.55    1.48
  -3 -17  12   -0.72    1.18
   3  18 -12    0.51    2.28
   3  19 -12    1.14    2.32
  -3 -19  12    0.59    0.89
   3 -21 -13   -0.76    1.86
   3 -20 -13    1.31    2.62
  -3  20  13    0.08    2.24
   3 -19 -13    0.17    1.73
   3 -18 -13    5.61    3.46
   3 -17 -13    1.18    2.15
  -3  17  13   -0.04    2.45
   3 -16 -13   -0.97    3.33
  -3  16  13    0.63    2.28
   3 -15 -13    0.55    2.32
  -3  15  13    0.38    2.07
   3 -14 -13    1.86    3.38
  -3  14  13    0.51    2.62
   3 -13 -13    3.21    2.28
  -3  13  13    0.68    1.94
   3 -12 -13    1.86    2.45
  -3  12  13    6.29    2.49
   3 -11 -13    1.18    2.15
  -3  11  13    0.84    2.45
   3 -10 -13    0.72    1.77
  -3  10  13    2.66    1.98
   3  -9 -13    4.26    2.24
  -3   9  13    6.29    1.65
   3  -8 -13    0.59    2.24
  -3   8  13    1.22    2.15
   3  -7 -13    1.39    1.65
  -3   7  13    0.55    1.73
   3  -6 -13    3.33    2.15
  -3   6  13    1.86    2.03
   3  -5 -13    4.89    2.83
  -3   5  13    0.72    1.81
   3  -4 -13    9.11    2.28
  -3   4  13   11.43    1.77
   3  -3 -13    1.69    1.86
  -3   3  13    1.14    1.77
   3  -2 -13    4.05    1.43
  -3   2  13    2.32    1.69
   3  -1 -13    1.10    1.81
  -3   1  13    1.86    1.65
   3   0 -13    7.00    1.94
  -3   0  13    6.12    2.32
   3   1 -13    2.87    1.60
  -3  -1  13    1.27    1.43
   3   2 -13    1.10    1.60
  -3  -2  13    1.98    1.31
   3   3 -13    1.18    1.56
  -3  -3  13    2.62    1.31
   3   4 -13    6.45    1.52
  -3  -4  13    8.86    2.03
  -3  -5  13   -0.08    1.18
   3   6 -13    3.04    1.31
  -3  -6  13    3.00    1.14
   3   7 -13    2.11    1.31
  -3  -7  13    1.01    1.48
   3   8 -13    1.43    1.22
  -3  -8  13    0.97    1.05
   3   9 -13    0.25    1.90
  -3  -9  13    0.17    1.05
   3  10 -13    0.59    1.39
  -3 -10  13    0.42    1.10
   3  11 -13    1.77    1.43
   4   9  10   -0.04    1.10
  -4  -9 -10    0.46    0.68
   4  10  10    1.10    1.31
  -4 -10 -10    1.43    1.01
   4  11  10    7.00    1.48
  -4 -11 -10    6.20    1.18
   4  12  10    0.51    1.31
  -4 -12 -10    0.42    1.56
   4  13  10    0.63    2.24
  -4 -13 -10    1.86    1.27
   4  14  10    1.39    2.45
  -4 -14 -10    0.80    2.28
   4  15  10    5.19    1.65
  -4 -15 -10    4.35    1.65
   4  16  10    2.36    1.90
  -4 -16 -10    1.94    2.57
   4  17  10    2.36    1.56
  -4 -17 -10    4.18    1.65
   4  18  10    1.31    1.48
  -4 -18 -10    0.93    1.60
   4  19  10    3.00    1.86
  -4 -19 -10    0.80    1.86
   4  20  10   -0.04    1.65
  -4 -20 -10   -0.38    1.39
   4  21  10    5.78    2.11
  -4 -21 -10    7.80    2.03
   4  22  10    0.08    1.35
  -4 -22 -10   -0.46    1.69
   4  23  10    0.13    1.56
  -4 -23 -10   -0.21    1.86
  -4 -24 -10   -0.17    2.32
  -4  -6  -9    0.04    0.42
   4   7   9    1.94    1.18
  -4  -7  -9    2.62    0.80
   4   8   9    3.46    0.93
  -4  -8  -9    1.81    0.97
   4   9   9    3.08    1.18
  -4  -9  -9    2.74    1.01
   4  10   9    0.04    1.14
  -4 -10  -9   -1.14    1.10
   4  11   9    0.76    1.27
  -4 -11  -9   -0.04    1.22
   4  12   9   -0.84    1.43
  -4 -12  -9   -0.42    1.39
   4  13   9   21.35    3.00
  -4 -13  -9   20.84    1.98
   4  14   9   -0.34    2.49
  -4 -14  -9    0.97    2.28
   4  15   9    1.18    1.98
  -4 -15  -9    0.89    1.90
   4  16   9    0.76    2.03
  -4 -16  -9    0.21    1.65
   4  17   9    0.84    1.43
  -4 -17  -9    0.93    1.43
   4  18   9    0.68    1.86
  -4 -18  -9    1.60    2.24
   4  19   9   -1.81    3.21
  -4 -19  -9    0.72    2.19
   4  20   9    3.38    2.40
  -4 -20  -9    1.56    2.11
   4  21   9    1.18    1.73
  -4 -21  -9    1.90    1.86
   4  22   9    1.98    1.90
  -4 -22  -9    2.11    2.19
   4  23   9    1.39    2.07
  -4 -23  -9    1.86    2.19
   4  24   9    0.63    1.90
  -4 -24  -9    1.60    2.66
   4  25   9   10.38    4.22
  -4 -25  -9    8.02    2.70
  -4 -26  -9   -0.72    2.15
   4  27   9    0.63    2.53
  -4 -27  -9    0.80    3.46
  -4 -28  -9   -1.69    2.45
   4   5   8    0.46    0.63
  -4  -5  -8    0.68    0.59
   4   6   8   10.13    0.97
  -4  -6  -8    9.70    1.01
   4   7   8   12.49    1.39
  -4  -7  -8   15.78    1.60
   4   8   8    0.38    1.05
  -4  -8  -8    0.68    1.35
   4   9   8   25.31    1.90
  -4  -9  -8   21.56    1.56
   4  10   8    5.10    1.22
  -4 -10  -8    5.02    1.27
   4  11   8   39.53    3.46
  -4 -11  -8   36.41    2.40
   4  12   8   15.53    1.69
  -4 -12  -8   13.75    1.39
   4  13   8   -0.21    1.43
  -4 -13  -8    0.08    1.56
   4  14   8   45.01    2.83
  -4 -14  -8   43.33    2.70
   4  15   8   42.86    3.33
  -4 -15  -8   39.40    2.78
   4  16   8   23.12    2.83
  -4 -16  -8   25.65    2.24
   4  17   8   39.74    3.08
  -4 -17  -8   35.61    2.66
   4  18   8    1.56    3.38
  -4 -18  -8   -0.89    3.08
   4  19   8    1.48    2.49
  -4 -19  -8    0.89    3.75
   4  20   8    2.32    2.74
  -4 -20  -8   -0.34    3.46
   4  21   8   32.48    3.88
  -4 -21  -8   30.63    2.78
   4  22   8   16.66    3.16
  -4 -22  -8   15.53    2.70
   4  23   8    0.93    2.45
  -4 -23  -8    0.72    2.28
   4  24   8    5.19    2.87
  -4 -24  -8    2.70    2.57
   4  25   8    4.13    3.04
  -4 -25  -8    5.48    2.78
   4  26   8   11.39    2.70
  -4 -26  -8    7.97    2.45
   4  27   8    2.28    2.53
  -4 -27  -8    1.73    2.28
   4  28   8    4.05    2.91
  -4 -28  -8    0.51    2.40
   4  29   8    3.50    3.00
  -4 -29  -8    1.39    2.45
  -4  29  -7    5.95    3.04
   4 -28   7   -0.08    1.22
  -4  28  -7    0.00    1.31
   4 -27   7    0.51    1.56
  -4  27  -7    0.34    1.31
   4 -26   7    0.17    1.14
  -4  26  -7   -0.21    1.90
   4 -25   7    0.76    0.89
  -4  25  -7    0.17    2.03
   4 -24   7    2.15    0.89
  -4  24  -7    3.63    1.10
   4 -23   7    0.55    0.76
  -4  23  -7    0.04    0.93
   4 -22   7    0.17    0.68
  -4  22  -7   -0.42    0.84
   4 -21   7    3.21    0.55
   4   3   7   20.42    1.22
  -4  -3  -7   20.59    1.94
  -4  -4  -7   12.61    0.97
   4   5   7   13.50    1.18
  -4  -5  -7   12.74    1.05
  -4  -6  -7   54.97    2.45
   4   7   7  106.99    4.81
  -4  -7  -7  105.43    3.54
   4   8   7    0.51    1.81
  -4  -8  -7    0.80    1.01
   4   9   7    3.80    1.31
  -4  -9  -7    3.80    1.65
   4  10   7    6.50    1.43
  -4 -10  -7    7.89    1.14
   4  11   7   29.11    1.81
  -4 -11  -7   32.11    1.90
   4  12   7    5.02    1.22
  -4 -12  -7    6.08    1.22
   4  13   7   21.09    1.86
  -4 -13  -7   19.49    1.81
   4  14   7   19.41    1.81
  -4 -14  -7   20.17    1.86
   4  15   7   70.66    3.46
  -4 -15  -7   74.00    3.25
   4  16   7    3.88    1.77
  -4 -16  -7    1.56    1.65
   4  17   7   25.52    2.49
  -4 -17  -7   24.47    2.07
   4  18   7    4.22    1.65
  -4 -18  -7    4.39    1.65
   4  19   7    9.87    2.15
  -4 -19  -7   11.52    2.03
   4  20   7   18.14    2.24
  -4 -20  -7   12.23    2.28
   4  21   7   34.72    3.50
  -4 -21  -7   31.85    2.87
   4  22   7   -0.68    2.83
  -4 -22  -7    1.10    2.83
   4  23   7    0.84    3.25
  -4 -23  -7    0.42    2.74
   4  24   7   10.93    2.95
  -4 -24  -7   13.58    3.21
   4  25   7    3.50    2.83
  -4 -25  -7    2.24    2.66
   4  26   7    0.13    2.95
  -4 -26  -7    2.32    2.45
   4  27   7   10.21    3.50
  -4 -27  -7    4.43    2.87
   4  28   7    3.16    3.97
  -4 -28  -7    0.17    3.33
   4  29   7   30.16    4.64
  -4 -29  -7   27.00    4.35
   4  30   7    2.40    3.33
  -4 -30  -7    1.35    3.16
   4  31   7    3.16    5.02
   4 -32   6   -0.30    1.60
   4 -31   6   -0.13    1.22
  -4  31  -6    0.04    1.94
   4 -30   6    0.00    2.45
  -4  30  -6    0.55    1.94
   4 -29   6    0.76    1.60
  -4  29  -6    0.17    1.90
   4 -28   6    8.06    1.90
  -4  28  -6    9.37    2.24
   4 -27   6    7.26    1.69
  -4  27  -6    9.75    2.95
   4 -26   6    2.49    1.52
  -4  26  -6    1.39    2.83
   4 -25   6    3.38    1.39
  -4  25  -6    6.67    1.69
   4 -24   6    0.76    1.27
  -4  24  -6    1.10    1.52
   4 -23   6    5.86    1.73
  -4  23  -6    5.57    1.56
   4 -22   6   22.82    2.36
  -4  22  -6   25.78    2.19
  -4  21  -6   43.41    2.91
   4 -20   6    0.30    1.10
  -4  20  -6    0.72    1.56
   4 -19   6    1.10    0.76
  -4  19  -6    1.86    1.35
   4 -18   6    0.04    0.76
  -4  18  -6   -0.13    0.80
   4 -17   6   21.56    1.22
   4 -16   6    6.20    0.63
  -4  16  -6    6.03    1.22
   4   0   6    0.55    0.34
  -4   0  -6    0.34    0.38
   4   2   6    2.32    0.59
  -4  -2  -6    2.15    0.89
   4   3   6    9.28    0.97
  -4  -3  -6   11.73    0.93
   4   4   6   12.11    1.05
  -4  -4  -6   12.15    0.97
   4   5   6    5.61    0.97
  -4  -5  -6    5.65    0.84
   4   6   6    6.03    1.01
  -4  -6  -6    6.37    0.84
   4   7   6   52.02    2.36
  -4  -7  -6   53.49    2.24
   4   8   6   -0.42    0.89
  -4  -8  -6    0.51    1.05
   4   9   6   32.15    2.11
  -4  -9  -6   31.89    1.81
   4  10   6    6.08    1.18
  -4 -10  -6    6.96    1.31
   4  11   6  147.07    5.10
  -4 -11  -6  150.65    4.77
   4  12   6    4.60    1.43
  -4 -12  -6    5.15    1.39
   4  13   6   17.17    1.65
  -4 -13  -6   15.65    1.48
   4  14   6   22.40    2.24
  -4 -14  -6   21.14    1.86
   4  15   6  101.84    4.64
  -4 -15  -6   98.00    4.22
   4  16   6   12.11    1.94
  -4 -16  -6   10.93    1.73
   4  17   6   41.47    2.74
  -4 -17  -6   46.41    3.00
   4  18   6    0.25    1.90
  -4 -18  -6    0.76    1.69
   4  19   6    2.11    1.98
  -4 -19  -6    0.84    1.81
   4  20   6   -1.18    2.07
  -4 -20  -6    0.00    1.65
   4  21   6   93.66    4.64
  -4 -21  -6   94.42    4.47
   4  22   6   54.08    3.50
  -4 -22  -6   53.54    4.01
   4  23   6   16.16    2.40
  -4 -23  -6    9.70    2.24
   4  24   6    1.94    2.11
  -4 -24  -6    2.45    1.86
   4  25   6   11.69    2.70
  -4 -25  -6   15.48    2.57
   4  26   6    4.26    3.04
  -4 -26  -6    4.56    2.62
   4  27   6   22.74    3.21
  -4 -27  -6   17.38    3.21
   4  28   6   32.15    3.80
  -4 -28  -6   23.58    3.08
   4  29   6    2.07    3.54
  -4 -29  -6   -0.68    2.40
   4  30   6    2.74    4.05
  -4 -30  -6    3.29    3.63
   4  31   6   -0.42    4.64
  -4 -31  -6    0.42    3.54
   4  32   6    1.27    2.45
  -4 -32  -6   -0.68    2.70
   4 -35   5    1.10    2.95
  -4  35  -5    2.28    1.98
   4 -34   5    0.63    2.24
  -4  34  -5    0.46    2.07
   4 -33   5    1.22    1.65
  -4  33  -5    2.03    2.28
   4 -32   5    0.97    2.07
  -4  32  -5   -0.17    2.49
   4 -31   5    4.39    2.07
  -4  31  -5    6.41    2.19
   4 -30   5    0.55    1.73
  -4  30  -5    1.48    2.62
   4 -29   5   19.07    2.49
  -4  29  -5   15.78    2.87
   4 -28   5   -0.25    1.86
  -4  28  -5    0.63    3.21
   4 -27   5    3.84    1.31
  -4  27  -5    6.45    1.86
   4 -26   5   12.57    1.81
  -4  26  -5   15.15    1.98
   4 -25   5   66.45    3.46
  -4  25  -5   69.27    4.35
   4 -24   5   -0.08    1.43
  -4  24  -5    0.38    1.52
   4 -23   5    3.12    1.10
  -4  23  -5    3.16    1.65
   4 -22   5   28.90    1.94
  -4  22  -5   27.00    2.24
   4 -21   5    4.22    1.43
  -4  21  -5    5.57    2.32
   4 -20   5    2.45    1.18
  -4  20  -5    1.98    1.35
   4 -19   5   14.30    1.31
  -4  19  -5   14.93    1.48
   4 -18   5   11.69    1.22
  -4  18  -5   11.14    1.35
   4 -17   5   13.92    1.22
  -4  17  -5   10.50    1.94
   4 -16   5    9.37    1.01
  -4  16  -5    7.76    1.14
   4 -15   5   43.12    1.77
  -4  15  -5   43.41    2.32
   4 -14   5    6.75    0.80
  -4  14  -5    7.72    0.89
   4 -13   5   26.62    1.39
  -4  13  -5   29.15    1.52
   4 -12   5    4.43    0.59
  -4  12  -5    2.78    0.68
   4 -11   5    0.17    0.59
  -4  11  -5   -0.08    0.51
   4 -10   5   25.95    1.27
  -4  10  -5   22.82    1.52
   4  -9   5   24.30    0.97
  -4   3  -5   89.06    3.88
   4  -2   5   30.63    1.90
  -4   2  -5   25.27    1.10
   4  -1   5   26.83    1.81
  -4   1  -5   29.87    1.14
   4   0   5    0.13    0.46
  -4   0  -5    0.34    0.46
   4   1   5   28.52    2.07
  -4  -1  -5   31.09    1.31
   4   2   5   26.28    2.28
  -4  -2  -5   26.41    1.31
   4   3   5   89.06    3.12
  -4  -3  -5   91.25    3.08
   4   4   5   47.67    2.83
  -4  -4  -5   41.68    1.90
   4   5   5    4.77    1.01
  -4  -5  -5    5.61    0.89
  -4  -6  -5  163.35    6.88
   4   7   5  503.51   13.88
  -4  -7  -5  533.26   20.25
   4   8   5   12.99    1.98
  -4  -8  -5   11.26    1.10
   4   9   5   32.53    1.81
  -4  -9  -5   35.02    1.81
   4  10   5   29.40    1.86
  -4 -10  -5   29.49    1.86
   4  11   5    0.25    1.14
  -4 -11  -5    0.72    1.01
   4  12   5    3.88    1.22
  -4 -12  -5    4.30    1.01
   4  13   5   26.11    2.11
  -4 -13  -5   26.28    2.03
   4  14   5    6.75    1.73
  -4 -14  -5    7.47    1.31
   4  15   5   45.98    2.53
  -4 -15  -5   51.64    2.53
   4  16   5   12.28    3.21
  -4 -16  -5   11.10    1.69
   4  17   5   16.07    2.45
  -4 -17  -5   14.09    2.19
   4  18   5   14.89    2.15
  -4 -18  -5   16.58    2.03
   4  19   5   22.91    2.24
  -4 -19  -5   21.64    1.98
   4  20   5    3.92    2.15
  -4 -20  -5    2.24    1.86
   4  21   5    7.59    2.49
  -4 -21  -5   11.18    2.15
   4  22   5   48.81    3.29
  -4 -22  -5   47.42    3.16
   4  23   5    5.82    2.24
  -4 -23  -5    5.40    1.98
   4  24   5    1.52    2.53
  -4 -24  -5   -0.89    2.07
   4  25   5  119.27    6.29
  -4 -25  -5  115.47    5.32
   4  26   5   23.20    3.25
  -4 -26  -5   23.63    2.70
   4  27   5    8.14    2.95
  -4 -27  -5    8.73    2.45
   4  28   5    0.30    3.08
  -4 -28  -5    1.48    2.66
   4  29   5   35.65    3.84
  -4 -29  -5   32.02    3.29
   4  30   5    1.14    2.83
  -4 -30  -5    0.72    2.66
   4  31   5    8.69    4.22
  -4 -31  -5   11.22    2.83
   4  32   5    1.73    4.30
  -4 -32  -5   -0.34    3.75
   4  33   5    2.87    3.08
  -4 -33  -5    7.21    2.53
  -4  37  -4   -1.27    3.25
   4 -36   4    2.11    2.87
  -4  36  -4    6.03    3.08
   4 -35   4   -1.69    3.54
  -4  35  -4    1.98    3.00
   4 -34   4   -0.63    1.86
  -4  34  -4   -1.10    2.19
   4 -33   4    1.90    2.62
  -4  33  -4    1.90    3.16
   4 -32   4    0.30    2.49
  -4  32  -4    3.16    4.43
   4 -31   4    2.36    1.94
  -4  31  -4    4.51    2.49
   4 -30   4    1.27    2.28
  -4  30  -4    0.63    2.70
   4 -29   4   17.97    2.57
  -4  29  -4   18.39    2.87
   4 -28   4    4.13    1.81
  -4  28  -4    3.92    2.62
   4 -27   4    2.15    2.03
  -4  27  -4    1.27    2.28
   4 -26   4    3.50    1.48
  -4  26  -4    1.48    1.86
   4 -25   4    0.76    1.31
  -4  25  -4    1.77    2.03
   4 -24   4    8.31    1.60
  -4  24  -4    8.23    1.56
   4 -23   4    0.42    1.18
  -4  23  -4    1.90    1.52
   4 -22   4    3.84    1.43
  -4  22  -4    2.87    1.77
   4 -21   4  165.63    5.48
   4 -20   4    0.30    1.22
  -4  20  -4   -0.89    1.43
   4 -19   4  124.67    4.51
  -4  19  -4  113.32    4.98
   4 -18   4   -0.13    1.14
  -4  18  -4    0.51    1.27
   4 -17   4   76.06    2.83
  -4  17  -4   70.58    2.78
   4 -16   4    1.31    0.89
  -4  16  -4    1.10    1.05
   4 -15   4    8.14    0.89
  -4  15  -4    6.41    1.14
   4 -14   4    3.12    0.84
  -4  14  -4    1.65    1.39
   4 -13   4   17.93    1.10
  -4  13  -4   17.51    1.22
   4 -12   4    2.36    0.68
  -4  12  -4    2.49    0.72
   4 -11   4   22.23    1.18
  -4  11  -4   21.35    1.27
   4 -10   4    4.81    0.59
  -4  10  -4    3.46    0.72
   4  -9   4   14.60    1.05
  -4   9  -4   12.70    0.84
   4  -8   4    7.64    0.72
  -4   8  -4    7.09    0.68
   4  -7   4  444.96   17.85
  -4   7  -4  460.57   13.37
   4  -6   4    0.59    0.42
  -4   6  -4    0.59    0.63
   4  -5   4   20.76    1.10
  -4   5  -4   19.58    1.10
   4  -4   4   57.08    2.32
  -4   4  -4   55.35    2.28
   4  -3   4  107.79    3.75
  -4   3  -4  109.14    3.80
   4  -2   4    5.95    0.63
  -4   2  -4    6.08    0.59
   4  -1   4   38.94    2.62
  -4   1  -4   42.19    1.56
   4   0   4   31.35    1.52
  -4   0  -4   27.42    1.98
   4   1   4   40.50    1.98
  -4  -1  -4   42.06    1.81
   4   2   4    5.19    0.84
  -4  -2  -4    5.10    0.59
   4   3   4  102.98    3.71
  -4  -3  -4  108.09    3.67
   4   4   4   54.51    2.45
  -4  -4  -4   57.12    2.19
   4   5   4   20.93    1.39
  -4  -5  -4   20.21    1.14
   4   6   4    0.46    0.84
  -4  -6  -4    1.01    0.72
   4   7   4  479.21   14.68
  -4  -7  -4  496.05   13.88
   4   8   4    8.40    1.18
  -4  -8  -4    8.35    0.97
   4   9   4   14.30    1.27
  -4  -9  -4   14.39    1.31
   4  10   4    3.75    1.05
  -4 -10  -4    4.13    0.97
   4  11   4   24.09    1.90
  -4 -11  -4   22.61    1.52
   4  12   4    1.43    1.05
  -4 -12  -4    2.24    1.10
   4  13   4   17.04    1.77
  -4 -13  -4   20.04    1.52
   4  14   4    1.69    1.39
  -4 -14  -4    2.62    1.35
   4  15   4    7.13    1.52
  -4 -15  -4   10.08    1.35
   4  16   4    1.86    1.65
  -4 -16  -4    0.72    1.39
   4  17   4   91.25    4.51
  -4 -17  -4   97.03    4.60
   4  18   4   -0.21    1.77
  -4 -18  -4    0.59    1.39
   4  19   4  160.78    5.61
  -4 -19  -4  170.44    5.86
   4  20   4    0.97    2.03
  -4 -20  -4    1.86    1.65
   4  21   4  274.35   13.33
  -4 -21  -4  256.29    8.35
   4  22   4    3.84    2.28
  -4 -22  -4    4.89    1.86
   4  23   4    1.48    2.32
  -4 -23  -4    1.43    1.98
   4  24   4   11.26    2.53
  -4 -24  -4   10.93    2.03
   4  25   4   -3.59    2.28
  -4 -25  -4   -0.63    1.81
   4  26   4    3.42    2.49
  -4 -26  -4    6.33    2.78
   4  27   4    1.81    2.40
  -4 -27  -4    1.94    2.40
   4  28   4   11.52    2.87
  -4 -28  -4    6.08    2.36
   4  29   4   30.42    3.71
  -4 -29  -4   23.54    3.38
   4  30   4    2.66    2.74
  -4 -30  -4    0.68    2.53
   4  31   4    5.53    3.12
  -4 -31  -4    5.15    2.74
   4  32   4    4.18    4.60
  -4 -32  -4    7.43    4.05
   4  33   4    5.65    3.84
  -4 -33  -4    4.39    3.08
   4  34   4    1.69    4.68
  -4 -34  -4    1.90    4.01
  -4  38  -3   -0.17    3.84
   4 -37   3    0.97    2.11
  -4  37  -3    0.42    2.62
   4 -36   3    0.46    1.86
  -4  36  -3   -0.63    2.32
   4 -35   3   10.00    2.24
  -4  35  -3   13.16    2.78
   4 -34   3    9.70    2.53
  -4  34  -3    7.26    2.74
   4 -33   3    2.24    2.15
  -4  33  -3    0.89    2.45
   4 -32   3    2.74    2.53
  -4  32  -3    2.87    3.08
   4 -31   3   11.85    2.28
  -4  31  -3   20.08    3.21
   4 -30   3   20.25    4.39
  -4  30  -3   18.14    3.16
   4 -29   3   42.78    3.59
  -4  29  -3   46.15    3.29
   4 -28   3   -0.13    1.65
  -4  28  -3    0.80    2.19
   4 -27   3   21.73    2.40
  -4  27  -3   23.88    3.12
   4 -26   3    0.30    1.48
  -4  26  -3    1.39    1.90
   4 -25   3  297.80    9.49
  -4  25  -3  297.51   13.46
   4 -24   3   13.42    1.60
  -4  24  -3   13.54    1.77
   4 -23   3    9.45    1.65
  -4  23  -3    7.89    1.69
   4 -22   3    7.55    1.43
  -4  22  -3    6.41    1.65
   4 -21   3   -0.63    1.43
  -4  21  -3    0.25    1.73
   4 -20   3    1.52    0.97
  -4  20  -3    2.11    1.10
   4 -19   3   17.59    1.48
  -4  19  -3   14.51    2.66
   4 -18   3    4.77    1.39
  -4  18  -3    5.40    1.52
   4 -17   3    0.84    0.89
  -4  17  -3    1.01    0.93
   4 -16   3  110.28    3.88
  -4  16  -3  104.63    4.35
   4 -15   3  224.06    7.05
  -4  15  -3  232.41    7.97
   4 -14   3   13.71    1.18
  -4  14  -3   15.23    1.31
   4 -13   3  276.71    8.10
  -4  13  -3  266.29   11.39
   4 -12   3   41.85    1.69
  -4  12  -3   42.91    1.98
   4 -11   3  286.46    7.93
  -4  11  -3  287.26   11.94
   4 -10   3    8.86    0.97
  -4  10  -3    9.66    1.01
   4  -9   3    0.42    0.46
  -4   9  -3    0.55    0.68
   4  -8   3   15.10    1.01
  -4   8  -3   14.77    0.93
   4  -7   3  134.92    4.47
  -4   7  -3  137.57    4.56
   4  -6   3  191.87    6.24
  -4   6  -3  197.99    5.91
   4  -5   3    1.35    0.55
  -4   5  -3    1.39    0.55
   4  -4   3   17.68    1.10
  -4   4  -3   17.34    1.05
   4  -3   3  595.44   23.33
   4  -2   3   78.51    3.08
  -4   2  -3   79.57    2.83
   4  -1   3  117.20    4.09
  -4   1  -3  114.75    3.71
   4   0   3    0.25    0.63
  -4   0  -3    0.08    0.46
   4   1   3  111.84    4.30
  -4  -1  -3  116.82    3.84
   4   2   3   78.09    4.18
  -4  -2  -3   79.06    2.91
   4   3   3  585.65   25.61
  -4  -3  -3  592.28   16.20
   4   4   3   16.96    1.35
  -4  -4  -3   16.50    1.14
   4   5   3    1.18    0.76
  -4  -5  -3    0.46    0.63
   4   6   3  202.46   10.21
  -4  -6  -3  196.93    6.16
   4   7   3  135.38    5.23
  -4  -7  -3  136.48    4.64
   4   8   3   16.07    1.14
  -4  -8  -3   15.36    1.18
   4   9   3    0.25    1.01
  -4  -9  -3    0.93    0.84
   4  10   3   10.25    1.18
  -4 -10  -3    9.70    1.05
   4  11   3  317.93   13.33
  -4 -11  -3  326.66    9.28
   4  12   3   44.13    2.24
  -4 -12  -3   52.95    2.40
   4  13   3  310.50    8.86
  -4 -13  -3  311.30    8.86
   4  14   3   16.96    1.94
  -4 -14  -3   19.03    1.77
   4  15   3  276.84    8.44
  -4 -15  -3  274.43    8.52
   4  16   3  129.73    4.81
  -4 -16  -3  127.41    4.64
   4  17   3    0.89    1.60
  -4 -17  -3   -0.59    1.35
   4  18   3    3.92    1.77
  -4 -18  -3    6.33    1.56
   4  19   3   26.07    2.74
  -4 -19  -3   22.82    2.11
   4  20   3    3.33    1.81
  -4 -20  -3    1.39    1.48
   4  21   3    0.63    1.98
  -4 -21  -3    1.90    1.73
   4  22   3    9.03    1.90
  -4 -22  -3   10.29    1.77
   4  23   3   11.35    2.28
  -4 -23  -3   15.65    2.24
   4  24   3   18.44    2.83
  -4 -24  -3   22.32    2.40
  -4 -25  -3  417.83   12.53
   4  26   3   -0.25    2.57
  -4 -26  -3    0.55    2.11
   4  27   3   32.02    3.38
  -4 -27  -3   32.61    3.00
   4  28   3   -0.51    2.40
  -4 -28  -3   -1.90    2.03
   4  29   3   76.15    4.73
  -4 -29  -3   66.74    4.30
   4  30   3   30.71    3.50
  -4 -30  -3   22.49    3.00
   4  31   3   25.40    3.92
  -4 -31  -3   25.95    3.63
   4  32   3    6.16    4.60
  -4 -32  -3    4.01    3.67
   4  33   3    2.78    3.92
  -4 -33  -3    0.25    3.08
   4  34   3   10.55    3.46
  -4 -34  -3    9.11    2.95
  -4  38  -2    0.25    2.66
   4 -37   2    0.46    2.49
  -4  37  -2    1.52    3.04
   4 -36   2    0.46    2.45
  -4  36  -2    1.14    3.46
   4 -35   2    1.60    2.91
  -4  35  -2    1.56    2.62
   4 -34   2    1.69    2.15
  -4  34  -2    1.01    2.36
   4 -33   2   23.08    3.00
  -4  33  -2   23.67    3.46
   4 -32   2   -0.38    1.98
  -4  32  -2    1.90    2.32
   4 -31   2   10.04    2.53
  -4  31  -2   10.67    2.95
   4 -30   2   49.95    3.04
  -4  30  -2   55.14    3.59
   4 -29   2   13.29    2.91
  -4  29  -2   11.69    2.45
   4 -28   2    2.66    1.65
  -4  28  -2    1.18    1.90
   4 -27   2    6.54    1.73
  -4  27  -2    6.37    2.19
   4 -26   2    4.09    1.69
  -4  26  -2    4.30    1.73
   4 -25   2    5.57    1.48
  -4  25  -2    5.95    1.98
   4 -24   2    1.81    1.94
  -4  24  -2    1.31    1.52
   4 -23   2   -1.48    2.40
  -4  23  -2    0.08    1.94
   4 -22   2   -0.80    1.39
  -4  22  -2    0.76    1.65
   4 -21   2  139.05    4.89
  -4  21  -2  140.23    8.06
   4 -20   2    4.77    1.10
  -4  20  -2    5.10    1.27
   4 -19   2    3.42    1.35
  -4  19  -2    2.95    1.35
   4 -18   2   36.62    2.19
  -4  18  -2   38.31    2.24
   4 -17   2  400.49   11.18
   4 -16   2    9.53    1.05
  -4  16  -2    8.86    1.27
   4 -15   2  166.85    5.10
  -4  15  -2  160.90    4.85
   4 -14   2    5.23    0.93
  -4  14  -2    5.65    1.10
   4 -13   2  201.07    6.33
  -4  13  -2  203.09    6.24
   4 -12   2   18.23    1.43
  -4  12  -2   19.32    1.39
   4 -11   2  169.51    5.53
  -4  11  -2  180.10    5.57
   4 -10   2  135.80    4.73
  -4  10  -2  132.05    4.64
   4  -9   2   80.75    4.22
  -4   9  -2   84.76    4.09
   4  -8   2   19.07    1.31
  -4   8  -2   16.62    1.18
   4  -7   2  540.60   15.40
  -4   7  -2  521.74   14.26
   4  -6   2  157.11    5.48
  -4   6  -2  161.41    5.19
   4  -5   2   30.63    1.56
  -4   5  -2   29.03    1.52
   4  -4   2    6.12    0.59
  -4   4  -2    5.91    0.76
   4  -3   2  169.76    6.03
  -4   3  -2  173.65    5.95
   4  -2   2  317.80    9.83
  -4   2  -2  324.47   10.13
   4  -1   2  701.88   19.70
  -4   1  -2  701.25   19.91
   4   0   2   37.63    1.94
  -4   0  -2   38.56    2.62
   4   1   2  719.26   20.29
  -4  -1  -2  683.66   18.86
   4   2   2  319.53   10.59
  -4  -2  -2  312.78   10.13
   4   3   2  163.01    5.48
  -4  -3  -2  164.91    5.91
   4   4   2    5.27    0.80
  -4  -4  -2    5.99    0.72
   4   5   2   31.30    1.81
  -4  -5  -2   30.29    1.52
   4   6   2  166.73    6.03
  -4  -6  -2  160.82    7.76
   4   7   2  529.08   15.65
  -4  -7  -2  542.07   21.64
   4   8   2   17.47    1.35
  -4  -8  -2   15.27    1.18
   4   9   2   83.32    3.38
  -4  -9  -2   90.62    3.38
   4  10   2  146.05    5.36
  -4 -10  -2  145.97    5.15
   4  11   2  185.16    6.20
  -4 -11  -2  184.32    6.12
   4  12   2   18.48    1.56
  -4 -12  -2   20.84    1.77
   4  13   2  201.32    5.91
  -4 -13  -2  220.35    6.79
   4  14   2    5.74    1.31
  -4 -14  -2    5.36    1.18
   4  15   2  169.22    7.97
  -4 -15  -2  184.99    6.83
   4  16   2    9.58    1.60
  -4 -16  -2   11.98    1.60
   4  17   2  507.27   13.75
  -4 -17  -2  524.73   14.30
   4  18   2   53.62    3.00
  -4 -18  -2   50.12    3.00
   4  19   2    3.80    1.73
  -4 -19  -2    4.05    1.56
   4  20   2    8.56    2.32
  -4 -20  -2    5.44    1.90
   4  21   2  226.93    8.78
  -4 -21  -2  224.52    7.93
   4  22   2    2.87    2.45
  -4 -22  -2    0.55    2.03
   4  23   2    0.89    2.15
  -4 -23  -2    1.05    1.77
   4  24   2    0.08    2.32
  -4 -24  -2    2.45    2.11
   4  25   2   11.10    2.45
  -4 -25  -2    8.56    2.07
   4  26   2    3.59    2.66
  -4 -26  -2    6.71    2.15
   4  27   2   14.13    3.46
  -4 -27  -2    9.83    2.74
   4  28   2   -0.30    2.74
  -4 -28  -2    4.30    2.24
   4  29   2   20.76    4.09
  -4 -29  -2   16.45    3.38
   4  30   2   65.69    5.10
  -4 -30  -2   64.17    4.22
   4  31   2   17.17    3.75
  -4 -31  -2   13.84    3.16
   4  32   2    1.14    3.42
  -4 -32  -2   -0.63    2.74
   4  33   2   37.38    4.47
  -4 -33  -2   31.85    3.16
   4  34   2    3.63    3.54
  -4 -34  -2    0.76    2.62
   4  35   2    3.67    3.71
  -4 -35  -2    3.54    3.38
   4 -38   1    0.17    3.88
  -4  38  -1    1.98    4.98
   4 -37   1   -0.34    2.11
  -4  37  -1   -1.39    2.62
   4 -36   1    6.50    3.08
  -4  36  -1    5.32    3.25
   4 -35   1   13.29    2.70
  -4  35  -1   15.99    3.16
   4 -34   1    0.76    2.15
  -4  34  -1    0.59    3.12
   4 -33   1    6.83    2.62
  -4  33  -1    5.74    2.62
   4 -32   1    8.78    2.49
  -4  32  -1    7.13    2.45
   4 -31   1   79.27    4.68
  -4  31  -1   83.28    8.10
   4 -30   1    4.01    2.24
  -4  30  -1    0.30    2.28
   4 -29   1  131.37    5.86
  -4  29  -1  136.90    9.41
   4 -28   1   48.22    3.12
  -4  28  -1   46.36    3.67
   4 -27   1    4.13    2.32
  -4  27  -1    1.81    2.53
   4 -26   1    5.99    1.94
  -4  26  -1    2.70    2.03
   4 -25   1  228.74    7.72
   4 -24   1    0.42    1.35
  -4  24  -1    1.65    1.52
   4 -23   1    4.43    1.65
  -4  23  -1    4.60    1.56
   4 -22   1    5.02    2.03
  -4  22  -1    5.19    1.81
   4 -21   1   31.85    2.11
  -4  21  -1   33.41    2.49
   4 -20   1    0.72    1.52
  -4  20  -1    2.45    1.86
   4 -19   1   69.27    3.42
  -4  19  -1   69.06    3.54
   4 -18   1   74.76    2.87
  -4  18  -1   71.38    2.95
   4 -17   1   89.56    3.25
  -4  17  -1   85.35    3.84
   4 -16   1    0.97    0.93
  -4  16  -1    0.68    1.10
   4 -15   1  585.74   15.57
  -4  15  -1  609.66   17.47
   4 -14   1   10.04    1.10
  -4  14  -1   10.46    1.27
   4 -13   1  172.34    5.57
  -4  13  -1  174.24    5.78
   4 -12   1  366.91   11.60
  -4  12  -1  373.11   11.39
   4 -11   1  668.51   18.73
  -4  11  -1  672.48   17.51
   4 -10   1  549.75   15.53
  -4  10  -1  556.08   15.06
   4  -9   1   -0.21    0.80
  -4   9  -1    0.25    0.89
   4  -8   1   86.44    3.59
  -4   8  -1   88.51    3.29
   4  -7   1  723.10   20.38
  -4   7  -1  724.91   20.08
   4  -6   1  111.29    4.39
  -4   6  -1  112.39    4.18
   4  -5   1   28.35    1.48
  -4   5  -1   26.41    1.48
   4  -4   1   44.26    2.07
  -4   4  -1   43.37    2.19
   4  -3   1  954.21   26.75
  -4   3  -1  921.97   26.11
   4  -2   1  197.06    6.50
  -4   2  -1  203.43    7.34
   4  -1   1   22.91    1.35
  -4   1  -1   19.91    1.65
   4   0   1    0.17    0.55
  -4   0  -1   -0.04    0.51
   4   1   1   23.03    1.48
  -4  -1  -1   22.15    1.35
   4   2   1  190.56    6.54
  -4  -2  -1  194.15    6.88
   4   3   1  937.75   26.79
  -4  -3  -1  919.99   25.19
   4   4   1   40.80    1.86
  -4  -4  -1   45.27    2.11
   4   5   1   28.14    1.77
  -4  -5  -1   28.90    1.73
   4   6   1  114.58    4.43
  -4  -6  -1  115.30    4.47
   4   7   1  726.77   20.17
  -4  -7  -1  714.96   20.25
   4   8   1   90.03    3.88
  -4  -8  -1   85.81    3.59
   4   9   1    0.55    0.89
  -4  -9  -1    0.76    0.68
   4  10   1  557.39   16.33
  -4 -10  -1  554.05   16.45
   4  11   1  687.33   19.58
  -4 -11  -1  685.34   26.79
   4  12   1  385.94   10.93
  -4 -12  -1  385.77   11.48
   4  13   1  194.19    6.16
  -4 -13  -1  189.51    6.54
   4  14   1    8.69    1.48
  -4 -14  -1   11.77    1.43
   4  15   1  639.61   21.26
  -4 -15  -1  644.55   21.60
   4  16   1    1.90    1.39
  -4 -16  -1    1.27    1.05
   4  17   1  110.45    4.39
  -4 -17  -1  103.66    4.05
   4  18   1   98.34    4.18
  -4 -18  -1   97.33    4.22
   4  19   1   92.52    3.54
  -4 -19  -1   94.29    3.84
   4  20   1    1.56    1.65
  -4 -20  -1    0.55    1.31
   4  21   1   43.54    3.08
  -4 -21  -1   45.44    2.87
   4  22   1    3.67    1.86
  -4 -22  -1    6.75    1.60
   4  23   1    3.88    1.90
  -4 -23  -1    5.32    1.52
   4  24   1    0.51    1.73
  -4 -24  -1    2.11    1.65
   4  25   1  315.90   15.23
  -4 -25  -1  301.35    9.79
   4  26   1    7.72    2.15
  -4 -26  -1    7.21    1.90
   4  27   1    3.75    2.74
  -4 -27  -1    3.46    2.32
   4  28   1   70.96    4.73
  -4 -28  -1   64.51    3.80
   4  29   1  162.59    8.48
  -4 -29  -1  145.08    7.00
   4  30   1    3.12    2.62
  -4 -30  -1    2.07    2.19
   4  31   1  110.19    6.24
  -4 -31  -1   98.42    5.61
   4  32   1    9.28    3.12
  -4 -32  -1    6.79    2.62
   4  33   1    8.69    3.12
  -4 -33  -1   10.80    3.92
   4  34   1    0.84    4.22
  -4 -34  -1   -0.30    4.73
   4  35   1   24.22    4.51
  -4 -35  -1   14.01    4.47
   4 -37   0    1.73    2.49
  -4  37   0    1.90    3.08
   4 -36   0    1.56    3.92
  -4  36   0    3.71    3.54
   4 -35   0   -0.42    2.45
  -4  35   0    0.21    2.78
   4 -34   0    1.10    2.36
  -4  34   0    0.21    2.70
   4 -33   0  102.14    5.48
  -4  33   0  123.57    6.12
   4 -32   0   27.72    3.38
  -4  32   0   31.94    3.80
   4 -31   0   -1.48    4.64
  -4  31   0    1.60    5.06
   4 -30   0    2.70    2.19
  -4  30   0    1.39    2.66
   4 -29   0    0.84    2.49
  -4  29   0    2.53    2.70
   4 -28   0    5.57    2.03
  -4  28   0    2.83    2.45
   4 -27   0   38.22    3.08
  -4  27   0   38.39    5.36
   4 -26   0   56.78    3.33
  -4  26   0   55.65    3.54
   4 -25   0    1.94    2.24
  -4  25   0    0.46    2.07
   4 -24   0   84.80    4.13
  -4  24   0   77.79    3.63
   4 -23   0    3.50    1.48
  -4  23   0    1.18    1.60
   4 -22   0   76.70    3.21
  -4  22   0   74.67    3.80
   4 -21   0  107.28    4.09
  -4  21   0  101.50    4.05
   4 -20   0    6.54    1.43
  -4  20   0    4.01    1.56
   4 -19   0    3.00    1.52
  -4  19   0    1.90    1.77
   4 -18   0    1.27    1.01
  -4  18   0    1.27    1.14
   4 -17   0  192.59    5.86
  -4  17   0  186.13    5.70
   4 -16   0   26.87    1.73
  -4  16   0   28.65    1.86
   4 -15   0  120.45    4.39
  -4  15   0  119.60    4.26
   4 -14   0   67.80    2.95
  -4  14   0   62.10    2.87
   4 -13   0   68.30    3.08
  -4  13   0   66.45    2.91
   4 -12   0  129.39    4.73
  -4  12   0  135.97    4.68
   4 -11   0  319.95    9.91
  -4  11   0  321.51    9.75
   4 -10   0    2.15    0.84
  -4  10   0    2.87    0.89
   4  -9   0  340.54   10.97
  -4   9   0  343.11   10.63
   4  -8   0   30.80    1.65
  -4   8   0   31.09    1.77
   4  -7   0   81.42    3.42
  -4   7   0   82.52    3.25
   4  -6   0  254.35    8.35
  -4   6   0  247.52    7.68
   4  -5   0    3.38    0.97
  -4   5   0    3.08    0.84
   4  -4   0  461.58   14.05
  -4   4   0  456.81   13.92
   4  -3   0  126.56    4.77
  -4   3   0  126.31    5.15
   4  -2   0   33.03    1.69
  -4   2   0   31.68    1.86
   4  -1   0  226.97    7.80
  -4   1   0  218.58    7.64
   4   0   0  322.57   10.55
  -4   0   0  324.72   10.76
   4   1   0  214.91    8.06
  -4  -1   0  217.61    7.85
   4   2   0   33.33    1.86
  -4  -2   0   32.19    1.60
   4   3   0  132.60    4.94
  -4  -3   0  125.80    4.98
   4   4   0  468.67   13.67
  -4  -4   0  451.66   14.47
   4   5   0    4.18    0.84
  -4  -5   0    3.33    0.68
   4   6   0  261.02    8.61
  -4  -6   0  248.57    8.61
   4   7   0   81.42    3.50
  -4  -7   0   77.29    3.59
   4   8   0   32.99    1.90
  -4  -8   0   29.40    1.65
   4   9   0  348.64   11.39
  -4  -9   0  330.29   10.72
   4  10   0    2.07    1.05
  -4 -10   0    2.74    0.89
   4  11   0  335.94   10.63
  -4 -11   0  336.87   10.97
   4  12   0  131.25    4.81
  -4 -12   0  139.85    5.19
   4  13   0   71.51    3.16
  -4 -13   0   67.04    3.12
   4  14   0   64.38    2.78
  -4 -14   0   64.55    3.04
   4  15   0  127.32    5.44
  -4 -15   0  125.13    5.61
   4  16   0   25.90    1.98
  -4 -16   0   29.32    2.11
   4  17   0  220.43    7.26
  -4 -17   0  228.57    8.35
   4  18   0    2.24    1.35
  -4 -18   0    1.48    1.05
   4  19   0    1.39    1.69
  -4 -19   0    2.70    1.43
   4  20   0    4.13    1.52
  -4 -20   0    5.74    1.52
   4  21   0  120.91    5.15
  -4 -21   0  115.64    4.60
   4  22   0   76.32    4.81
  -4 -22   0   86.11    4.13
   4  23   0    2.78    2.11
  -4 -23   0    3.25    1.94
   4  24   0   93.28    4.73
  -4 -24   0   94.12    5.57
   4  25   0    1.48    2.24
  -4 -25   0    3.21    2.49
   4  26   0   66.53    5.53
  -4 -26   0   65.26    4.98
   4  27   0   43.07    3.59
  -4 -27   0   46.96    3.50
   4  28   0    3.54    2.87
  -4 -28   0    5.15    2.45
   4  29   0    5.15    3.97
  -4 -29   0    4.39    2.32
   4  30   0    5.65    3.75
  -4 -30   0    1.48    2.45
   4  31   0   -0.30    5.40
  -4 -31   0    4.18    3.08
   4  32   0   35.10    6.12
  -4 -32   0   37.13    3.80
   4  33   0  147.57   10.97
  -4 -33   0  128.25    6.62
   4  34   0    0.34    2.95
  -4 -34   0    0.76    2.49
   4  35   0    2.74    3.38
  -4 -35   0    4.56    2.74
   4  36   0    3.84    3.88
  -4 -36   0    4.89    2.78
   4 -37  -1    0.68    3.21
  -4  37   1    2.95    4.26
   4 -36  -1    3.54    2.70
  -4  36   1    6.37    3.29
   4 -35  -1   21.64    3.80
  -4  35   1   28.52    4.47
   4 -34  -1    1.10    2.66
  -4  34   1   -0.25    2.91
   4 -33  -1    0.17    2.70
  -4  33   1    1.77    3.21
   4 -32  -1    0.63    2.49
  -4  32   1    1.27    2.57
   4 -31  -1   62.99    4.68
  -4  31   1   67.71    4.89
   4 -30  -1   26.83    3.04
  -4  30   1   29.28    3.75
   4 -29  -1   73.36    4.60
  -4  29   1   85.14    5.44
   4 -28  -1    1.18    2.15
  -4  28   1   -0.80    2.24
   4 -27  -1    6.12    2.66
  -4  27   1    4.60    2.95
   4 -26  -1    9.66    2.19
  -4  26   1   11.05    2.36
   4 -25  -1  436.94   13.58
  -4  25   1  408.25   18.52
   4 -24  -1   31.89    2.53
  -4  24   1   34.34    2.83
   4 -23  -1    9.03    1.90
  -4  23   1   10.25    1.90
   4 -22  -1   50.41    2.95
  -4  22   1   52.19    3.12
   4 -21  -1    8.69    1.52
  -4  21   1    8.78    1.73
   4 -20  -1    0.17    1.65
  -4  20   1    1.18    1.86
   4 -19  -1  107.03    4.43
  -4  19   1   96.69    4.35
   4 -18  -1    4.09    1.14
  -4  18   1    4.39    1.31
   4 -17  -1   27.17    1.90
  -4  17   1   31.73    2.15
   4 -16  -1  127.87    4.68
  -4  16   1  119.81    4.39
   4 -15  -1   33.96    1.90
  -4  15   1   31.39    2.07
   4 -14  -1   66.91    2.87
  -4  14   1   67.67    3.00
   4 -13  -1   68.39    3.08
  -4  13   1   65.26    3.08
   4 -12  -1  186.89    9.20
  -4  12   1  169.72    6.08
   4 -11  -1    1.90    1.18
  -4  11   1    0.68    1.22
   4 -10  -1  279.66    8.82
  -4  10   1  281.65    8.48
   4  -9  -1  443.86   13.71
  -4   9   1  447.28   13.42
   4  -8  -1   68.56    2.66
  -4   8   1   69.99    2.83
   4  -7  -1 1236.95   34.30
  -4   7   1 1285.89   36.07
   4  -6  -1    1.10    0.93
  -4   6   1   -0.08    0.63
   4  -5  -1   19.79    1.56
  -4   5   1   21.30    1.60
   4  -4  -1  391.97   12.61
  -4   4   1  379.69   11.73
   4  -3  -1  253.21    8.65
  -4   3   1  261.02    9.15
   4  -2  -1    9.11    0.97
  -4   2   1    9.45    0.80
   4  -1  -1  121.33    4.73
  -4   1   1  124.12    4.64
   4   0  -1    0.38    0.72
  -4   0   1   -0.17    0.63
   4   1  -1  120.66    4.89
  -4  -1   1  116.65    4.81
   4   2  -1    9.49    1.05
  -4  -2   1    9.45    0.89
   4   3  -1  270.93    9.11
  -4  -3   1  256.88    8.99
   4   4  -1  396.36   12.15
  -4  -4   1  378.13   12.11
   4   5  -1   22.82    2.19
  -4  -5   1   21.73    2.32
   4   6  -1    0.80    0.72
  -4  -6   1    0.76    0.68
   4   7  -1 1205.14   33.46
  -4  -7   1 1241.84   35.27
   4   8  -1   68.89    2.83
  -4  -8   1   68.81    3.04
   4   9  -1  470.69   14.89
  -4  -9   1  449.85   14.55
   4  10  -1  276.25    8.86
  -4 -10   1  274.90    8.61
   4  11  -1    2.45    1.10
  -4 -11   1    1.98    0.89
   4  12  -1  173.60    5.78
  -4 -12   1  174.74    6.41
   4  13  -1   64.80    2.78
  -4 -13   1   68.01    5.02
   4  14  -1   70.62    2.87
  -4 -14   1   79.06    4.35
   4  15  -1   32.74    2.11
  -4 -15   1   30.33    2.91
   4  16  -1  134.16    8.06
  -4 -16   1  128.93    8.27
   4  17  -1   31.35    2.91
  -4 -17   1   31.64    1.98
   4  18  -1    4.73    1.90
  -4 -18   1    5.91    1.27
   4  19  -1  106.31    6.67
  -4 -19   1  108.97    4.30
   4  20  -1    2.03    2.15
  -4 -20   1    0.08    1.48
   4  21  -1    7.51    1.94
  -4 -21   1    8.86    1.77
   4  22  -1   57.25    5.61
  -4 -22   1   51.13    3.16
   4  23  -1    8.31    2.03
  -4 -23   1    9.79    1.81
   4  24  -1   35.82    3.54
  -4 -24   1   34.64    2.70
   4  25  -1  486.30   20.67
  -4 -25   1  437.45   13.42
   4  26  -1   10.00    2.70
  -4 -26   1    9.96    2.24
   4  27  -1    3.84    2.07
  -4 -27   1    5.57    1.77
   4  28  -1    0.97    2.74
  -4 -28   1    0.17    2.11
   4  29  -1   86.02    4.98
  -4 -29   1   83.53    4.68
   4  30  -1   35.90    3.80
  -4 -30   1   30.80    3.33
   4  31  -1   78.93    5.19
  -4 -31   1   71.55    4.30
   4  32  -1    1.01    3.50
  -4 -32   1   -0.21    2.74
   4  33  -1    3.71    3.75
  -4 -33   1    3.46    2.57
   4  34  -1    0.80    3.67
  -4 -34   1    0.68    2.83
   4  35  -1   34.38    4.43
  -4 -35   1   30.33    4.01
   4  36  -1    5.02    4.05
  -4 -36   1   -0.76    2.87
   4 -36  -2   16.37    3.50
  -4  36   2   17.21    3.50
   4 -35  -2    1.05    2.57
  -4  35   2    3.33    3.08
   4 -34  -2   15.65    3.54
  -4  34   2   22.74    4.05
   4 -33  -2   63.37    4.18
  -4  33   2   70.37    5.06
   4 -32  -2    1.73    2.78
  -4  32   2    0.68    2.74
   4 -31  -2    9.87    2.45
  -4  31   2   11.22    2.87
   4 -30  -2    2.53    2.66
  -4  30   2    2.83    2.87
   4 -29  -2    0.84    1.86
  -4  29   2    1.48    2.24
   4 -28  -2   65.35    4.56
  -4  28   2   64.34    4.22
   4 -27  -2   -0.84    1.73
  -4  27   2    0.17    2.11
   4 -26  -2   45.27    2.95
  -4  26   2   51.68    3.46
   4 -25  -2    0.38    1.73
  -4  25   2    0.25    1.60
   4 -24  -2   89.48    3.97
  -4  24   2   84.92    4.05
   4 -23  -2    5.65    1.69
  -4  23   2    6.29    1.69
   4 -22  -2  198.62    7.00
  -4  22   2  188.03    7.43
   4 -21  -2  454.83   12.78
  -4  21   2  432.76   19.07
   4 -20  -2   86.78    4.01
  -4  20   2   80.03    3.97
   4 -19  -2    7.38    1.39
  -4  19   2    7.55    1.48
   4 -18  -2   17.51    1.77
  -4  18   2   17.21    1.86
   4 -17  -2   62.52    3.04
  -4  17   2   61.43    3.38
   4 -16  -2   54.80    3.04
  -4  16   2   63.45    3.46
   4 -15  -2    9.87    1.22
  -4  15   2    5.06    1.05
   4 -14  -2  100.83    3.92
  -4  14   2  105.60    4.18
   4 -13  -2    0.04    0.97
  -4  13   2    1.27    0.93
   4 -12  -2    0.30    1.01
  -4  12   2    0.42    1.10
   4 -11  -2  588.10   16.96
  -4  11   2  555.02   16.07
   4 -10  -2    0.80    0.84
  -4  10   2    2.57    0.93
   4  -9  -2  202.63    6.67
  -4   9   2  201.49    6.58
   4  -8  -2   32.32    1.81
  -4   8   2   33.58    1.90
   4  -7  -2 1152.78   31.39
  -4   7   2 1152.66   31.30
   4  -6  -2   10.93    1.05
  -4   6   2   10.72    1.05
   4  -5  -2    3.50    0.84
  -4   5   2    1.39    0.76
   4  -4  -2  860.59   25.10
  -4   4   2  852.41   35.99
   4  -3  -2 2815.41  101.04
   4  -2  -2 1400.93   54.72
  -4   2   2 1388.11   40.04
   4  -1  -2   43.41    2.19
  -4   1   2   46.41    2.36
   4   0  -2   44.85    2.36
  -4   0   2   47.12    2.36
   4   1  -2   46.66    2.32
  -4  -1   2   42.78    2.07
   4   2  -2 1389.84   53.87
  -4  -2   2 1395.58   58.56
   4   3  -2 2822.88  104.08
  -4  -3   2 2603.21  102.64
   4   5  -2    1.73    1.05
  -4  -5   2    3.04    1.05
   4   6  -2    9.11    1.39
  -4  -6   2   11.10    1.60
   4   7  -2 1191.13   45.86
  -4  -7   2 1156.67   32.27
   4   8  -2   34.59    2.03
  -4  -8   2   31.60    1.77
   4   9  -2  206.68    6.75
  -4  -9   2  193.98    6.71
   4  10  -2    1.05    0.89
  -4 -10   2    0.59    0.80
   4  11  -2  567.85   16.62
  -4 -11   2  555.36   16.50
   4  12  -2    0.34    1.10
  -4 -12   2    1.48    0.80
   4  13  -2   -0.30    1.05
  -4 -13   2    1.14    0.84
   4  14  -2   95.39    4.22
  -4 -14   2  105.68    4.18
   4  15  -2    7.26    1.31
  -4 -15   2    7.30    1.18
   4  16  -2   60.58    3.16
  -4 -16   2   63.37    3.33
   4  17  -2   67.46    3.42
  -4 -17   2   66.70    3.71
   4  18  -2   15.61    1.69
  -4 -18   2   16.54    1.73
   4  19  -2    4.94    1.65
  -4 -19   2    8.10    1.39
   4  20  -2   80.33    4.05
  -4 -20   2   83.03    3.97
   4  21  -2  460.02   20.93
  -4 -21   2  440.48   13.63
   4  22  -2  199.55    9.58
  -4 -22   2  189.85    6.92
   4  23  -2    8.78    2.03
  -4 -23   2    6.50    1.52
   4  24  -2   92.73    4.30
  -4 -24   2   88.47    3.80
   4  25  -2   -0.84    2.24
  -4 -25   2    1.81    1.90
   4  26  -2   43.41    3.38
  -4 -26   2   44.89    2.83
   4  27  -2   -0.55    2.28
  -4 -27   2    1.31    1.86
   4  28  -2   66.57    4.26
  -4 -28   2   60.58    3.42
   4  29  -2    0.68    2.95
  -4 -29   2   -0.08    2.19
   4  30  -2    3.75    2.53
  -4 -30   2    4.13    2.11
   4  31  -2    9.41    3.71
  -4 -31   2    9.41    2.36
   4  32  -2    1.65    2.83
  -4 -32   2    1.27    2.24
   4  33  -2   70.62    5.15
  -4 -33   2   64.13    4.43
   4  34  -2   11.52    3.42
  -4 -34   2   16.07    3.08
   4  35  -2    1.31    3.21
  -4 -35   2    1.86    3.46
   4  36  -2   17.38    4.13
  -4 -36   2   16.50    3.67
   4 -36  -3    3.92    3.71
  -4  36   3    8.18    4.01
   4 -35  -3   30.42    4.22
  -4  35   3   42.02    4.98
   4 -34  -3   10.93    3.12
  -4  34   3   12.40    2.95
   4 -33  -3    1.48    3.16
  -4  33   3    2.57    3.38
   4 -32  -3    0.42    2.40
  -4  32   3   -0.72    2.53
   4 -31  -3    0.51    2.62
  -4  31   3   -0.76    3.00
   4 -30  -3    1.43    2.28
  -4  30   3    1.56    2.32
   4 -29  -3   51.30    3.97
  -4  29   3   56.45    4.09
   4 -28  -3    0.17    1.94
  -4  28   3    0.63    2.32
   4 -27  -3   -1.18    2.15
  -4  27   3   -1.31    2.49
   4 -26  -3    8.06    1.94
  -4  26   3    7.05    2.15
   4 -25  -3  436.39   14.55
  -4  25   3  432.97   20.67
   4 -24  -3   79.99    4.09
  -4  24   3   78.47    4.01
   4 -23  -3   20.17    2.70
  -4  23   3   19.11    2.53
   4 -22  -3   37.67    2.62
  -4  22   3   36.87    2.87
   4 -21  -3   -0.42    1.65
  -4  21   3   -0.38    1.60
   4 -20  -3    0.68    1.56
  -4  20   3    0.25    1.65
   4 -19  -3  123.99    4.05
  -4  19   3  118.42    4.68
   4 -18  -3  100.70    4.35
  -4  18   3   88.64    3.75
   4 -17  -3  109.73    4.64
  -4  17   3  109.98    4.39
   4 -16  -3   74.71    3.42
  -4  16   3   66.95    3.25
   4 -15  -3   51.81    2.66
  -4  15   3   54.08    2.70
   4 -14  -3  237.73    9.24
  -4  14   3  218.70    8.90
   4 -13  -3  442.76   12.23
  -4  13   3  449.55   12.32
   4 -12  -3   12.70    1.31
  -4  12   3   13.16    1.35
   4 -11  -3   95.34    3.80
  -4  11   3   91.51    3.71
   4 -10  -3   77.63    3.33
  -4  10   3   73.41    3.29
   4  -9  -3   31.56    1.86
  -4   9   3   31.64    2.78
   4  -8  -3  175.84    8.52
  -4   8   3  165.21    8.90
   4  -7  -3  128.21    5.95
  -4   7   3  123.32    5.53
   4  -6  -3   63.66    3.88
  -4   6   3   62.90    4.26
   4  -5  -3  591.52   24.09
  -4   5   3  581.69   23.71
   4  -4  -3  427.62   18.69
  -4   4   3  404.29   12.95
   4  -3  -3 1542.26   42.23
  -4   3   3 1507.63   40.33
   4  -1  -3   96.91    4.13
  -4   1   3   96.74    4.01
   4   0  -3    0.97    0.80
  -4   0   3    0.13    0.68
   4   1  -3   99.77    4.35
  -4  -1   3   94.67    4.39
   4   2  -3    6.50    1.05
  -4  -2   3    6.03    0.93
   4   3  -3 1492.44   39.87
  -4  -3   3 1445.53   40.63
   4   4  -3  397.11   18.73
   4   5  -3  614.76   23.96
  -4  -5   3  569.66   16.71
   4   6  -3   64.42    3.04
  -4  -6   3   62.65    3.16
   4   7  -3  130.28    4.77
  -4  -7   3  119.48    4.68
   4   8  -3  167.70    5.74
  -4  -8   3  168.71    6.24
   4   9  -3   29.15    1.90
  -4  -9   3   28.77    1.77
   4  10  -3   81.46    3.84
  -4 -10   3   76.82    3.50
   4  11  -3   91.80    3.75
  -4 -11   3   90.87    3.67
   4  12  -3   12.61    1.39
  -4 -12   3   12.66    1.27
   4  13  -3  417.70   12.07
  -4 -13   3  424.03   11.90
   4  14  -3  219.80    7.43
  -4 -14   3  226.04    7.59
   4  15  -3   51.26    3.46
  -4 -15   3   46.79    2.74
   4  16  -3   60.71    3.25
  -4 -16   3   62.69    2.91
   4  17  -3  101.12    4.30
  -4 -17   3  104.25    4.13
   4  18  -3   87.37    3.71
  -4 -18   3   87.16    4.43
   4  19  -3  106.27    4.30
  -4 -19   3  116.48    4.05
   4  20  -3    0.72    1.48
  -4 -20   3   -0.38    1.18
   4  21  -3    0.30    2.15
  -4 -21   3   -0.72    1.56
   4  22  -3   35.78    3.04
  -4 -22   3   33.12    2.40
   4  23  -3   18.01    3.92
  -4 -23   3   16.71    2.19
   4  24  -3   71.76    3.92
  -4 -24   3   68.47    3.46
  -4 -25   3  402.35   11.85
   4  26  -3    7.80    2.66
  -4 -26   3    8.61    2.28
   4  27  -3    2.24    2.28
  -4 -27   3    0.13    1.73
   4  28  -3    1.48    2.70
  -4 -28   3    1.39    2.11
   4  29  -3   53.79    4.01
  -4 -29   3   53.24    3.21
   4  30  -3    1.73    3.04
  -4 -30   3    1.48    2.53
   4  31  -3    0.00    2.62
  -4 -31   3    0.17    2.15
   4  32  -3    2.49    3.42
  -4 -32   3    0.63    2.66
   4  33  -3    1.14    2.95
  -4 -33   3    1.90    2.49
   4  34  -3    9.75    3.63
  -4 -34   3    7.68    3.16
   4  35  -3   30.59    4.22
  -4 -35   3   32.57    3.33
   4  36  -3    7.64    4.18
  -4 -36   3    4.35    3.21
   4 -35  -4    7.89    3.46
  -4  35   4    6.50    3.29
   4 -34  -4    2.66    3.21
  -4  34   4   -0.21    3.63
   4 -33  -4   22.95    3.88
  -4  33   4   37.63    4.51
   4 -32  -4   28.73    4.05
  -4  32   4   35.35    4.85
   4 -31  -4    0.46    3.63
  -4  31   4    0.68    2.87
   4 -30  -4   68.72    4.98
  -4  30   4   76.74    5.48
   4 -29  -4    7.30    3.25
  -4  29   4    9.24    3.16
   4 -28  -4  189.30    7.68
  -4  28   4  198.58    9.07
   4 -27  -4   -0.42    2.91
  -4  27   4    3.21    2.45
   4 -26  -4   34.13    3.29
  -4  26   4   44.76    3.63
   4 -25  -4   23.20    2.66
  -4  25   4   22.70    2.78
   4 -24  -4    7.05    1.86
  -4  24   4    8.23    2.03
   4 -23  -4   15.86    2.15
  -4  23   4   14.64    2.45
   4 -22  -4  192.76    7.05
  -4  22   4  192.84   10.21
   4 -21  -4   54.04    3.08
  -4  21   4   51.51    3.92
   4 -20  -4   47.84    3.04
  -4  20   4   43.24    4.81
   4 -19  -4   91.34    4.43
  -4  19   4   87.75    7.00
   4 -18  -4  179.05    9.96
  -4  18   4  168.12   10.25
   4 -17  -4  390.62   17.55
  -4  17   4  370.62   11.64
   4 -16  -4   -1.39    2.36
  -4  16   4   -0.38    1.81
   4 -15  -4  256.50   11.90
  -4  15   4  254.14    8.52
   4 -14  -4  214.31    7.13
  -4  14   4  208.70    7.72
   4 -13  -4   80.41    3.84
  -4  13   4   75.98    3.67
   4 -12  -4   96.15    3.92
  -4  12   4   88.89    3.71
   4 -11  -4  236.21    7.64
  -4  11   4  225.24    7.55
   4 -10  -4  517.14   14.93
  -4  10   4  481.66   14.72
   4  -9  -4   66.15    3.12
  -4   9   4   67.80    3.25
   4  -8  -4  290.42    9.37
  -4   8   4  266.80    9.15
   4  -7  -4    5.57    1.14
  -4   7   4    5.74    1.18
   4  -6  -4   23.96    1.56
  -4   6   4   24.43    1.65
   4  -5  -4   27.34    1.56
  -4   5   4   27.17    1.60
   4  -4  -4  233.47    7.26
  -4   4   4  230.56    7.85
   4  -3  -4   14.05    1.18
  -4   3   4   15.19    1.14
   4  -2  -4  168.25    6.29
  -4   2   4  168.08    6.50
   4  -1  -4  157.57    5.91
  -4   1   4  147.49    5.61
   4   0  -4 1201.81   32.40
  -4   0   4 1179.95   32.32
   4   1  -4  145.84    5.19
  -4  -1   4  144.45    5.32
   4   2  -4  173.31    6.16
  -4  -2   4  165.08    6.24
   4   3  -4   15.44    1.27
  -4  -3   4   14.55    1.31
   4   4  -4  228.49    8.23
  -4  -4   4  223.47    7.76
   4   5  -4   26.62    1.77
  -4  -5   4   24.98    1.73
   4   6  -4   24.17    1.69
  -4  -6   4   24.09    2.15
   4   7  -4    7.17    1.10
  -4  -7   4    5.19    0.97
   4   8  -4  286.71    9.03
  -4  -8   4  270.38    8.99
   4   9  -4   66.24    3.12
  -4  -9   4   59.53    2.91
   4  10  -4  493.35   19.95
  -4 -10   4  486.38   14.68
   4  11  -4  216.34    8.10
  -4 -11   4  220.60    8.23
   4  12  -4   90.28    3.50
  -4 -12   4   86.91    3.67
   4  13  -4   68.51    3.16
  -4 -13   4   66.40    3.50
   4  14  -4  185.12    6.37
  -4 -14   4  190.23    7.34
   4  15  -4  231.78    8.02
  -4 -15   4  227.90    7.55
   4  16  -4   -0.08    1.60
  -4 -16   4    1.65    1.14
   4  17  -4  332.86   10.08
  -4 -17   4  338.81   10.17
   4  18  -4  153.86    5.44
  -4 -18   4  151.54    5.48
   4  19  -4   74.55    3.92
  -4 -19   4   76.70    4.01
   4  20  -4   47.88    4.39
  -4 -20   4   42.27    2.49
   4  21  -4   47.08    2.87
  -4 -21   4   49.95    2.74
   4  22  -4  162.51    6.58
  -4 -22   4  167.49    6.33
   4  23  -4   16.28    2.57
  -4 -23   4   15.02    1.86
   4  24  -4    6.33    2.45
  -4 -24   4    6.41    1.94
   4  25  -4   20.80    3.33
  -4 -25   4   22.87    2.78
   4  26  -4   32.27    3.16
  -4 -26   4   32.23    2.49
   4  27  -4    2.28    2.66
  -4 -27   4    0.93    1.94
   4  28  -4  179.30    7.09
  -4 -28   4  170.78    6.92
   4  29  -4   10.38    3.00
  -4 -29   4    6.29    1.98
   4  30  -4   66.49    4.64
  -4 -30   4   60.88    3.97
   4  31  -4    0.46    2.78
  -4 -31   4    0.30    2.03
   4  32  -4   25.40    4.85
  -4 -32   4   31.05    3.33
   4  33  -4   26.16    3.84
  -4 -33   4   27.13    2.83
   4  34  -4    1.35    4.89
  -4 -34   4    2.78    2.83
   4  35  -4    4.18    3.25
  -4 -35   4    4.01    2.74
   4  36  -4    5.70    3.75
  -4 -36   4    6.75    3.50
   4 -34  -5    2.74    3.46
  -4  34   5   -2.32    4.64
   4 -33  -5    2.32    2.91
  -4  33   5    3.63    4.30
   4 -32  -5    0.42    2.74
  -4  32   5    1.98    4.09
   4 -31  -5   14.77    2.66
  -4  31   5   13.25    3.33
   4 -30  -5   30.63    3.29
  -4  30   5   36.75    3.63
   4 -29  -5   11.81    2.66
  -4  29   5    7.26    2.62
   4 -28  -5    7.38    2.53
  -4  28   5    7.05    2.53
   4 -27  -5    4.77    3.04
  -4  27   5    3.88    2.32
   4 -26  -5    7.89    3.25
  -4  26   5    5.99    2.32
   4 -25  -5  100.49    6.45
  -4  25   5   99.02    5.06
   4 -24  -5    1.43    2.19
  -4  24   5    0.21    2.70
   4 -23  -5   20.25    2.66
  -4  23   5   17.38    2.78
   4 -22  -5   20.80    2.74
  -4  22   5   25.31    3.29
   4 -21  -5   74.25    3.42
  -4  21   5   75.26    4.30
   4 -20  -5   48.05    3.42
  -4  20   5   44.80    3.04
   4 -19  -5    1.14    1.56
  -4  19   5    2.40    1.56
   4 -18  -5   79.52    3.88
  -4  18   5   75.14    4.26
   4 -17  -5  103.91    4.73
  -4  17   5  101.80    4.47
   4 -16  -5   -0.63    1.22
  -4  16   5    0.55    1.27
   4 -15  -5   11.10    1.81
  -4  15   5   10.88    1.81
   4 -14  -5  127.79    4.73
  -4  14   5  136.77    5.36
   4 -13  -5  166.98    6.50
  -4  13   5  157.70    7.30
   4 -12  -5  237.90    7.64
  -4  12   5  235.20    7.34
   4 -11  -5   18.86    1.90
  -4  11   5   19.53    1.98
   4 -10  -5  204.99    6.41
  -4  10   5  201.95    6.96
   4  -9  -5   10.93    1.31
  -4   9   5   10.50    1.27
   4  -8  -5   16.41    1.65
  -4   8   5   13.20    1.48
   4  -7  -5   -0.04    1.10
  -4   7   5    0.72    1.10
   4  -6  -5   66.57    2.83
  -4   6   5   70.37    3.12
   4  -5  -5    6.79    1.01
  -4   5   5    5.61    1.18
   4  -4  -5  126.10    4.35
  -4   4   5  130.57    4.98
   4  -3  -5  347.59   10.97
  -4   3   5  347.46   11.39
   4  -2  -5    2.91    1.43
  -4   2   5    1.22    0.97
   4  -1  -5   15.78    1.52
  -4   1   5   16.41    1.56
   4   0  -5    0.21    0.97
  -4   0   5    0.68    0.89
   4   1  -5   15.74    1.31
  -4  -1   5   14.55    1.35
   4   2  -5    2.66    1.10
  -4  -2   5    4.26    1.01
   4   3  -5  352.99   11.48
  -4  -3   5  349.82   11.39
   4   4  -5  134.66    4.81
  -4  -4   5  127.49    5.06
   4   5  -5    5.70    1.05
  -4  -5   5    5.10    0.93
   4   6  -5   65.69    2.87
  -4  -6   5   65.73    2.78
   4   7  -5   -0.97    1.10
  -4  -7   5    0.42    0.93
   4   8  -5   17.97    1.56
  -4  -8   5   16.45    1.27
   4   9  -5   12.45    1.31
  -4  -9   5    9.75    1.01
   4  10  -5  203.05    6.24
  -4 -10   5  188.96    6.33
   4  11  -5   18.35    1.73
  -4 -11   5   15.95    1.52
   4  12  -5  218.45    6.71
  -4 -12   5  212.25    7.09
   4  13  -5  138.50    4.73
  -4 -13   5  136.77    5.40
   4  14  -5  111.46    5.19
  -4 -14   5  103.95    4.43
   4  15  -5    6.29    1.43
  -4 -15   5    6.79    1.27
   4  16  -5   -0.34    1.52
  -4 -16   5   -0.38    1.35
   4  17  -5   88.97    3.50
  -4 -17   5   86.02    4.89
   4  18  -5   64.17    3.97
  -4 -18   5   64.72    3.38
   4  19  -5    1.77    1.65
  -4 -19   5    0.34    1.27
   4  20  -5   40.88    2.57
  -4 -20   5   40.29    2.70
   4  21  -5   68.72    4.39
  -4 -21   5   64.93    3.16
   4  22  -5   19.03    3.88
  -4 -22   5   20.04    2.45
   4  23  -5   15.69    2.40
  -4 -23   5   14.68    1.98
   4  24  -5    1.27    2.24
  -4 -24   5    3.29    1.52
   4  25  -5   84.63    5.10
  -4 -25   5   87.16    4.22
   4  26  -5    4.51    2.57
  -4 -26   5    6.29    1.98
   4  27  -5    3.42    3.25
  -4 -27   5    4.05    2.45
   4  28  -5    5.65    2.87
  -4 -28   5    8.65    2.36
   4  29  -5   10.38    3.75
  -4 -29   5    8.78    2.36
   4  30  -5   23.46    4.98
  -4 -30   5   22.74    3.00
   4  31  -5   11.98    3.38
  -4 -31   5   13.71    2.78
   4  32  -5    3.63    2.87
  -4 -32   5    0.72    2.70
   4  33  -5   -0.13    3.21
  -4 -33   5    2.40    2.83
   4  34  -5   -2.07    4.98
  -4 -34   5    0.42    2.66
   4  35  -5    8.31    4.64
  -4 -35   5    3.88    2.87
   4  36  -5    6.45    4.94
  -4 -36   5    5.57    3.71
   4 -33  -6   12.91    4.18
  -4  33   6   23.12    4.13
   4 -32  -6   85.09    6.03
  -4  32   6  109.10    7.09
   4 -31  -6    0.46    2.78
  -4  31   6    0.84    3.80
   4 -30  -6   32.06    3.80
  -4  30   6   30.16    4.35
   4 -29  -6    7.72    3.04
  -4  29   6    9.91    3.29
   4 -28  -6   40.58    3.84
  -4  28   6   45.39    3.84
   4 -27  -6   61.85    4.09
  -4  27   6   77.12    4.94
   4 -26  -6   53.75    3.63
  -4  26   6   55.14    3.88
   4 -25  -6   22.53    2.78
  -4  25   6   23.20    2.91
   4 -24  -6   30.67    2.83
  -4  24   6   31.94    2.95
   4 -23  -6    5.78    2.11
  -4  23   6    4.81    2.07
   4 -22  -6  112.05    5.02
  -4  22   6  102.60    5.15
   4 -21  -6   64.29    3.67
  -4  21   6   64.51    4.22
   4 -20  -6   26.20    2.78
  -4  20   6   26.28    2.53
   4 -19  -6   27.17    2.66
  -4  19   6   29.70    2.28
   4 -18  -6    3.63    1.52
  -4  18   6    3.46    1.69
   4 -17  -6  120.66    5.40
  -4  17   6  118.72    4.85
   4 -16  -6    3.50    1.52
  -4  16   6    5.40    1.81
   4 -15  -6   15.53    2.07
  -4  15   6   17.51    2.40
   4 -14  -6    0.34    1.60
  -4  14   6    2.03    1.35
   4 -13  -6    9.03    1.52
  -4  13   6    9.24    1.52
   4 -12  -6   66.15    3.12
  -4  12   6   72.39    3.42
   4 -11  -6  562.83   21.18
  -4  11   6  528.74   15.57
   4 -10  -6    4.26    1.52
  -4  10   6    6.96    1.56
   4  -9  -6   35.18    2.28
  -4   9   6   32.57    2.32
   4  -8  -6  455.71   14.13
  -4   8   6  442.80   14.55
   4  -7  -6   50.16    2.53
  -4   7   6   44.47    2.32
   4  -6  -6  845.99   31.13
  -4   6   6  842.75   22.32
   4  -5  -6    3.67    1.18
  -4   5   6    3.16    1.10
   4  -4  -6  215.33    7.21
  -4   4   6  215.79    6.83
   4  -3  -6   18.52    1.39
  -4   3   6   18.52    1.48
   4  -2  -6   18.06    1.43
  -4   2   6   22.02    1.52
   4  -1  -6   82.60    3.08
  -4   1   6   80.75    3.08
   4   0  -6   78.93    3.46
  -4   0   6   80.79    3.25
   4   1  -6   78.81    3.08
  -4  -1   6   80.03    3.42
   4   2  -6   17.09    1.48
  -4  -2   6   19.74    1.48
   4   3  -6   20.71    1.73
  -4  -3   6   21.90    1.52
   4   4  -6  218.83    7.09
  -4  -4   6  212.67    6.62
   4   5  -6    2.70    1.05
  -4  -5   6    4.98    0.97
   4   6  -6  839.88   33.79
  -4  -6   6  826.25   33.33
   4   8  -6  427.83   13.50
  -4  -8   6  408.55   12.61
   4   9  -6   32.11    1.86
  -4  -9   6   30.84    1.81
   4  10  -6    4.60    1.14
  -4 -10   6    5.27    1.10
   4  11  -6  495.92   14.30
  -4 -11   6  460.02   13.75
   4  12  -6   56.07    2.95
  -4 -12   6   59.95    3.38
   4  13  -6    6.12    1.60
  -4 -13   6    6.37    1.27
   4  14  -6    0.63    1.48
  -4 -14   6    0.08    1.22
   4  15  -6   14.55    1.81
  -4 -15   6   14.30    1.43
   4  16  -6    2.74    2.62
  -4 -16   6    3.84    1.39
   4  17  -6  103.19    4.22
  -4 -17   6   95.18    4.01
   4  18  -6    3.50    3.33
  -4 -18   6    4.85    1.81
   4  19  -6   22.11    2.32
  -4 -19   6   20.63    1.90
   4  20  -6   19.07    2.70
  -4 -20   6   19.15    2.11
   4  21  -6   47.33    3.46
  -4 -21   6   44.51    2.70
   4  22  -6   83.19    4.18
  -4 -22   6   78.39    3.84
   4  23  -6    3.71    2.53
  -4 -23   6    2.74    1.65
   4  24  -6   20.76    3.50
  -4 -24   6   21.98    2.66
   4  25  -6   14.85    4.05
  -4 -25   6   16.58    2.62
   4  26  -6   39.78    3.50
  -4 -26   6   37.42    2.74
   4  27  -6   58.98    4.39
  -4 -27   6   48.98    3.50
   4  28  -6   32.57    3.59
  -4 -28   6   33.12    2.74
   4  29  -6   10.97    3.38
  -4 -29   6    9.24    2.28
   4  30  -6   25.95    4.01
  -4 -30   6   21.85    2.66
   4  31  -6   -2.15    3.25
  -4 -31   6    1.77    1.86
   4  32  -6   73.70    5.95
  -4 -32   6   74.63    5.19
   4  33  -6   18.60    4.09
  -4 -33   6   13.37    2.95
   4  34  -6    9.58    7.55
  -4 -34   6    8.73    3.42
   4  35  -6    1.69    3.84
  -4 -35   6    0.89    2.36
   4 -32  -7   -0.13    4.98
  -4  32   7   -2.15    4.64
   4 -31  -7    2.15    3.63
  -4  31   7    3.38    4.81
   4 -30  -7   30.63    3.75
  -4  30   7   38.18    4.47
   4 -29  -7   17.63    3.92
  -4  29   7   23.33    4.77
   4 -28  -7    3.29    3.00
  -4  28   7    5.32    3.29
   4 -27  -7   11.56    3.84
  -4  27   7   12.40    3.97
   4 -26  -7   -0.93    2.74
  -4  26   7    0.00    2.91
   4 -25  -7   30.04    3.97
  -4  25   7   27.46    3.38
   4 -24  -7   35.52    3.29
  -4  24   7   43.71    3.75
   4 -23  -7    1.90    2.62
  -4  23   7    2.78    2.83
   4 -22  -7   12.99    2.32
  -4  22   7   16.03    2.53
   4 -21  -7    2.45    2.45
  -4  21   7    1.52    2.87
   4 -20  -7   22.61    2.83
  -4  20   7   28.01    3.08
   4 -19  -7   21.77    2.24
  -4  19   7   23.67    2.83
   4 -18  -7  121.63    4.98
  -4  18   7  115.59    5.23
   4 -17  -7   44.21    3.21
  -4  17   7   44.09    3.29
   4 -16  -7   39.53    2.87
  -4  16   7   37.72    3.04
   4 -15  -7    6.54    1.73
  -4  15   7    7.38    1.77
   4 -14  -7  127.53    5.70
  -4  14   7  143.95    5.15
   4 -13  -7    8.73    1.86
  -4  13   7   10.04    1.98
   4 -12  -7   15.23    2.11
  -4  12   7   15.48    2.03
   4 -11  -7   59.32    2.78
  -4  11   7   55.69    2.91
   4 -10  -7   66.74    4.64
  -4  10   7   61.93    3.46
   4  -9  -7   44.00    2.74
  -4   9   7   41.09    2.66
   4  -8  -7   27.76    1.77
  -4   8   7   26.24    1.90
   4  -7  -7  241.40    7.38
  -4   7   7  231.49    7.13
   4  -6  -7   29.91    2.28
  -4   6   7   28.98    2.15
   4  -5  -7  322.95   10.46
  -4   5   7  325.99   10.84
   4  -3  -7   68.64    4.64
  -4   3   7   62.31    5.15
   4  -2  -7   34.43    2.28
  -4   2   7   36.53    2.53
   4  -1  -7   28.98    2.11
  -4   1   7   29.28    2.32
   4   0  -7    1.10    1.39
  -4   0   7    0.80    1.27
   4   1  -7   30.59    2.11
  -4  -1   7   26.03    1.98
   4   2  -7   39.61    2.36
  -4  -2   7   37.08    2.07
   4   3  -7   65.64    3.54
  -4  -3   7   66.87    4.51
   4   4  -7  220.31    9.41
  -4  -4   7  215.07    9.53
   4   5  -7  339.02   10.46
  -4  -5   7  284.85    9.58
   4   6  -7   27.84    3.04
  -4  -6   7   25.27    1.90
   4   7  -7  219.00    7.17
  -4  -7   7  202.08    6.96
   4   8  -7   26.07    1.65
  -4  -8   7   23.79    1.60
   4   9  -7   36.91    1.98
  -4  -9   7   37.29    1.98
   4  10  -7   52.40    2.83
  -4 -10   7   54.34    2.95
   4  11  -7   44.04    2.74
  -4 -11   7   45.44    2.49
   4  12  -7   10.63    1.65
  -4 -12   7   11.52    1.35
   4  13  -7    9.96    1.65
  -4 -13   7    9.45    1.31
   4  14  -7   95.94    4.09
  -4 -14   7   92.56    3.88
   4  15  -7    3.46    1.65
  -4 -15   7    3.80    1.31
   4  16  -7   27.55    3.42
  -4 -16   7   23.88    2.07
   4  17  -7   32.23    2.87
  -4 -17   7   27.84    2.28
   4  18  -7   87.67    4.18
  -4 -18   7   85.43    4.35
   4  19  -7   16.62    2.28
  -4 -19   7   16.33    1.86
   4  20  -7   20.46    2.62
  -4 -20   7   19.24    2.15
   4  21  -7    3.29    2.32
  -4 -21   7    2.28    1.39
   4  22  -7    7.64    2.57
  -4 -22   7   13.84    1.98
   4  23  -7    1.90    2.40
  -4 -23   7    3.21    1.86
   4  24  -7   29.45    3.04
  -4 -24   7   31.81    2.83
   4  25  -7   23.58    3.38
  -4 -25   7   23.37    2.83
   4  26  -7    1.43    2.19
  -4 -26   7    1.05    1.77
   4  27  -7   12.70    3.80
  -4 -27   7    7.09    2.03
   4  28  -7    1.90    3.04
  -4 -28   7    4.18    2.40
   4  29  -7   10.46    3.04
  -4 -29   7   15.69    2.62
   4  30  -7   31.22    6.08
  -4 -30   7   27.80    3.67
   4  31  -7    1.56    2.95
  -4 -31   7    3.25    2.57
   4  32  -7    1.01    3.97
  -4 -32   7    0.63    2.62
   4  33  -7    0.80    3.33
  -4 -33   7    1.60    2.40
   4  34  -7    0.34    3.67
  -4 -34   7    2.70    2.62
   4  35  -7    1.10    2.49
  -4 -35   7    0.59    1.73
   4 -30  -8   11.52    3.12
  -4  30   8   12.07    3.33
   4 -29  -8    4.85    2.78
  -4  29   8    5.99    3.50
   4 -28  -8   45.52    4.18
  -4  28   8   47.46    4.68
   4 -27  -8    1.14    2.45
  -4  27   8    0.76    3.16
   4 -26  -8   24.51    4.13
  -4  26   8   28.77    4.85
   4 -25  -8    2.83    2.91
  -4  25   8    2.45    3.00
   4 -24  -8   -0.34    3.29
  -4  24   8    1.18    2.87
   4 -23  -8    0.59    2.28
  -4  23   8   -0.55    2.49
   4 -22  -8  101.04    5.10
  -4  22   8  112.26    6.03
   4 -21  -8   98.38    4.51
  -4  21   8  100.62    5.48
   4 -20  -8   -0.34    2.83
  -4  20   8    1.90    3.12
   4 -19  -8    3.12    1.98
  -4  19   8    0.25    2.03
   4 -18  -8   23.12    2.36
  -4  18   8   27.30    2.95
   4 -17  -8    6.50    2.74
  -4  17   8    3.29    2.19
   4 -16  -8    9.53    1.94
  -4  16   8   11.05    2.03
   4 -15  -8   -0.68    1.98
  -4  15   8    0.72    2.03
   4 -14  -8   42.78    3.12
  -4  14   8   45.06    3.08
   4 -13  -8    9.32    1.81
  -4  13   8    7.17    1.81
   4 -12  -8    7.05    2.45
  -4  12   8    4.56    2.24
   4 -11  -8  164.15    5.65
  -4  11   8  164.74    5.99
   4 -10  -8  119.73    4.64
  -4  10   8  126.23    4.77
   4  -9  -8    8.82    3.29
  -4   9   8    8.35    2.11
   4  -8  -8   11.60    1.60
  -4   8   8   11.01    1.65
   4  -7  -8    8.94    1.48
  -4   7   8    8.99    1.60
   4  -6  -8  105.22    4.77
  -4   6   8  110.57    5.10
   4  -4  -8  302.02    9.03
  -4   4   8  281.69    8.99
   4  -3  -8   97.75    4.26
  -4   3   8   87.46    3.54
   4  -2  -8    6.08    1.22
  -4   2   8    6.71    1.52
   4  -1  -8    8.23    1.35
  -4   1   8    7.38    1.39
   4   0  -8  148.12    5.44
  -4   0   8  143.06    6.45
   4   1  -8    7.68    2.32
  -4  -1   8    7.47    2.36
   4   2  -8    9.32    1.73
  -4  -2   8    9.49    1.77
   4   3  -8   86.32    5.65
  -4  -3   8   84.80    5.36
   4   4  -8  269.79    8.23
  -4  -4   8  263.76   13.25
   4   5  -8    0.21    1.14
  -4  -5   8   -0.08    1.10
   4   6  -8   88.05    3.38
  -4  -6   8   80.24    3.54
   4   7  -8    6.67    1.31
  -4  -7   8    6.71    1.27
   4   8  -8    6.96    1.35
  -4  -8   8    7.51    1.31
   4   9  -8    4.22    1.90
  -4  -9   8    5.02    1.73
   4  10  -8   96.10    4.22
  -4 -10   8   96.06    4.22
   4  11  -8  106.86    7.17
  -4 -11   8  111.84    4.22
   4  12  -8    3.92    2.11
  -4 -12   8    5.27    1.43
   4  13  -8    5.27    1.81
  -4 -13   8    5.82    1.65
   4  14  -8   33.96    2.57
  -4 -14   8   31.35    2.19
   4  15  -8    0.72    1.56
  -4 -15   8    0.25    1.18
   4  16  -8    7.59    1.90
  -4 -16   8    7.13    1.73
   4  17  -8    3.04    1.69
  -4 -17   8    2.57    1.35
   4  18  -8   18.27    2.95
  -4 -18   8   21.35    2.32
   4  19  -8    3.21    1.98
  -4 -19   8    3.59    1.69
   4  20  -8   -1.56    2.15
  -4 -20   8    2.74    2.07
   4  21  -8   69.91    4.22
  -4 -21   8   73.28    3.67
   4  22  -8   84.29    4.60
  -4 -22   8   73.58    3.84
   4  23  -8    0.84    3.08
  -4 -23   8   -0.17    2.36
   4  24  -8   -2.91    2.24
  -4 -24   8    2.24    1.81
   4  25  -8    3.38    2.87
  -4 -25   8    2.11    1.86
   4  26  -8   23.41    3.63
  -4 -26   8   21.60    2.57
   4  27  -8    0.46    2.91
  -4 -27   8    1.18    1.94
   4  28  -8   34.38    4.60
  -4 -28   8   35.69    3.67
   4  29  -8    2.62    2.91
  -4 -29   8    0.76    1.98
   4  30  -8    6.92    3.59
  -4 -30   8    7.93    2.19
   4  31  -8    1.90    4.81
  -4 -31   8    2.03    2.62
   4  32  -8   16.28    3.50
  -4 -32   8   15.90    2.40
   4  33  -8    1.18    3.67
  -4 -33   8    0.17    2.66
   4  34  -8    1.94    2.74
  -4 -34   8    1.81    2.40
   4 -28  -9    3.97    3.33
  -4  28   9    7.43    3.92
   4 -27  -9   -0.46    2.83
  -4  27   9    1.73    3.80
   4 -26  -9    4.47    3.54
  -4  26   9    5.40    3.71
   4 -25  -9    1.35    3.84
  -4  25   9    1.22    3.80
   4 -24  -9   20.71    3.50
  -4  24   9   33.16    3.63
   4 -23  -9   13.92    3.00
  -4  23   9   11.94    3.08
   4 -22  -9   15.10    2.91
  -4  22   9   20.71    2.83
   4 -21  -9    0.21    2.49
  -4  21   9    2.03    3.50
   4 -20  -9   13.08    2.95
  -4  20   9   14.72    2.95
   4 -19  -9    4.64    2.45
  -4  19   9    3.54    2.66
   4 -18  -9  127.79    5.91
  -4  18   9  134.66    6.12
   4 -17  -9    7.76    3.08
  -4  17   9   10.72    3.08
   4 -16  -9   19.03    2.49
  -4  16   9   22.87    2.57
   4 -15  -9    7.43    2.11
  -4  15   9    8.10    2.74
   4 -14  -9  103.61    4.94
  -4  14   9  103.99    4.94
   4 -13  -9    6.29    1.86
  -4  13   9    4.89    1.86
   4 -12  -9    0.84    2.36
  -4  12   9    4.89    3.42
   4 -11  -9   30.29    2.32
  -4  11   9   30.92    2.45
   4 -10  -9    2.53    1.60
  -4  10   9    7.38    2.03
   4  -9  -9    3.88    2.24
  -4   9   9    3.16    2.15
   4  -8  -9  116.52    4.64
  -4   8   9  116.61    4.56
   4  -7  -9    7.43    1.48
  -4   7   9    6.67    1.77
   4  -6  -9    1.01    1.90
  -4   6   9   -0.55    2.03
   4  -5  -9   58.43    3.29
  -4   5   9   62.44    3.16
   4  -4  -9   62.02    3.75
  -4   4   9   60.16    3.59
   4  -3  -9    4.77    1.69
  -4   3   9    3.71    1.81
   4  -2  -9   27.46    2.24
  -4   2   9   23.96    2.28
   4  -1  -9   35.31    2.15
  -4   1   9   33.50    2.11
   4   0  -9   -0.17    1.22
  -4   0   9    0.13    1.22
   4   1  -9   34.68    2.24
  -4  -1   9   38.26    2.36
   4   2  -9   28.69    2.11
  -4  -2   9   29.28    2.32
   4   3  -9    8.14    2.11
  -4  -3   9    6.71    1.69
   4   4  -9   59.11    3.12
  -4  -4   9   56.78    3.38
   4   5  -9   56.74    3.25
  -4  -5   9   56.36    3.16
   4   6  -9   -0.13    1.43
  -4  -6   9    0.08    1.27
   4   7  -9    6.50    1.60
  -4  -7   9    5.74    2.19
   4   8  -9  107.75    4.43
  -4  -8   9  108.89    5.10
   4   9  -9    3.84    1.56
  -4  -9   9    4.30    1.39
   4  10  -9    5.32    1.73
  -4 -10   9    4.94    1.14
   4  11  -9   26.45    2.11
  -4 -11   9   24.81    2.03
   4  12  -9    0.63    1.65
  -4 -12   9    0.38    1.22
   4  13  -9    5.74    1.81
  -4 -13   9    3.84    1.48
   4  14  -9   85.01    3.84
  -4 -14   9   88.68    3.46
   4  15  -9    5.06    2.40
  -4 -15   9    4.51    2.62
   4  16  -9   16.71    2.62
  -4 -16   9   16.58    2.15
   4  17  -9    8.61    3.50
  -4 -17   9    4.26    1.94
   4  18  -9   95.39    4.68
  -4 -18   9   93.61    4.85
   4  19  -9    2.45    2.28
  -4 -19   9    2.32    1.73
   4  20  -9    9.03    2.87
  -4 -20   9   11.05    2.03
   4  21  -9    0.13    2.74
  -4 -21   9   -0.04    2.11
   4  22  -9   11.05    2.36
  -4 -22   9   13.33    2.32
   4  23  -9    9.62    2.70
  -4 -23   9    7.68    1.98
   4  24  -9   16.37    3.71
  -4 -24   9   17.89    2.70
   4  25  -9    1.31    3.46
  -4 -25   9    0.63    1.73
   4  26  -9    5.40    2.70
  -4 -26   9    5.91    1.90
   4  27  -9    0.34    3.29
  -4 -27   9   -1.56    2.53
   4  28  -9    3.84    2.78
  -4 -28   9    3.04    2.11
   4  29  -9    2.11    2.95
  -4 -29   9    2.74    2.28
  -4 -30   9    0.63    1.69
   4  31  -9   -0.30    2.87
  -4 -31   9    0.72    1.43
   4  32  -9    0.63    4.39
  -4 -32   9    0.76    4.09
   4 -27 -10   -1.01    3.08
   4 -26 -10    5.32    3.80
  -4  26  10    6.58    4.26
   4 -25 -10    0.59    3.42
  -4  25  10   -0.68    3.54
   4 -24 -10    0.93    3.75
  -4  24  10    0.25    3.50
   4 -23 -10    6.33    2.87
  -4  23  10    6.50    2.87
   4 -22 -10   18.69    3.63
  -4  22  10   20.93    3.97
   4 -21 -10    7.05    2.70
  -4  21  10    6.58    2.95
   4 -20 -10    3.00    3.46
  -4  20  10    4.05    2.87
   4 -19 -10   16.50    2.87
  -4  19  10   13.46    2.83
   4 -18 -10   10.55    2.83
  -4  18  10    8.14    2.91
   4 -17 -10   42.44    3.84
  -4  17  10   48.98    3.88
   4 -16 -10   -1.01    2.45
  -4  16  10    0.30    2.11
   4 -15 -10   33.96    3.16
  -4  15  10   32.06    3.33
   4 -14 -10   10.29    2.49
  -4  14  10   11.90    2.19
   4 -13 -10   11.01    2.49
  -4  13  10   10.72    2.40
   4 -12 -10    2.15    2.11
  -4  12  10   -0.76    2.15
   4 -11 -10    2.53    2.03
  -4  11  10    2.07    1.94
   4 -10 -10   36.41    3.04
  -4  10  10   37.46    3.16
   4  -9 -10   51.93    3.33
  -4   9  10   60.24    4.60
   4  -8 -10    7.09    2.07
  -4   8  10    7.55    2.24
   4  -7 -10    3.71    1.86
  -4   7  10    3.92    1.73
   4  -6 -10   33.03    2.49
  -4   6  10   31.64    2.28
   4  -5 -10   16.88    3.54
  -4   5  10   18.56    2.49
   4  -4 -10   19.66    2.28
  -4   4  10   22.91    2.40
   4  -3 -10   30.00    2.45
  -4   3  10   30.54    2.53
   4  -2 -10    4.73    1.77
  -4   2  10    5.86    1.90
   4  -1 -10   22.02    2.70
  -4   1  10   22.95    2.49
   4   0 -10  112.98    4.51
  -4   0  10  114.41    4.47
   4   1 -10   20.76    1.86
  -4  -1  10   22.78    1.98
   4   2 -10    5.27    1.60
  -4  -2  10    3.71    1.81
   4   3 -10   31.64    2.53
  -4  -3  10   29.28    2.53
   4   4 -10   18.98    2.19
  -4  -4  10   20.25    2.07
   4   5 -10   16.88    1.94
  -4  -5  10   20.88    1.98
   4   6 -10   27.46    3.54
  -4  -6  10   30.80    2.57
   4   7 -10    3.42    1.90
  -4  -7  10    4.51    1.69
   4   8 -10    5.91    1.98
  -4  -8  10    4.26    1.48
   4   9 -10   46.83    2.91
  -4  -9  10   52.86    3.59
   4  10 -10   31.18    2.62
  -4 -10  10   30.33    3.46
   4  11 -10    2.62    1.94
  -4 -11  10    0.04    2.24
   4  12 -10    0.13    2.11
  -4 -12  10    0.13    1.56
   4  13 -10    6.83    1.94
  -4 -13  10    8.10    1.86
   4  14 -10    6.33    2.36
  -4 -14  10   10.13    2.03
   4  15 -10   21.35    2.32
  -4 -15  10   26.54    2.24
   4  16 -10   -0.38    3.38
  -4 -16  10    0.04    1.86
   4  17 -10   30.38    2.83
  -4 -17  10   32.48    2.62
   4  18 -10    6.79    2.62
  -4 -18  10    8.44    1.65
   4  19 -10   10.63    2.91
  -4 -19  10   11.52    1.69
   4  20 -10    3.92    3.80
  -4 -20  10    3.21    1.94
   4  21 -10    6.96    4.39
  -4 -21  10    5.32    1.81
   4  22 -10    9.15    2.40
  -4 -22  10   14.13    2.19
   4  23 -10    4.39    2.45
  -4 -23  10    4.43    1.77
   4  24 -10    0.97    2.74
  -4 -24  10   -1.60    2.28
   4  25 -10    1.14    2.11
  -4 -25  10    1.48    2.11
   4  26 -10    2.70    2.57
  -4 -26  10    5.86    2.62
   4  27 -10   -0.08    3.08
  -4 -27  10   -1.01    2.07
   4  28 -10   10.97    2.36
  -4 -28  10   11.14    1.90
  -4 -29  10    0.25    2.78
  -4  25  11    0.89    2.11
   4 -24 -11    3.21    2.74
  -4  24  11    5.82    2.87
   4 -23 -11    5.78    2.70
  -4  23  11    8.10    3.00
   4 -22 -11    3.42    3.84
  -4  22  11    6.12    4.18
   4 -21 -11    4.18    2.87
  -4  21  11    0.68    2.87
   4 -20 -11   16.54    3.25
  -4  20  11   24.26    3.88
   4 -19 -11    0.84    2.57
  -4  19  11   -0.38    2.53
   4 -18 -11    9.83    3.67
  -4  18  11   13.80    3.71
   4 -17 -11   17.89    2.57
  -4  17  11   20.42    3.04
   4 -16 -11    1.27    2.40
  -4  16  11    2.07    2.45
   4 -15 -11   -0.55    2.66
  -4  15  11    1.60    2.62
   4 -14 -11   76.66    4.35
  -4  14  11   90.20    5.95
   4 -13 -11    9.87    2.53
  -4  13  11    6.16    3.88
   4 -12 -11   40.75    3.38
  -4  12  11   45.77    3.67
   4 -11 -11    4.81    2.32
  -4  11  11    3.04    2.24
   4 -10 -11    1.10    2.78
  -4  10  11    1.43    2.07
   4  -9 -11    9.45    2.07
  -4   9  11   11.39    2.15
   4  -8 -11   12.28    2.66
  -4   8  11   12.28    3.59
   4  -7 -11    1.48    1.81
  -4   7  11    3.38    1.94
   4  -6 -11    0.42    1.86
  -4   6  11    0.38    2.28
   4  -5 -11    9.66    1.86
  -4   5  11   14.13    1.94
   4  -4 -11    7.34    2.32
  -4   4  11    7.93    1.98
   4  -3 -11    1.05    2.78
  -4   3  11    0.21    2.83
   4  -2 -11    1.90    1.73
  -4   2  11    0.55    1.56
   4  -1 -11   33.20    2.70
  -4   1  11   34.26    3.16
   4   0 -11    1.43    1.98
  -4   0  11    0.46    1.43
   4   1 -11   33.33    2.62
  -4  -1  11   39.02    2.62
   4   2 -11    1.52    1.94
  -4  -2  11    0.97    1.73
   4   3 -11    0.21    1.98
  -4  -3  11    0.63    1.43
   4   4 -11    5.91    1.73
  -4  -4  11    8.56    1.69
   4   5 -11    9.07    2.15
  -4  -5  11    9.87    1.90
   4   6 -11   -0.80    1.94
  -4  -6  11    0.08    1.60
   4   7 -11    1.31    1.52
  -4  -7  11    2.95    1.73
   4   8 -11   10.72    3.04
  -4  -8  11   10.50    2.70
   4   9 -11    8.40    2.11
  -4  -9  11   10.25    2.57
   4  10 -11    0.93    1.98
  -4 -10  11    1.10    1.56
   4  11 -11    3.67    1.69
  -4 -11  11    2.83    2.45
   4  12 -11   32.95    3.08
  -4 -12  11   35.73    4.13
   4  13 -11    6.67    2.32
  -4 -13  11    7.17    2.11
   4  14 -11   76.11    5.86
  -4 -14  11   60.41    3.29
   4  15 -11    1.39    2.24
  -4 -15  11    0.80    1.81
   4  16 -11    0.55    1.90
  -4 -16  11    0.93    1.86
   4  17 -11    8.86    2.28
  -4 -17  11    8.94    1.98
   4  18 -11    8.65    1.90
  -4 -18  11   11.48    1.73
   4  19 -11   -1.27    2.62
  -4 -19  11    0.04    1.65
   4  20 -11   11.14    2.15
  -4 -20  11   14.93    1.94
   4  21 -11    0.55    2.24
  -4 -21  11   -0.04    1.94
   4  22 -11    2.49    1.98
  -4 -22  11    1.22    1.65
   4  23 -11    0.38    3.33
  -4 -23  11    4.26    1.35
   4  24 -11    6.29    4.81
  -4 -24  11    1.39    2.40
   4  25 -11   -0.68    2.24
  -4 -25  11    0.68    1.86
  -4  22  12    5.40    5.57
   4 -21 -12    0.51    4.18
  -4  21  12    5.74    2.95
   4 -20 -12    0.21    5.23
  -4  20  12   -1.86    3.75
   4 -19 -12    1.18    2.62
  -4  19  12    1.43    2.95
   4 -18 -12    0.38    2.57
  -4  18  12    0.17    2.36
   4 -17 -12   -0.72    2.45
  -4  17  12    0.17    3.42
   4 -16 -12    1.98    2.62
  -4  16  12    4.05    3.08
   4 -15 -12    2.40    2.62
  -4  15  12   -1.69    3.21
   4 -14 -12    2.70    2.36
  -4  14  12   -0.59    2.40
   4 -13 -12    5.82    2.78
  -4  13  12    7.55    2.74
   4 -12 -12    6.88    2.49
  -4  12  12    6.29    2.49
   4 -11 -12    4.51    2.15
  -4  11  12    8.14    2.78
   4 -10 -12    6.16    2.36
  -4  10  12    5.86    2.07
   4  -9 -12    6.45    2.70
  -4   9  12    7.47    2.74
   4  -8 -12    4.81    1.98
  -4   8  12    6.41    2.11
   4  -7 -12    2.95    2.07
  -4   7  12    5.40    2.11
   4  -6 -12   57.63    3.88
  -4   6  12   63.07    3.54
   4  -5 -12    0.17    2.36
  -4   5  12    0.46    2.24
   4  -4 -12    1.43    1.94
  -4   4  12    0.68    1.81
   4  -3 -12    3.00    1.81
  -4   3  12    1.05    2.15
   4  -2 -12    9.53    1.77
  -4   2  12   15.15    1.81
   4  -1 -12   11.18    1.98
  -4   1  12   10.17    2.03
   4   0 -12   32.99    2.28
  -4   0  12   36.87    2.62
   4   1 -12    9.53    2.15
  -4  -1  12   12.28    1.98
   4   2 -12    9.96    1.86
  -4  -2  12   12.23    1.90
   4   3 -12   -0.17    1.39
  -4  -3  12    0.21    1.39
   4   4 -12    2.36    1.73
  -4  -4  12    0.30    1.52
   4   5 -12    0.76    1.73
  -4  -5  12   -0.08    1.14
   4   6 -12   45.35    3.04
  -4  -6  12   56.11    3.33
   4   7 -12    3.29    1.77
  -4  -7  12    3.54    1.69
   4   8 -12    4.39    1.52
  -4  -8  12    5.15    1.56
   4   9 -12    4.22    1.65
  -4  -9  12    4.47    1.77
   4  10 -12    3.42    1.60
  -4 -10  12    5.32    1.77
   4  11 -12    5.02    1.48
  -4 -11  12    5.70    1.77
   4  12 -12    2.28    1.65
  -4 -12  12    5.61    1.77
   4  13 -12    4.18    1.77
  -4 -13  12    2.07    2.87
   4  14 -12    1.43    2.03
  -4 -14  12    0.17    1.43
   4  15 -12    0.89    1.77
  -4 -15  12    1.31    1.27
   4  16 -12    0.93    3.00
  -4 -16  12   -0.55    1.65
   4  17 -12    2.74    2.66
  -4 -17  12    0.80    1.48
   4  18 -12   -1.39    1.77
  -4 -18  12    0.00    1.52
   4  19 -12    0.55    2.28
  -4 -19  12   -0.17    1.43
   4  20 -12   -0.17    1.48
  -4 -20  12   -0.04    0.80
  -4  20  13    1.22    2.78
  -4  19  13   -0.93    3.75
  -4  18  13    9.91    5.48
  -4  17  13   -1.98    4.09
   4 -16 -13   -0.59    3.04
  -4  16  13   -1.90    2.78
   4 -15 -13    0.84    4.05
  -4  15  13    0.30    2.36
   4 -14 -13   11.90    2.24
  -4  14  13   20.25    3.63
   4 -13 -13   -0.59    2.03
  -4  13  13   -0.63    3.00
   4 -12 -13    4.94    2.11
  -4  12  13    9.24    3.08
   4 -11 -13    0.76    1.90
  -4  11  13    1.18    1.77
   4 -10 -13    2.70    2.62
  -4  10  13    1.18    1.98
   4  -9 -13    1.22    2.83
  -4   9  13   -0.34    2.45
   4  -8 -13    9.87    2.28
  -4   8  13    9.58    2.11
   4  -7 -13    2.49    2.40
  -4   7  13    1.81    2.57
   4  -6 -13    2.07    2.11
  -4   6  13    4.35    1.98
   4  -5 -13    2.03    1.94
  -4   5  13    2.36    2.32
   4  -4 -13   -1.05    1.73
  -4   4  13    0.08    1.48
   4  -3 -13    3.38    2.36
  -4   3  13    3.29    1.86
   4  -2 -13    2.62    1.90
  -4   2  13    1.52    2.78
   4  -1 -13    8.69    2.32
  -4   1  13    8.56    2.15
   4   0 -13   -1.56    1.94
  -4   0  13    0.51    1.86
   4   1 -13    9.83    2.28
  -4  -1  13    8.44    2.03
   4   2 -13    0.51    1.81
  -4  -2  13    0.72    1.77
   4   3 -13    3.67    2.11
  -4  -3  13    3.29    1.86
   4   4 -13    0.84    1.81
  -4  -4  13   -0.13    2.45
   4   5 -13    0.80    2.78
  -4  -5  13    1.86    2.40
   4   6 -13    1.86    1.98
  -4  -6  13    0.80    1.65
   4   7 -13    0.59    1.90
  -4  -7  13    0.42    2.24
   4   8 -13    5.53    1.94
  -4  -8  13    6.29    1.52
   4   9 -13    0.04    2.53
  -4  -9  13   -0.08    1.43
   4  10 -13    0.84    2.36
  -4 -10  13    0.59    1.35
   4  11 -13    0.17    2.40
  -4 -11  13    0.63    1.01
   4  12 -13    4.47    2.07
  -4 -12  13    3.00    2.32
  -4 -13  13    0.89    1.52
  -4   9  14    1.22    1.86
  -4   8  14    6.37    3.59
   4  -7 -14    0.72    2.15
  -4   7  14    2.36    3.38
   4  -6 -14    0.42    1.35
  -4   6  14   -0.59    2.95
  -4   4  14    4.89    1.73
   5  10  10    1.22    1.05
  -5 -10 -10    0.42    0.89
   5  11  10    1.43    0.97
  -5 -11 -10    0.72    0.80
  -5 -12 -10    0.55    1.10
   5  13  10   -1.35    2.32
  -5 -13 -10   -0.08    1.10
   5  14  10    0.46    2.03
  -5 -14 -10    0.21    1.05
   5  15  10    4.22    1.77
  -5 -15 -10    4.01    1.52
   5  16  10    1.10    2.49
  -5 -16 -10    0.68    1.90
   5  17  10    0.38    1.69
  -5 -17 -10    0.97    1.56
   5   7   9    1.35    0.76
  -5  -7  -9    2.15    0.63
   5   8   9    6.67    0.97
  -5  -8  -9    5.78    0.97
   5   9   9    2.95    1.10
  -5  -9  -9    3.50    1.39
   5  10   9    7.64    2.32
  -5 -10  -9    6.33    1.27
   5  11   9   11.98    1.56
  -5 -11  -9   14.72    2.28
   5  12   9    1.31    1.43
  -5 -12  -9    1.48    1.27
   5  13   9    4.22    1.81
  -5 -13  -9    2.91    1.18
  -5 -14  -9    0.51    1.65
   5  15   9    0.04    1.77
  -5 -15  -9    0.84    1.35
   5  16   9    8.10    2.32
  -5 -16  -9    9.20    2.07
   5  17   9    7.89    2.19
  -5 -17  -9    4.18    1.56
   5  18   9    6.45    2.24
  -5 -18  -9    5.36    1.81
   5  19   9    0.84    1.73
  -5 -19  -9    0.13    1.77
   5  20   9    4.47    2.07
  -5 -20  -9    2.70    1.65
   5  21   9    0.13    1.56
  -5 -21  -9   -0.72    1.43
   5  22   9   -0.30    1.98
  -5 -22  -9    0.80    1.65
   5  23   9    1.22    2.03
  -5 -23  -9    1.86    2.53
   5  24   9    1.14    2.03
  -5 -24  -9   -0.55    1.81
   5  25   9    0.17    1.94
  -5 -25  -9    0.63    2.45
   5   5   8    0.30    0.68
  -5  -5  -8   -0.21    0.59
   5   6   8   -0.34    0.84
  -5  -6  -8    0.34    0.84
   5   7   8   27.63    1.98
  -5  -7  -8   25.06    1.52
   5   8   8   21.47    2.57
  -5  -8  -8   23.33    1.73
   5   9   8   19.03    2.40
  -5  -9  -8   13.71    1.52
   5  10   8   -0.04    1.35
  -5 -10  -8   -0.30    1.27
   5  11   8    0.97    1.60
  -5 -11  -8    1.39    1.10
   5  12   8   -0.93    2.57
  -5 -12  -8    1.35    1.48
   5  13   8    2.62    1.86
  -5 -13  -8    1.77    1.43
   5  14   8   21.81    2.74
  -5 -14  -8   21.22    2.24
   5  15   8   24.81    2.74
  -5 -15  -8   25.69    2.28
   5  16   8   -0.84    2.40
  -5 -16  -8    0.59    1.94
   5  17   8   -0.42    1.77
  -5 -17  -8   -0.08    1.86
   5  18   8   12.23    2.74
  -5 -18  -8    8.23    2.45
   5  19   8    4.05    2.74
  -5 -19  -8    1.22    2.45
   5  20   8    0.34    2.32
  -5 -20  -8   -1.31    1.94
   5  21   8   -0.89    2.15
  -5 -21  -8   -0.84    2.15
   5  22   8    5.36    2.57
  -5 -22  -8    4.35    2.70
   5  23   8    0.63    3.54
  -5 -23  -8    1.52    2.66
   5  24   8    3.00    2.62
  -5 -24  -8    5.10    2.53
   5  25   8    2.45    2.28
  -5 -25  -8    1.22    1.94
   5  26   8    0.13    2.11
  -5 -26  -8    0.72    2.36
   5  27   8    0.38    2.62
  -5 -27  -8    0.72    2.78
   5 -26   7    0.13    0.55
  -5  26  -7   -0.08    0.89
   5 -25   7    0.08    0.51
  -5  25  -7    0.25    0.80
   5   2   7   11.69    1.18
  -5  -2  -7   11.90    1.14
   5   3   7    3.12    0.89
  -5  -3  -7    3.29    0.93
   5   4   7    1.05    0.76
  -5  -4  -7    1.35    0.68
  -5  -5  -7    8.86    1.01
   5   6   7   20.76    1.69
  -5  -6  -7   22.49    1.31
   5   7   7   20.29    1.69
  -5  -7  -7   22.78    1.52
   5   8   7    1.60    1.98
  -5  -8  -7   -0.72    1.10
   5   9   7    9.32    1.43
  -5  -9  -7    8.31    1.18
   5  10   7   25.95    2.03
  -5 -10  -7   21.90    1.73
   5  11   7   74.21    3.88
  -5 -11  -7   72.10    3.08
   5  12   7    4.22    1.86
  -5 -12  -7    3.50    1.77
   5  13   7    0.00    1.52
  -5 -13  -7    0.89    1.35
   5  14   7   45.31    3.38
  -5 -14  -7   46.87    3.16
   5  15   7    0.97    1.65
  -5 -15  -7    0.04    1.65
   5  16   7    1.81    2.24
  -5 -16  -7    5.10    2.07
   5  17   7   25.02    2.45
  -5 -17  -7   23.33    2.45
   5  18   7    3.71    1.90
  -5 -18  -7    0.84    1.65
   5  19   7    8.27    2.45
  -5 -19  -7    3.97    1.98
   5  20   7    1.14    2.70
  -5 -20  -7    2.45    1.90
   5  21   7   -0.17    3.00
  -5 -21  -7    2.57    2.24
   5  22   7    0.51    2.62
  -5 -22  -7   -0.89    2.24
   5  23   7    7.21    2.62
  -5 -23  -7    7.72    2.36
   5  24   7    2.62    2.49
  -5 -24  -7    2.24    2.07
   5  25   7   -0.84    2.45
  -5 -25  -7    0.30    2.07
   5  26   7    0.63    2.87
  -5 -26  -7   -0.17    2.24
   5  27   7    0.00    2.62
  -5 -27  -7   -0.38    2.19
   5  28   7   -0.38    1.69
  -5 -28  -7   -0.63    1.86
  -5  30  -6    1.31    2.78
   5 -29   6   -0.76    1.39
  -5  29  -6   -0.63    2.45
   5 -28   6    1.86    1.90
  -5  28  -6    2.19    1.81
   5 -27   6   -0.17    1.48
  -5  27  -6   -0.59    1.69
   5 -26   6    4.09    1.39
  -5  26  -6    6.41    1.73
   5 -25   6   15.61    1.65
  -5  25  -6   15.31    2.74
   5 -24   6    0.21    1.14
  -5  24  -6    0.72    1.98
   5 -23   6    4.05    1.43
  -5  23  -6    4.43    1.94
   5 -22   6    1.86    1.18
  -5  22  -6    2.74    1.18
   5 -21   6    0.51    1.10
  -5  21  -6    0.76    1.14
   5 -20   6    7.64    1.14
  -5  20  -6    8.10    1.65
   5 -19   6    9.07    1.10
  -5  19  -6    7.97    1.86
   5 -18   6   15.31    1.05
   5 -17   6    0.21    0.68
  -5  17  -6   -0.76    0.89
   5 -16   6    3.00    0.51
   5   0   6    0.21    0.46
  -5   0  -6   -0.17    0.68
   5   1   6   81.51    4.47
  -5  -1  -6   79.14    2.74
   5   2   6   15.10    1.60
  -5  -2  -6   14.01    0.97
   5   3   6  145.80    5.70
   5   4   6   18.73    1.52
  -5  -4  -6   18.90    1.39
   5   5   6    2.62    0.97
  -5  -5  -6    2.45    0.80
   5   6   6    0.51    1.10
  -5  -6  -6   -0.38    0.97
   5   7   6   53.41    3.97
  -5  -7  -6   49.99    2.32
   5   8   6   59.02    2.57
  -5  -8  -6   58.68    2.36
   5   9   6    4.73    1.22
  -5  -9  -6    5.19    1.05
   5  10   6    3.97    1.48
  -5 -10  -6    6.16    1.22
   5  11   6   23.08    2.03
  -5 -11  -6   25.19    1.98
   5  12   6    0.55    1.52
  -5 -12  -6    0.63    1.65
   5  13   6    1.60    1.90
  -5 -13  -6    5.32    2.62
   5  14   6    8.10    1.56
  -5 -14  -6    6.50    1.60
   5  15   6    2.15    1.69
  -5 -15  -6    1.22    1.48
   5  16   6    7.76    1.94
  -5 -16  -6    9.41    1.52
   5  17   6    0.00    2.24
  -5 -17  -6    2.70    2.07
   5  18   6   39.74    3.25
  -5 -18  -6   38.73    3.08
   5  19   6   27.51    2.62
  -5 -19  -6   28.31    2.32
   5  20   6   19.91    2.83
  -5 -20  -6   18.77    2.19
   5  21   6    4.05    2.32
  -5 -21  -6    1.22    2.28
   5  22   6    5.36    4.89
  -5 -22  -6    3.16    2.74
   5  23   6   17.47    3.12
  -5 -23  -6   10.76    2.62
   5  24   6    0.08    2.53
  -5 -24  -6    0.46    2.15
   5  25   6   61.13    5.61
  -5 -25  -6   54.08    6.88
   5  26   6   12.40    4.01
  -5 -26  -6   14.85    3.42
   5  27   6   -1.43    3.29
  -5 -27  -6    1.05    2.87
   5  28   6    7.13    3.46
  -5 -28  -6    5.06    2.78
   5  29   6    0.04    4.05
  -5 -29  -6    1.43    3.54
   5  30   6    1.81    3.42
  -5 -30  -6   -1.43    2.83
   5 -33   5    0.68    2.32
  -5  33  -5    0.76    1.69
[truncated: 404,215 more chars]
