# Supplementary material for: Crystal structure of 3,14-diethyl-2,6,13,17-tetra­azoniatri­cyclo­[16.4.0.07,12]docosane tetra­chloride tetra­hydrate from synchrotron X-ray data
Source: Acta Crystallogr E Crystallogr Commun. 2021 Jan 29;77(Pt 2):213–6. doi: 10.1107/S2056989021001006 (PMC7869539; doi:10.1107/S2056989021001006)
Supplement: Supplementary file 2 [file e-77-00213-Isup2.hkl]

#
# h,k,l, Fc-squared, Fo-squared, sigma(Fo-squared), status flag
#
data_I
_shelx_title ' S179w in P2(1)/n'
_shelx_refln_list_code          4
_shelx_F_calc_maximum      156.38
_exptl_crystal_F_000       632.00
_reflns_d_resolution_high  0.7217

loop_
 _space_group_symop_operation_xyz
 'x, y, z'
 '-x+1/2, y+1/2, -z+1/2'
 '-x, -y, -z'
 'x-1/2, -y-1/2, z-1/2'

_cell_length_a     7.6550
_cell_length_b    23.5330
_cell_length_c     8.3130
_cell_angle_alpha  90.000
_cell_angle_beta  102.450
_cell_angle_gamma  90.000

_shelx_F_squared_multiplier     1.000

loop_
 _refln_index_h
 _refln_index_k
 _refln_index_l
 _refln_F_squared_calc
 _refln_F_squared_meas
 _refln_F_squared_sigma
 _refln_observed_status
   2   0   0      24456.22      24568.16       469.90 o
   4   0   0        833.75        816.54        19.01 o
   6   0   0        361.16        345.85        14.47 o
   8   0   0        638.73        650.27        15.56 o
  10   0   0        146.38        152.45         7.96 o
   1   1   0       1816.12       1687.96        23.50 o
   2   1   0       2945.80       3043.13        41.51 o
   3   1   0        103.60        111.73         2.74 o
   4   1   0        549.02        554.27         9.88 o
   5   1   0        136.58        155.98         3.59 o
   6   1   0        117.69        116.58         3.04 o
   7   1   0        313.73        324.34        22.35 o
   8   1   0          0.13         12.31         7.65 o
   9   1   0        228.77        244.22         5.58 o
  10   1   0         39.43         51.77         3.17 o
   0   2   0       3536.54       3332.52        87.94 o
   1   2   0       2304.02       2157.75        29.72 o
   2   2   0        798.65        745.91        14.10 o
   3   2   0        760.63        818.01        13.81 o
   4   2   0         76.78         82.16         2.20 o
   5   2   0       1318.13       1351.84        21.65 o
   6   2   0         28.74         38.35         3.01 o
   7   2   0       1291.75       1274.76        55.66 o
   8   2   0         15.07         16.50         2.10 o
   9   2   0          5.25          7.43         1.97 o
  10   2   0          8.48          8.91         2.61 o
   1   3   0          0.28          3.64         0.40 o
   2   3   0        872.33        860.10        13.59 o
   3   3   0       8075.95       8098.02       102.86 o
   4   3   0        304.49        322.68         6.25 o
   5   3   0       3857.29       3897.23        57.72 o
   6   3   0         47.51         50.44         1.93 o
   7   3   0       1436.17       1284.18        62.96 o
   8   3   0         71.07         73.06         2.68 o
   9   3   0         14.02         17.19         2.49 o
  10   3   0         95.95        113.53         4.60 o
   0   4   0       1770.85       1582.67        33.29 o
   1   4   0        363.20        421.79         8.29 o
   2   4   0      15807.66      16101.33       197.28 o
   3   4   0         56.17         58.21         1.64 o
   4   4   0       1119.11       1160.59        17.68 o
   5   4   0          6.54         14.42         3.44 o
   6   4   0          0.00         -0.32         1.16 o
   7   4   0         11.21         13.27         1.84 o
   8   4   0        199.75        196.14         4.68 o
   9   4   0        100.35        104.14         3.70 o
  10   4   0        242.43        265.84         6.56 o
   1   5   0       1490.00       1487.50        25.86 o
   2   5   0         26.17         22.45         1.03 o
   3   5   0        110.90        119.93         2.82 o
   4   5   0          8.98          8.90         1.02 o
   5   5   0        167.71        156.79         3.51 o
   6   5   0          0.89          1.76         1.26 o
   7   5   0         90.72         83.22         2.71 o
   8   5   0         85.29         96.08         3.43 o
   9   5   0         32.53         38.53         2.80 o
  10   5   0        103.93        117.54         4.64 o
   0   6   0       2911.06       2879.85        58.56 o
   1   6   0         14.85         13.30         0.80 o
   2   6   0       1521.93       1580.72        24.15 o
   3   6   0        795.79        890.33        14.45 o
   4   6   0        620.50        637.53        10.45 o
   5   6   0       1615.80       1663.95        24.06 o
   6   6   0          7.82          7.21         1.25 o
   7   6   0        174.05        188.40         5.35 o
   8   6   0          5.40          7.68         1.97 o
   9   6   0        117.80        135.35         4.50 o
  10   6   0        141.55        156.71         6.07 o
   1   7   0       3429.51       3309.18        54.10 o
   2   7   0       1410.02       1477.29        23.61 o
   3   7   0       3129.49       3112.41        43.06 o
   4   7   0        222.99        203.94         4.33 o
   5   7   0       1550.42       1546.88        25.01 o
   6   7   0        397.53        369.97         6.52 o
   7   7   0         37.43         39.80         2.04 o
   8   7   0         44.16         37.44         2.29 o
   9   7   0        243.53        245.61         5.98 o
  10   7   0         16.82         17.20         2.61 o
   0   8   0       1275.25       1335.05        30.47 o
   1   8   0       3137.79       3157.01        50.08 o
   2   8   0       6978.27       7365.43       145.83 o
   3   8   0       1328.51       1377.13        21.29 o
   4   8   0         94.47         78.19         2.19 o
   5   8   0          0.02          1.09         1.18 o
   6   8   0        295.80        290.10         5.31 o
   7   8   0        180.86        172.80         6.02 o
   8   8   0         13.27         15.76         2.16 o
   9   8   0         28.51         31.56         2.47 o
  10   8   0          9.74         14.31         3.37 o
   1   9   0        122.30        111.39         3.26 o
   2   9   0       2407.37       2481.95        35.24 o
   3   9   0        835.41        895.04        14.43 o
   4   9   0        794.83        859.23        13.77 o
   5   9   0        233.97        234.12         4.37 o
   6   9   0         23.92         23.92         1.94 o
   7   9   0         40.56         37.72         2.19 o
   8   9   0        178.20        179.80        10.11 o
   9   9   0         20.08         24.22         2.69 o
   0  10   0       5732.00       6300.91       120.98 o
   1  10   0       3738.99       3757.61        54.13 o
   2  10   0       2604.68       2617.47        37.88 o
   3  10   0        232.85        245.72         5.30 o
   4  10   0          8.38          6.25         1.15 o
   5  10   0        828.23        764.44        11.78 o
   6  10   0          3.78          4.80         1.60 o
   7  10   0         16.34         13.73         1.79 o
   8  10   0        507.59        477.15        22.84 o
   9  10   0         24.76         25.33         2.76 o
   1  11   0        881.25        954.38        16.34 o
   2  11   0       1296.73       1280.72        21.11 o
   3  11   0       1105.21       1171.32        17.87 o
   4  11   0        909.44        827.62        12.97 o
   5  11   0        421.21        396.63         6.46 o
   6  11   0        277.44        274.53         9.28 o
   7  11   0        294.90        262.63        14.84 o
   8  11   0        145.34        145.55         7.63 o
   9  11   0          4.96          4.37         2.25 o
   0  12   0        733.10        695.19        18.62 o
   1  12   0        464.69        459.26         8.29 o
   2  12   0         49.51         79.92         2.43 o
   3  12   0        217.56        199.11         4.19 o
   4  12   0        341.68        338.13         6.11 o
   5  12   0         76.07         78.28         2.40 o
   6  12   0          5.91          3.38         1.60 o
   7  12   0         21.87         22.83         2.25 o
   8  12   0        223.42        213.45        12.08 o
   9  12   0         83.63         87.79         4.30 o
   1  13   0         11.65          7.29         0.92 o
   2  13   0         87.85         89.07         2.82 o
   3  13   0         61.76         63.91         2.04 o
   4  13   0        160.55        172.31         3.86 o
   5  13   0        326.69        293.98         5.80 o
   6  13   0         77.89         75.55         4.03 o
   7  13   0         20.71         21.54         2.10 o
   8  13   0         68.21         63.98         3.37 o
   9  13   0          8.23          8.24         2.65 o
   0  14   0        438.83        463.41        13.99 o
   1  14   0       1992.37       1849.03        26.26 o
   2  14   0         98.53        105.79         3.01 o
   3  14   0        644.89        600.10         9.80 o
   4  14   0        173.95        163.31         3.67 o
   5  14   0        565.72        497.27        14.69 o
   6  14   0         29.49         24.73         2.31 o
   7  14   0        406.79        406.06        27.24 o
   8  14   0         47.61         49.13         3.33 o
   9  14   0        383.55        363.14        16.01 o
   1  15   0        235.38        241.70         5.18 o
   2  15   0        221.40        212.94         5.62 o
   3  15   0        769.73        736.47        11.81 o
   4  15   0        300.55        308.99         6.07 o
   5  15   0        109.58         97.68         3.65 o
   6  15   0        269.24        268.87        15.12 o
   7  15   0        309.65        262.29        15.23 o
   8  15   0         46.95         40.26         2.82 o
   9  15   0         23.99         23.27         2.90 o
   0  16   0         15.39         18.61         1.98 o
   1  16   0        231.90        235.26         4.69 o
   2  16   0        111.72        131.52         3.63 o
   3  16   0        128.54        138.66         3.17 o
   4  16   0         66.30         69.82         2.40 o
   5  16   0        211.88        186.12         9.60 o
   6  16   0          4.19          2.66         2.18 o
   7  16   0          3.09          3.17         2.20 o
   8  16   0          0.24          0.67         2.21 o
   9  16   0          0.23          1.64         2.61 o
   1  17   0         72.51         69.60         2.24 o
   2  17   0        814.27        767.00        15.73 o
   3  17   0        886.45        828.76        13.80 o
   4  17   0        526.68        512.41        25.59 o
   5  17   0         85.47         86.55         3.95 o
   6  17   0        155.60        164.05        12.23 o
   7  17   0          2.94          3.61         2.50 o
   8  17   0         34.43         26.36         2.87 o
   0  18   0       1256.68       1257.12        49.87 o
   1  18   0       1854.18       1806.71        26.08 o
   2  18   0        242.84        224.91         7.44 o
   3  18   0       1222.00       1062.03        18.63 o
   4  18   0          6.02          3.86         1.41 o
   5  18   0          1.11          2.10         1.80 o
   6  18   0        269.98        247.15         7.00 o
   7  18   0          4.38          6.50         2.41 o
   8  18   0         50.36         46.56         3.62 o
   1  19   0          3.30          0.70         1.32 o
   2  19   0        276.62        256.11         7.48 o
   3  19   0         27.27         24.82         2.15 o
   4  19   0          4.46          5.78         2.00 o
   5  19   0        386.54        319.26        18.13 o
   6  19   0          5.94          6.55         2.15 o
   7  19   0        135.45        114.02         6.09 o
   8  19   0        125.39        118.75         4.53 o
   0  20   0        123.88        134.10         8.52 o
   1  20   0       1001.28        981.96        15.04 o
   2  20   0         22.82         22.22         1.82 o
   3  20   0        810.26        725.84        29.33 o
   4  20   0         10.71         13.44         1.90 o
   5  20   0         11.44          8.38         1.91 o
   6  20   0         34.01         34.64         2.86 o
   7  20   0          1.09         -0.24         2.83 o
   8  20   0         28.12         29.10         3.09 o
   1  21   0          7.09          7.19         1.80 o
   2  21   0         28.92         22.29         1.84 o
   3  21   0        372.04        339.08        14.66 o
   4  21   0        291.33        278.71        10.11 o
   5  21   0         32.57         31.18         2.57 o
   6  21   0        303.56        288.00        18.48 o
   7  21   0         12.63          9.29         2.82 o
   0  22   0       1073.25       1142.40        26.55 o
   1  22   0        386.88        372.09         7.14 o
   2  22   0       1193.00       1197.58        32.54 o
   3  22   0          0.02         -0.70         1.84 o
   4  22   0        208.10        197.82         5.55 o
   5  22   0         12.95         14.63         2.39 o
   6  22   0          7.38          4.29         2.42 o
   7  22   0         38.67         38.20         3.28 o
   1  23   0         47.31         46.75         2.54 o
   2  23   0         53.31         50.45         2.50 o
   3  23   0         49.20         44.02         2.65 o
   4  23   0          7.22          6.72         2.18 o
   5  23   0         48.94         46.37         3.02 o
   6  23   0         24.70         24.89         2.73 o
   7  23   0         39.33         32.54         3.67 o
   0  24   0         29.38         37.98         3.53 o
   1  24   0        638.08        649.87        11.06 o
   2  24   0         25.58         30.05         2.38 o
   3  24   0          4.73          4.66         1.99 o
   4  24   0        241.30        217.06         9.04 o
   5  24   0         18.69         18.81         2.83 o
   6  24   0          9.62          8.21         2.96 o
   7  24   0         45.83         46.64         3.48 o
   1  25   0        144.95        161.47         4.42 o
   2  25   0        279.89        270.31        11.40 o
   3  25   0        129.68        134.56         5.26 o
   4  25   0          8.96          4.31         2.83 o
   5  25   0        339.12        314.55        23.58 o
   6  25   0         40.05         40.94         3.26 o
   0  26   0        786.66        869.82        21.43 o
   1  26   0         76.22         82.47         3.71 o
   2  26   0        307.41        336.76        10.49 o
   3  26   0          5.15          4.52         2.38 o
   4  26   0        155.03        150.02         7.05 o
   5  26   0          0.02         -0.20         2.65 o
   6  26   0         18.50         18.26         3.62 o
   1  27   0          8.58         11.06         2.27 o
   2  27   0         22.46         23.25         2.77 o
   3  27   0         14.78         13.36         2.45 o
   4  27   0         95.80        106.48         4.89 o
   5  27   0        124.39        112.68         9.53 o
   0  28   0        436.03        497.84        14.54 o
   1  28   0          0.09         -0.41         2.44 o
   2  28   0        131.45        141.43         4.28 o
   3  28   0         34.41         37.04         3.08 o
   4  28   0         12.61         11.01         3.02 o
   5  28   0         84.85         85.77         3.89 o
   1  29   0         14.55         17.44         2.45 o
   2  29   0         42.35         43.76         3.13 o
   3  29   0         22.03         25.42         3.15 o
   4  29   0          7.41          7.74         3.41 o
   0  30   0         34.91         37.18         4.68 o
   1  30   0         11.42         14.65         2.60 o
   2  30   0          0.05          0.89         2.49 o
   3  30   0          0.88          2.03         2.76 o
   4  30   0          5.62          6.47         3.29 o
   1  31   0         28.04         29.07         3.36 o
   2  31   0          6.30          5.27         2.54 o
   3  31   0        168.45        173.69         8.75 o
   0  32   0        173.00        215.98         8.31 o
   1  32   0          5.05          4.18         2.98 o
  -9   0   1         75.78         85.24         4.96 o
  -7   0   1         12.86         18.70         2.73 o
  -5   0   1        182.38        171.58        12.04 o
  -3   0   1       8880.71       8938.87       160.84 o
  -1   0   1       5995.62       4902.23        91.48 o
   1   0   1        203.99        141.62         3.56 o
   3   0   1       2342.67       2146.98        42.89 o
   5   0   1        101.95        105.43         3.94 o
   7   0   1        110.04        114.65         4.03 o
   9   0   1        335.61        379.00         9.80 o
 -10   1   1        304.39        353.83         7.58 o
  -9   1   1          9.85          8.30         2.48 o
  -8   1   1        252.84        290.13         5.89 o
  -7   1   1        106.58        103.06         3.01 o
  -6   1   1        326.49        333.71         7.62 o
  -5   1   1       1511.07       1508.77        22.69 o
  -4   1   1        307.24        304.83         6.01 o
  -3   1   1       6851.13       6748.41        87.79 o
  -2   1   1       2637.49       2374.02        39.89 o
  -1   1   1        244.46        204.58         3.99 o
   0   1   1       1333.76       1191.11        22.64 o
   1   1   1         24.39         29.29         0.75 o
   2   1   1        183.37        169.44         3.39 o
   3   1   1       1139.64       1070.06        16.57 o
   4   1   1         55.75         56.03         1.82 o
   5   1   1        649.62        673.41        10.88 o
   6   1   1        366.49        374.83         6.53 o
   7   1   1         94.28         82.66         2.53 o
   8   1   1        110.67        108.92         3.18 o
   9   1   1          6.51          7.83         2.66 o
  10   1   1         38.26         50.03         3.40 o
 -10   2   1         48.92         50.03         3.34 o
  -9   2   1        134.66        153.61         4.30 o
  -8   2   1          7.00         16.37         2.72 o
  -7   2   1        100.04        106.74         3.13 o
  -6   2   1          0.06          2.29         1.16 o
  -5   2   1         12.25         19.22         1.57 o
  -4   2   1         15.10         23.68         1.15 o
  -3   2   1        509.02        567.18         9.98 o
  -2   2   1          5.45          3.66         0.66 o
  -1   2   1       1278.46       1163.51        22.25 o
   0   2   1        187.81        201.81         3.85 o
   1   2   1         96.98         71.90         1.60 o
   2   2   1       2045.94       2097.14        29.18 o
   3   2   1        871.75        883.06        13.73 o
   4   2   1        455.21        494.70         8.57 o
   5   2   1        648.78        662.02        10.62 o
   6   2   1         60.71         59.46         2.58 o
   7   2   1        439.56        409.71         6.94 o
   8   2   1         10.58          4.90         2.33 o
   9   2   1         39.12         45.37         2.90 o
  10   2   1         94.12        112.81         4.33 o
 -10   3   1        163.53        164.67         6.87 o
  -9   3   1          8.35          8.93         2.17 o
  -8   3   1        674.80        703.74        13.01 o
  -7   3   1          4.79          9.51         1.73 o
  -6   3   1       1255.15       1236.45        18.30 o
  -5   3   1        147.75        162.38         3.82 o
  -4   3   1        739.56        657.16        11.31 o
  -3   3   1       1579.35       1570.30        23.95 o
  -2   3   1       4942.89       4980.34        77.16 o
  -1   3   1       2625.55       2500.69        39.58 o
   0   3   1       1830.42       1778.62        24.10 o
   1   3   1         71.94         83.38         1.88 o
   2   3   1       1341.03       1505.71        21.49 o
   3   3   1         15.80         21.97         0.92 o
   4   3   1       2368.57       2354.36        33.03 o
   5   3   1        105.94        118.21         2.82 o
   6   3   1        256.36        277.65         5.37 o
   7   3   1          1.24          2.39         1.43 o
   8   3   1        137.97        134.64         3.99 o
   9   3   1          0.08          0.16         1.98 o
  10   3   1         23.33         29.29         2.83 o
 -10   4   1        377.85        430.36         8.43 o
  -9   4   1          2.20          3.40         2.55 o
  -8   4   1        540.97        584.57        11.94 o
  -7   4   1         34.15         34.01         2.46 o
  -6   4   1        120.91        133.28         3.37 o
  -5   4   1       1832.02       1803.15        28.72 o
  -4   4   1        997.69        975.07        15.31 o
  -3   4   1        170.45        281.87         5.64 o
  -2   4   1       3052.37       3176.53        50.72 o
  -1   4   1       9863.03       9720.73       141.94 o
   0   4   1       2765.05       2814.79        37.55 o
   1   4   1       1785.31       1930.33        26.02 o
   2   4   1       1492.71       1512.70        22.37 o
   3   4   1         39.28         25.35         1.08 o
   4   4   1         95.63        109.32         2.58 o
   5   4   1          1.58          3.06         0.99 o
   6   4   1        240.70        245.83         4.61 o
   7   4   1         11.53          7.65         1.71 o
   8   4   1         84.64         83.77         3.24 o
   9   4   1          3.73          6.35         2.26 o
  10   4   1         30.05         35.05         3.25 o
 -10   5   1          4.91          6.10         2.70 o
  -9   5   1         23.66         25.98         2.57 o
  -8   5   1        227.54        232.51         5.68 o
  -7   5   1        564.54        545.00        10.42 o
  -6   5   1         38.85         33.49         1.71 o
  -5   5   1       2148.05       2112.61        29.50 o
  -4   5   1         61.03         53.41         2.31 o
  -3   5   1       1441.49       1420.30        21.21 o
  -2   5   1       2097.93       2201.28        35.56 o
  -1   5   1       4805.05       4515.64       117.63 o
   0   5   1          4.06          4.02         0.44 o
   1   5   1        146.14        144.00         3.01 o
   2   5   1        103.97         94.52         2.24 o
   3   5   1        334.91        364.04         6.64 o
   4   5   1         67.29         70.37         2.02 o
   5   5   1        415.07        443.31         7.78 o
   6   5   1        169.32        162.50         3.51 o
   7   5   1         55.93         52.21         2.44 o
   8   5   1        232.78        226.89         6.90 o
   9   5   1          0.02         -2.02         2.51 o
 -10   6   1         22.50         22.50         3.12 o
  -9   6   1        164.60        179.69         5.88 o
  -8   6   1        158.65        158.82         4.15 o
  -7   6   1        134.66        134.74         4.75 o
  -6   6   1         61.59         55.71         2.08 o
  -5   6   1       1070.62       1049.90        15.65 o
  -4   6   1          0.19          1.50         0.91 o
  -3   6   1       1277.73       1268.76        21.60 o
  -2   6   1         65.30         71.99         1.95 o
  -1   6   1        362.15        441.46         9.57 o
   0   6   1         10.84         15.62         0.73 o
   1   6   1        401.47        382.40         6.57 o
   2   6   1         19.79         19.94         0.99 o
   3   6   1         38.05         34.67         1.26 o
   4   6   1        258.18        286.03         5.50 o
   5   6   1        125.78        125.44         3.00 o
   6   6   1         18.04         21.24         2.43 o
   7   6   1          9.07          5.89         1.88 o
   8   6   1         37.11         36.12         3.09 o
   9   6   1          0.11          0.78         2.12 o
 -10   7   1          7.05          6.48         2.91 o
  -9   7   1        139.69        149.50         4.70 o
  -8   7   1        293.20        267.23         5.42 o
  -7   7   1        720.28        733.56        11.83 o
  -6   7   1       1538.81       1380.30        20.38 o
  -5   7   1       1216.84       1187.71        17.67 o
  -4   7   1       3267.51       3132.57        43.82 o
  -3   7   1        888.72        860.20        15.17 o
  -2   7   1         79.42        109.06         2.82 o
  -1   7   1        696.05        686.98        13.58 o
   0   7   1       1746.35       1796.99        26.49 o
   1   7   1       5002.94       5205.82        68.20 o
   2   7   1       7051.74       7294.12       130.36 o
   3   7   1       3691.89       3809.51        55.41 o
   4   7   1       1811.90       1822.87        25.51 o
   5   7   1        472.79        467.18         7.56 o
   6   7   1       2279.89       2170.42        41.87 o
   7   7   1        346.37        301.93        11.97 o
   8   7   1        198.36        183.91         4.76 o
   9   7   1         25.78         25.51         2.52 o
 -10   8   1         73.99         75.79         4.06 o
  -9   8   1         47.40         48.38         2.97 o
  -8   8   1        328.39        338.54         7.16 o
  -7   8   1        246.86        230.59        13.45 o
  -6   8   1        369.39        325.45         6.96 o
  -5   8   1         43.82         44.56         2.40 o
  -4   8   1        160.61        174.24         3.57 o
  -3   8   1       2774.84       3051.18        49.52 o
  -2   8   1       2356.38       2260.76        31.93 o
  -1   8   1        212.56        219.81         4.77 o
   0   8   1       9600.03       9993.67       126.13 o
   1   8   1       1214.97       1236.64        18.48 o
   2   8   1       5273.09       5447.89        79.55 o
   3   8   1        361.51        413.74         7.10 o
   4   8   1        226.65        221.23         4.50 o
   5   8   1         89.52         89.95         2.34 o
   6   8   1         73.84         63.15         2.41 o
   7   8   1        127.61        115.75         6.31 o
   8   8   1        197.16        185.49         5.15 o
   9   8   1         37.47         40.37         2.96 o
 -10   9   1        103.73        100.76         3.94 o
  -9   9   1        202.74        214.20         5.58 o
  -8   9   1         14.30         13.09         2.39 o
  -7   9   1        167.09        166.63         4.52 o
  -6   9   1        321.30        291.90         5.51 o
  -5   9   1          8.28          5.72         1.34 o
  -4   9   1       1164.45       1141.58        17.79 o
  -3   9   1        185.48        194.98         5.56 o
  -2   9   1         47.65         42.49         1.64 o
  -1   9   1        742.20        807.66        13.23 o
   0   9   1          8.29          5.62         0.87 o
   1   9   1        261.52        292.00         5.81 o
   2   9   1        120.89        143.34         3.30 o
   3   9   1        350.38        403.82         7.44 o
   4   9   1          1.96          0.89         1.01 o
   5   9   1         91.32         91.19         2.42 o
   6   9   1          6.64          5.79         1.50 o
   7   9   1        176.04        155.30        10.51 o
   8   9   1         19.25         21.08         2.27 o
   9   9   1         11.52         16.40         2.57 o
 -10  10   1         51.07         57.75         4.13 o
  -9  10   1          0.09          0.72         2.40 o
  -8  10   1          2.67          4.37         2.31 o
  -7  10   1        221.53        211.21         4.80 o
  -6  10   1        322.89        272.16         7.13 o
  -5  10   1          6.89          8.52         1.36 o
  -4  10   1        771.68        701.86        10.96 o
  -3  10   1       2581.13       2663.49        48.16 o
  -2  10   1        842.94        735.35        12.03 o
  -1  10   1       5359.71       5388.74        72.28 o
   0  10   1       1135.40       1160.48        21.30 o
   1  10   1       2711.29       2896.00        39.63 o
   2  10   1         87.82         77.47         2.18 o
   3  10   1        737.11        771.58        12.48 o
   4  10   1       1457.15       1398.52        19.95 o
   5  10   1        378.15        360.57         6.68 o
   6  10   1        377.65        336.57         8.53 o
   7  10   1         98.92         92.03         9.48 o
   8  10   1        119.67        113.64         3.69 o
   9  10   1        136.21        135.50         4.76 o
  -9  11   1        103.33        103.12         4.01 o
  -8  11   1         28.36         30.06         2.80 o
  -7  11   1       1061.10       1008.90        40.30 o
  -6  11   1        106.11         96.23         6.48 o
  -5  11   1       2381.54       2236.64        30.78 o
  -4  11   1          6.55          4.51         1.35 o
  -3  11   1       3146.55       3034.79        46.91 o
  -2  11   1         69.71         90.14         2.58 o
  -1  11   1        802.40        771.99        12.83 o
   0  11   1        665.08        731.37        14.50 o
   1  11   1        107.85        100.07         2.67 o
   2  11   1        261.12        273.72         5.05 o
   3  11   1       1084.36       1063.47        16.47 o
   4  11   1       1797.72       1708.26        25.09 o
   5  11   1       3242.61       3099.40        45.18 o
   6  11   1          3.97          5.16         1.61 o
   7  11   1        661.55        572.37        52.68 o
   8  11   1          6.48          6.96         2.20 o
   9  11   1         66.18         61.25         3.38 o
  -9  12   1          0.13         -0.95         2.91 o
  -8  12   1         86.42         90.53         3.35 o
  -7  12   1         48.74         52.24         2.86 o
  -6  12   1        143.04        131.50         3.53 o
  -5  12   1         82.98         93.22         2.83 o
  -4  12   1        461.67        440.55         8.27 o
  -3  12   1       1173.07       1209.09        20.58 o
  -2  12   1        117.19        108.30         2.79 o
  -1  12   1        716.10        730.64        12.64 o
   0  12   1        521.51        502.71        10.90 o
   1  12   1        255.83        240.91         4.99 o
   2  12   1        239.08        251.18         5.09 o
   3  12   1         86.92         99.84         2.39 o
   4  12   1        897.03        954.60        14.31 o
   5  12   1        374.39        352.33         6.35 o
   6  12   1         11.85         14.33         1.78 o
   7  12   1        111.46        100.66         9.42 o
   8  12   1         55.74         59.10         3.79 o
   9  12   1         24.94         26.11         2.92 o
  -9  13   1        106.17        109.18         5.42 o
  -8  13   1        186.59        176.28         6.07 o
  -7  13   1          9.42          6.69         2.09 o
  -6  13   1        157.01        149.23         4.44 o
  -5  13   1          6.20          7.40         1.41 o
  -4  13   1        195.97        167.27         4.09 o
  -3  13   1        388.72        352.60         6.19 o
  -2  13   1        323.57        347.12         7.01 o
  -1  13   1          8.66          7.39         0.92 o
   0  13   1         22.08         29.39         1.59 o
   1  13   1        799.21        876.54        14.70 o
   2  13   1        269.90        275.86         5.00 o
   3  13   1        453.25        469.77         8.13 o
   4  13   1        503.39        459.39        13.52 o
   5  13   1        458.40        430.31        12.87 o
   6  13   1        190.54        163.02        13.49 o
   7  13   1        166.97        154.46        10.85 o
   8  13   1         10.96         15.28         2.33 o
   9  13   1        274.69        277.66         6.63 o
  -9  14   1         72.77         64.56         4.32 o
  -8  14   1          2.59          2.70         2.55 o
  -7  14   1         20.75         23.45         2.41 o
  -6  14   1         18.57         12.34         1.79 o
  -5  14   1         99.78         76.31         3.39 o
  -4  14   1        210.21        176.66         5.50 o
  -3  14   1         36.12         44.13         1.82 o
  -2  14   1       1607.92       1520.29        21.99 o
  -1  14   1        492.29        497.98         9.17 o
   0  14   1       1753.43       1602.48        29.58 o
   1  14   1        495.54        473.33         8.15 o
   2  14   1       2989.36       2982.30        41.17 o
   3  14   1         11.08         12.84         1.29 o
   4  14   1         23.79         26.09         1.63 o
   5  14   1          6.53          5.24         1.53 o
   6  14   1         53.97         40.01         3.18 o
   7  14   1        273.88        247.62        17.16 o
   8  14   1         29.68         25.69         2.68 o
   9  14   1         64.92         62.99         3.54 o
  -9  15   1         90.68         86.43         4.65 o
  -8  15   1         29.30         28.19         2.81 o
  -7  15   1        259.66        245.79         5.64 o
  -6  15   1        325.78        310.53        11.39 o
  -5  15   1       1198.92       1036.63        25.35 o
  -4  15   1         98.31         81.96         2.73 o
  -3  15   1        986.44        902.68        13.96 o
  -2  15   1         75.58         84.69         2.47 o
  -1  15   1        559.39        534.47         9.37 o
   0  15   1        830.02        856.00        14.98 o
   1  15   1          0.02          1.75         1.01 o
   2  15   1        400.65        397.02         8.00 o
   3  15   1       1130.40       1132.87        19.97 o
   4  15   1       1719.28       1549.69        32.32 o
   5  15   1        328.56        288.16        15.01 o
   6  15   1         21.59         20.14         2.15 o
   7  15   1        430.05        387.23        27.46 o
   8  15   1          2.79          3.56         2.27 o
  -9  16   1          9.35          9.70         2.83 o
  -8  16   1        251.91        265.87        11.77 o
  -7  16   1          0.24          1.23         2.12 o
  -6  16   1        732.92        724.15        14.20 o
  -5  16   1        297.10        298.51         8.52 o
  -4  16   1        367.82        317.09         7.21 o
  -3  16   1         16.04         20.14         1.70 o
  -2  16   1          1.79          1.38         1.11 o
  -1  16   1         35.79         34.80         1.75 o
   0  16   1        616.75        640.06        11.36 o
   1  16   1         83.35         87.27         2.63 o
   2  16   1          8.49         12.67         1.19 o
   3  16   1         81.10         79.15         2.23 o
   4  16   1          4.32          2.92         1.37 o
   5  16   1         15.43         16.08         1.98 o
   6  16   1        248.41        222.99        23.32 o
   7  16   1          1.20          4.15         2.27 o
   8  16   1          4.90          7.27         2.41 o
  -8  17   1        131.41        125.80         8.42 o
  -7  17   1        537.54        500.33        17.74 o
  -6  17   1         32.01         25.10         2.54 o
  -5  17   1        715.01        615.91        20.97 o
  -4  17   1         71.40         76.54         2.71 o
  -3  17   1        472.02        417.86         6.61 o
  -2  17   1        216.47        217.73         6.47 o
  -1  17   1        108.86        116.18         2.98 o
   0  17   1          0.83          0.85         1.20 o
   1  17   1         51.44         57.78         2.42 o
   2  17   1        261.23        242.47         8.91 o
   3  17   1        240.53        243.67         5.52 o
   4  17   1        290.05        243.65        14.28 o
   5  17   1        244.79        203.01        19.69 o
   6  17   1        188.74        160.58        19.24 o
   7  17   1        278.94        254.40        19.05 o
   8  17   1         46.53         40.50         3.02 o
  -8  18   1        288.95        260.61        13.90 o
  -7  18   1          3.32          1.64         2.76 o
  -6  18   1         28.70         22.22         2.32 o
  -5  18   1         14.67          9.53         2.00 o
  -4  18   1         10.09         12.27         1.68 o
  -3  18   1        485.52        477.66         8.96 o
  -2  18   1        326.07        310.06         5.54 o
  -1  18   1        994.00        963.13        15.30 o
   0  18   1       1554.66       1503.92        25.85 o
   1  18   1        645.78        634.91        13.57 o
   2  18   1        195.81        218.61         5.42 o
   3  18   1         12.28         15.41         1.52 o
   4  18   1        193.84        208.93        18.04 o
   5  18   1         18.78         16.19         2.14 o
   6  18   1          0.31         -0.07         1.96 o
   7  18   1         68.67         68.17         5.11 o
   8  18   1        174.02        156.35         9.88 o
  -8  19   1         57.76         42.00         3.67 o
  -7  19   1        227.37        215.18         5.33 o
  -6  19   1        104.16        102.60         4.16 o
  -5  19   1         10.26         11.56         2.13 o
  -4  19   1        249.65        264.27         5.94 o
  -3  19   1         51.79         48.28         2.40 o
  -2  19   1         80.62         81.75         3.01 o
  -1  19   1        216.56        218.16         4.43 o
   0  19   1         93.32         89.28         2.65 o
   1  19   1        492.11        469.86        10.53 o
   2  19   1        873.83        806.55        21.37 o
   3  19   1         36.54         34.71         2.07 o
   4  19   1        204.23        207.85        17.66 o
   5  19   1          0.43         -0.03         1.91 o
   6  19   1        297.20        275.27        28.18 o
   7  19   1          2.83          3.29         2.24 o
   8  19   1          1.52          1.43         2.50 o
  -8  20   1          0.67         -1.87         2.93 o
  -7  20   1         55.72         50.07         3.32 o
  -6  20   1         13.98         12.95         2.49 o
  -5  20   1          4.70          3.32         1.91 o
  -4  20   1          4.78          1.92         2.19 o
  -3  20   1          5.41          7.04         1.74 o
  -2  20   1          0.06          1.29         1.43 o
  -1  20   1        248.71        240.80         7.40 o
   0  20   1         76.74         71.69         2.60 o
   1  20   1        498.03        451.20        13.03 o
   2  20   1        142.76        141.26         8.85 o
   3  20   1          0.00         -0.89         1.59 o
   4  20   1          1.88          3.10         1.95 o
   5  20   1        173.08        162.18        14.56 o
   6  20   1          5.98          3.59         2.51 o
   7  20   1        190.76        202.90        16.82 o
  -8  21   1          8.51          8.40         2.75 o
  -7  21   1        375.39        339.27        11.60 o
  -6  21   1        181.04        181.24         5.00 o
  -5  21   1        569.49        585.46        11.12 o
  -4  21   1         17.56         21.57         2.17 o
  -3  21   1        668.24        625.17        14.58 o
  -2  21   1        136.10        135.03         4.09 o
  -1  21   1        543.31        529.81        11.20 o
   0  21   1         13.50         13.41         1.75 o
   1  21   1        294.40        290.94        11.92 o
   2  21   1          6.74          7.61         1.72 o
   3  21   1        610.88        596.34        35.12 o
   4  21   1        111.10         95.63         8.64 o
   5  21   1        287.56        275.65        27.21 o
   6  21   1        159.93        149.61         8.20 o
   7  21   1          1.80          0.01         2.93 o
  -7  22   1         43.04         40.72         3.31 o
  -6  22   1         74.05         76.43         3.45 o
  -5  22   1         66.27         59.26         3.83 o
  -4  22   1        124.74        130.77         4.27 o
  -3  22   1         87.21        102.04         3.55 o
  -2  22   1         30.90         32.32         2.12 o
  -1  22   1        485.34        522.36         9.35 o
   0  22   1        165.64        161.04         4.59 o
   1  22   1        477.08        489.46        19.88 o
   2  22   1         47.58         56.65         3.21 o
   3  22   1        144.00        147.07         8.07 o
   4  22   1         15.15         13.58         2.28 o
   5  22   1         38.60         29.52         2.58 o
   6  22   1         50.78         47.32         2.87 o
   7  22   1         40.95         37.41         3.04 o
  -7  23   1          0.05          0.81         2.86 o
  -6  23   1         18.01         16.91         2.66 o
  -5  23   1          6.18          5.61         2.32 o
  -4  23   1         23.51         23.83         2.40 o
  -3  23   1        269.01        272.79         7.16 o
  -2  23   1         32.93         35.56         2.18 o
  -1  23   1        124.66        132.76         3.42 o
   0  23   1         73.85         75.64         2.78 o
   1  23   1        150.03        144.86         4.10 o
   2  23   1         66.03         57.17         5.71 o
   3  23   1          1.75          1.43         1.78 o
   4  23   1         12.82         11.68         2.07 o
   5  23   1         22.82         25.53         2.42 o
   6  23   1          6.69          3.47         2.61 o
   7  23   1          3.79          2.94         2.54 o
  -7  24   1         20.28         19.53         3.34 o
  -6  24   1         48.72         51.73         3.88 o
  -5  24   1          0.94          0.88         2.68 o
  -4  24   1         89.08         85.66         3.58 o
  -3  24   1         30.32         33.31         2.54 o
  -2  24   1        217.78        236.59         5.09 o
  -1  24   1          0.30          1.90         1.99 o
   0  24   1         18.94         29.43         2.06 o
   1  24   1        155.46        162.13         5.16 o
   2  24   1        323.90        353.13        22.05 o
   3  24   1          0.11          0.55         2.37 o
   4  24   1          0.41          2.90         1.94 o
   5  24   1         15.95         16.57         2.60 o
   6  24   1          2.13          4.05         3.08 o
  -6  25   1        185.00        170.12        13.21 o
  -5  25   1         81.81         66.32         3.47 o
  -4  25   1       1036.86       1110.67        30.62 o
  -3  25   1         60.96         66.30         3.01 o
  -2  25   1        277.68        313.85         6.30 o
  -1  25   1         19.09         21.04         2.25 o
   0  25   1          1.44          1.69         2.03 o
   1  25   1         20.14         20.91         2.52 o
   2  25   1        510.36        514.23        18.15 o
   3  25   1         54.48         66.33         3.47 o
   4  25   1        663.73        682.05        70.28 o
   5  25   1        103.84         99.60        11.29 o
   6  25   1        335.99        330.08        21.48 o
  -6  26   1        129.60        118.52         5.67 o
  -5  26   1          1.01         -1.45         2.74 o
  -4  26   1         21.79         25.68         2.96 o
  -3  26   1         99.21        105.66         3.75 o
  -2  26   1        106.84        107.40         4.12 o
  -1  26   1         41.23         48.78         2.93 o
   0  26   1         75.21         89.08         3.69 o
   1  26   1         73.46         81.31         3.26 o
   2  26   1        191.22        216.69        12.64 o
   3  26   1        119.89        121.95         9.67 o
   4  26   1         12.75         15.29         2.52 o
   5  26   1         33.80         31.75         3.49 o
  -5  27   1          0.48          1.14         3.08 o
  -4  27   1         12.62         12.70         2.81 o
  -3  27   1         68.30         75.10         3.48 o
  -2  27   1         22.65         26.69         2.74 o
  -1  27   1         42.39         46.67         2.77 o
   0  27   1         30.90         39.36         3.46 o
   1  27   1         45.71         53.06         2.77 o
   2  27   1          2.45          1.55         2.53 o
   3  27   1          1.84          1.30         2.29 o
   4  27   1          9.85          8.33         3.10 o
   5  27   1         71.07         74.81         5.95 o
  -5  28   1          0.14         -1.62         3.10 o
  -4  28   1          0.55          0.90         2.87 o
  -3  28   1        222.41        250.50         7.83 o
  -2  28   1          5.08          5.82         2.54 o
  -1  28   1        550.85        639.58        11.17 o
   0  28   1        281.20        315.66         6.58 o
   1  28   1        260.61        296.64        13.48 o
   2  28   1         64.09         67.15         5.99 o
   3  28   1        478.47        481.53        42.11 o
   4  28   1        132.03        143.46        14.89 o
   5  28   1          0.20         -0.36         2.40 o
  -4  29   1        197.98        206.68         6.37 o
  -3  29   1        175.95        191.61         5.37 o
  -2  29   1         91.12        104.82         4.10 o
  -1  29   1          0.61          1.15         2.46 o
   0  29   1         69.53         82.67         3.81 o
   1  29   1          0.01         -1.37         3.10 o
   2  29   1        265.63        281.74        11.17 o
   3  29   1        158.71        181.45        12.69 o
   4  29   1        372.59        359.97        14.35 o
  -4  30   1         74.75         77.22         4.34 o
  -3  30   1         41.09         46.35         3.58 o
  -2  30   1         31.29         38.68         4.27 o
  -1  30   1         91.15        101.90         4.12 o
   0  30   1         17.88         20.94         3.11 o
   1  30   1         54.13         60.03         3.64 o
   2  30   1          7.66          7.12         3.16 o
   3  30   1          3.59          3.16         2.84 o
  -3  31   1         35.45         41.35         3.67 o
  -2  31   1        129.65        150.08         5.35 o
  -1  31   1          2.41          4.16         3.22 o
   0  31   1          1.07          4.63         2.48 o
   1  31   1         14.94         19.25         3.02 o
   2  31   1        378.35        409.36        19.88 o
  -1  32   1        246.35        281.87         8.85 o
   0  32   1         45.28         53.48         3.66 o
   1  32   1        340.73        368.73        13.90 o
 -10   0   2        222.20        234.22         9.60 o
  -8   0   2        628.79        691.95        16.67 o
  -6   0   2        399.45        407.77        13.93 o
  -4   0   2        139.71        116.09         4.21 o
  -2   0   2       3146.01       3095.19        61.01 o
   0   0   2      17090.69      16464.67       279.99 o
   2   0   2       4759.95       4637.93        83.21 o
   4   0   2        103.63         95.79         3.93 o
   6   0   2        367.23        403.43        13.79 o
   8   0   2        662.07        689.92        18.06 o
 -10   1   2          6.88          9.85         3.11 o
  -9   1   2        127.67        139.60         4.46 o
  -8   1   2         91.32        108.23        11.58 o
  -7   1   2        935.12        924.71        14.56 o
  -6   1   2       1397.80       1337.88        22.00 o
  -5   1   2        342.56        355.91         6.70 o
  -4   1   2        154.99        112.81         2.81 o
  -3   1   2       2534.55       2588.35        42.26 o
  -2   1   2       2556.35       2401.29        34.46 o
  -1   1   2       1247.94       1223.76        18.19 o
   0   1   2       2725.13       2848.59        46.00 o
   1   1   2       2914.45       2919.50        79.65 o
   2   1   2        447.18        518.15         8.27 o
   3   1   2       1353.14       1418.21        21.73 o
   4   1   2       1608.97       1768.89        24.81 o
   5   1   2        211.93        229.22         4.32 o
   6   1   2        840.13        831.72        14.42 o
   7   1   2         36.28         36.89         1.85 o
   8   1   2        113.12        103.27         4.08 o
   9   1   2        167.65        209.12         4.93 o
 -10   2   2         66.97         77.23         3.88 o
  -9   2   2         19.86         22.79         2.44 o
  -8   2   2         62.06         73.95         2.99 o
  -7   2   2         78.51         75.32         3.05 o
  -6   2   2       1294.20       1287.18        22.12 o
  -4   2   2       3382.14       3513.52        63.20 o
  -3   2   2         32.87         51.02         1.87 o
  -2   2   2       2593.97       2608.71        37.04 o
  -1   2   2        177.05        217.22         4.41 o
   0   2   2       2591.01       2391.06        30.98 o
   1   2   2       1871.88       1867.86        41.33 o
   2   2   2       1032.00       1083.43        16.58 o
   3   2   2        137.30        124.55         2.73 o
   4   2   2        752.83        804.02        12.82 o
   5   2   2         66.98         69.70         2.06 o
   6   2   2         93.18        103.93         4.13 o
   7   2   2        103.51         99.89         3.48 o
   8   2   2          7.57          7.16         1.74 o
   9   2   2          0.09          2.00         2.11 o
 -10   3   2         32.84         35.23         3.74 o
  -9   3   2         27.30         30.78         2.69 o
  -8   3   2         18.39         16.63         2.30 o
  -7   3   2        122.86        132.78         3.68 o
  -6   3   2        268.63        262.96        11.61 o
  -5   3   2       2194.93       2193.57        31.72 o
  -4   3   2       6838.49       6940.89       168.96 o
  -3   3   2        113.21        121.13         3.25 o
  -2   3   2       1426.03       1411.20        21.62 o
  -1   3   2        931.05        860.09        13.28 o
   0   3   2       2884.84       2984.35        38.44 o
   1   3   2       2069.03       2055.22        35.40 o
   2   3   2       1233.11       1284.40        18.47 o
   3   3   2       1590.01       1633.64        24.86 o
   4   3   2        413.45        423.14         7.35 o
   5   3   2       1632.38       1786.29        26.72 o
   6   3   2         38.87         36.95         1.63 o
   7   3   2        763.29        656.08        11.54 o
   8   3   2        112.71        112.11         3.09 o
   9   3   2          7.88          5.27         2.25 o
 -10   4   2        207.06        223.36         5.43 o
  -9   4   2         27.61         27.90         2.81 o
  -8   4   2         25.48         26.90         2.15 o
  -7   4   2         65.84         62.75         2.44 o
  -6   4   2        345.99        351.84         7.20 o
  -5   4   2          0.53          0.82         1.23 o
  -4   4   2       2099.71       2164.62        51.94 o
  -3   4   2       3147.79       3069.79        48.57 o
  -2   4   2       8165.12       8141.72       103.78 o
  -1   4   2      24026.69      25080.57       298.71 o
   0   4   2       6110.21       5940.32        73.57 o
   1   4   2      15105.31      16409.02       261.38 o
   2   4   2        921.68        950.85        16.87 o
   3   4   2        126.53        139.10         2.95 o
   4   4   2          8.35         14.88         0.89 o
   5   4   2         12.43         15.36         1.39 o
   6   4   2         95.54         99.76         2.56 o
   7   4   2        140.49        121.97         7.48 o
   8   4   2        106.08        101.01         3.08 o
   9   4   2         89.58         99.22         5.39 o
 -10   5   2         30.72         32.23         3.23 o
  -9   5   2        300.36        355.38         7.10 o
  -8   5   2        101.68         97.98         3.37 o
  -7   5   2          0.93          3.54         1.73 o
  -6   5   2        366.11        362.14         8.19 o
  -5   5   2         71.95         76.75         2.28 o
  -4   5   2          1.41          6.29         1.25 o
  -3   5   2        745.47        831.11        15.00 o
  -2   5   2        488.15        483.60         8.76 o
  -1   5   2        795.27        829.81        13.78 o
   0   5   2        583.04        693.36        13.30 o
   1   5   2       1736.92       1810.63        26.72 o
   2   5   2        129.01        146.10         3.13 o
   3   5   2        551.98        575.41         9.43 o
   4   5   2         72.50         76.32         2.01 o
   5   5   2          0.21          1.11         0.83 o
   6   5   2        286.65        292.63         5.24 o
   7   5   2        267.59        248.29         5.92 o
   8   5   2        101.09        103.41         3.23 o
   9   5   2        108.46        133.32         3.73 o
 -10   6   2          0.17         -0.67         2.70 o
  -9   6   2        238.75        267.58         6.76 o
  -8   6   2        136.34        126.38         3.86 o
  -7   6   2        502.83        507.25         8.50 o
  -6   6   2        483.75        411.29         8.14 o
  -5   6   2         41.07         38.23         1.70 o
  -4   6   2         24.55         26.71         1.53 o
  -3   6   2          9.60         14.25         1.14 o
  -2   6   2       6482.25       6509.90        83.11 o
  -1   6   2       2175.69       2213.03        32.73 o
   0   6   2       6778.50       6785.20       119.68 o
   1   6   2       1861.19       2021.43        27.65 o
   2   6   2       1214.59       1249.80        18.60 o
   3   6   2        329.45        365.57         6.36 o
   4   6   2        401.12        407.29         7.46 o
   5   6   2        325.58        349.27         5.87 o
   6   6   2        267.32        253.04         4.79 o
   7   6   2         68.36         57.77         3.01 o
   8   6   2         94.56         86.01         3.00 o
   9   6   2         59.57         62.06         3.02 o
 -10   7   2         30.96         35.70         3.24 o
  -9   7   2         50.01         55.01         3.64 o
  -8   7   2        196.95        189.57         4.82 o
  -7   7   2        367.25        364.97         8.25 o
  -6   7   2        201.82        152.80         4.30 o
  -5   7   2         88.24         74.12         2.67 o
  -4   7   2       3000.90       2924.79        42.82 o
  -3   7   2       1827.91       1893.90        28.43 o
  -2   7   2        639.53        642.85        13.98 o
  -1   7   2        835.11        887.96        14.10 o
   0   7   2        276.89        280.28         5.46 o
   1   7   2       3588.90       3956.88        91.60 o
   2   7   2         28.41         16.98         0.93 o
   3   7   2        840.78        775.11        12.27 o
   4   7   2       1346.64       1341.85        20.36 o
   5   7   2        748.25        778.25        11.74 o
   6   7   2        211.09        207.11         4.28 o
   7   7   2         40.59         38.88         2.06 o
   8   7   2         21.65         21.54         2.32 o
   9   7   2         15.18         15.16         2.87 o
 -10   8   2          0.62          1.16         2.77 o
  -9   8   2         70.08         73.89         3.38 o
  -8   8   2         10.43          8.17         2.43 o
  -7   8   2         52.78         48.49         2.67 o
  -6   8   2        602.65        639.46        10.87 o
  -5   8   2       1349.50       1261.38        19.95 o
  -4   8   2         98.56         83.12         2.36 o
  -3   8   2       1931.19       1816.08        26.71 o
  -2   8   2         45.56         56.77         2.00 o
  -1   8   2       1399.06       1272.61        23.89 o
   0   8   2         23.68         31.50         1.18 o
   1   8   2         84.28         74.51         1.95 o
   2   8   2         73.79         85.89         2.95 o
   3   8   2       2130.23       2232.78        32.00 o
   4   8   2         41.64         43.12         1.69 o
   5   8   2          1.13          1.74         0.95 o
   6   8   2         41.45         43.89         1.79 o
   7   8   2        126.11        112.16         3.03 o
   8   8   2          4.09          5.46         2.18 o
   9   8   2        128.42        147.11         3.99 o
 -10   9   2        184.97        194.44         5.46 o
  -9   9   2         38.75         42.51         3.59 o
  -8   9   2          0.67         -0.39         2.28 o
  -7   9   2         84.66         87.14         2.92 o
  -6   9   2        118.06        100.95         3.20 o
  -5   9   2        231.44        219.00         4.86 o
  -4   9   2        486.16        507.87         8.42 o
  -3   9   2         20.05         28.55         1.36 o
  -2   9   2        744.91        784.50        15.37 o
  -1   9   2          3.22          3.86         0.85 o
   0   9   2        173.20        228.87         4.82 o
   1   9   2        353.37        405.91         7.87 o
   2   9   2        145.42        133.58         3.18 o
   3   9   2          0.34          2.33         0.83 o
   4   9   2        207.02        215.66         4.68 o
   5   9   2        283.69        290.00         5.43 o
   6   9   2        461.91        402.23         6.78 o
   7   9   2         25.50         22.93         2.10 o
   8   9   2         10.60         12.88         2.49 o
   9   9   2         24.68         22.72         2.85 o
 -10  10   2        184.41        175.63         5.79 o
  -9  10   2         16.97         16.29         2.53 o
  -8  10   2         99.30        101.11         3.52 o
  -7  10   2         19.52         22.48         2.45 o
  -6  10   2          1.12          2.71         1.54 o
  -5  10   2        313.83        298.58         5.81 o
  -4  10   2          3.15          3.06         1.09 o
  -3  10   2         83.07         73.49         2.24 o
  -2  10   2          3.03          0.12         0.90 o
  -1  10   2         29.74         27.57         1.36 o
   0  10   2       1216.16       1122.41        17.99 o
   1  10   2        440.73        465.42         8.53 o
   2  10   2        205.72        171.91         4.63 o
   3  10   2        544.82        552.08         8.85 o
   4  10   2        369.67        352.05         8.80 o
   5  10   2         73.87         67.85         2.18 o
   6  10   2         69.72         72.03         2.65 o
   7  10   2          0.28         -0.86         1.66 o
   8  10   2        211.99        220.44         5.05 o
   9  10   2          6.86         11.41         2.69 o
  -9  11   2         43.06         44.75         3.38 o
  -8  11   2        311.55        317.22         6.84 o
  -7  11   2          3.68          3.42         2.06 o
  -6  11   2       1946.26       1800.30        26.98 o
  -5  11   2        221.32        231.73         6.62 o
  -4  11   2       1628.87       1429.18        20.85 o
  -3  11   2          1.58          0.57         1.03 o
  -2  11   2        444.89        458.97         9.08 o
  -1  11   2         24.94         22.86         1.18 o
   0  11   2         60.33         54.98         2.17 o
   1  11   2       1205.03       1279.33        22.40 o
   2  11   2       3909.58       4135.26        82.18 o
   3  11   2        312.77        304.22         7.14 o
   4  11   2        460.98        452.78         7.70 o
   5  11   2        359.15        335.07         6.19 o
   6  11   2        225.92        194.20         8.98 o
   7  11   2          7.44          4.14         1.53 o
   8  11   2         78.23         69.72         3.12 o
   9  11   2          5.08          6.07         2.37 o
  -9  12   2         45.13         49.42         3.45 o
  -8  12   2        604.56        606.57        10.38 o
  -7  12   2        114.64        117.17         3.42 o
  -6  12   2        205.46        186.36         4.37 o
  -5  12   2        451.46        406.25         8.56 o
  -4  12   2          0.55          1.76         1.23 o
  -3  12   2       1045.18       1028.12        16.28 o
  -2  12   2        210.50        229.20         5.17 o
  -1  12   2         72.54         83.59         3.01 o
   0  12   2        290.76        283.98         5.18 o
   1  12   2        275.01        301.23         5.97 o
   2  12   2        185.30        194.33         3.92 o
   3  12   2        451.82        512.79        19.90 o
   4  12   2         50.04         48.29         1.91 o
   5  12   2         60.81         51.10         2.02 o
   6  12   2        136.44        141.30         6.85 o
   7  12   2          0.10          1.06         1.72 o
   8  12   2         12.75         11.30         2.54 o
   9  12   2          1.39         -0.40         2.66 o
  -9  13   2         17.50         21.21         3.18 o
  -8  13   2        354.02        357.77         7.21 o
  -7  13   2         10.51         13.12         2.23 o
  -6  13   2         29.78         27.48         2.28 o
  -5  13   2        404.52        375.30        14.56 o
  -4  13   2          0.42          1.47         1.18 o
  -3  13   2        146.37        133.23         3.39 o
  -2  13   2          1.68          0.95         0.97 o
  -1  13   2          0.31          1.46         0.94 o
   0  13   2        396.42        459.06        10.37 o
   1  13   2        973.14       1030.90        18.85 o
   2  13   2        851.05        899.67        16.98 o
   3  13   2        440.14        430.09         9.37 o
   4  13   2        559.95        519.96         9.84 o
   5  13   2         50.35         41.10         2.23 o
   6  13   2         57.04         51.71         4.87 o
   7  13   2         12.17         11.18         1.95 o
   8  13   2          4.74          6.58         2.54 o
  -9  14   2        385.26        379.57         8.36 o
  -8  14   2          0.18          1.47         2.60 o
  -7  14   2        146.89        151.11         4.15 o
  -6  14   2        173.73        154.36         4.14 o
  -5  14   2        138.86        109.88         3.44 o
  -4  14   2        313.60        257.45         5.48 o
  -3  14   2       2867.22       2749.16        37.24 o
  -2  14   2         10.58         10.18         1.20 o
  -1  14   2       7403.04       7580.63       126.57 o
   0  14   2        150.40        159.15         4.18 o
   1  14   2       2226.44       2213.48        41.85 o
   2  14   2         21.82         16.38         1.18 o
   3  14   2          1.94          1.77         1.06 o
   4  14   2         13.28         13.78         1.39 o
   5  14   2          0.22         -0.01         1.57 o
   6  14   2         23.89         21.78         3.54 o
   7  14   2        360.82        348.04        23.34 o
   8  14   2          4.72          6.62         2.55 o
  -9  15   2          3.73          3.82         3.36 o
  -8  15   2        602.42        577.07        10.73 o
  -7  15   2         31.70         31.80         2.86 o
  -6  15   2        145.68        140.59         4.67 o
  -5  15   2        881.48        878.37        14.64 o
  -4  15   2         18.44         19.22         2.00 o
  -3  15   2       1662.87       1555.83        26.61 o
  -2  15   2         16.63         25.20         1.74 o
  -1  15   2       1415.41       1338.60        29.08 o
   0  15   2        275.37        271.35         6.03 o
   1  15   2        465.30        461.37         8.65 o
   2  15   2        105.05        109.98         3.98 o
   3  15   2         96.54         91.55         3.39 o
   4  15   2        467.29        425.74         9.64 o
   5  15   2         42.16         40.86         3.38 o
   6  15   2        367.24        300.73        33.16 o
   7  15   2         60.96         56.41         5.78 o
   8  15   2        182.37        181.76         5.04 o
  -9  16   2         24.50         21.59         3.16 o
  -8  16   2          3.17          3.57         2.40 o
  -7  16   2          6.14          6.62         2.51 o
  -6  16   2         18.31         21.67         2.49 o
  -5  16   2         21.86         24.29         2.32 o
  -4  16   2        175.05        152.51         4.26 o
  -3  16   2         70.39         73.19         2.29 o
  -2  16   2         11.65         11.29         1.27 o
  -1  16   2       1037.12       1076.79        20.19 o
   0  16   2          0.76          1.23         1.23 o
   1  16   2          9.95         10.82         1.09 o
   2  16   2          0.11          1.34         1.19 o
   3  16   2        216.05        212.83         7.21 o
   4  16   2         24.39         24.94         1.66 o
   5  16   2         24.70         24.22         1.92 o
   6  16   2         25.73         24.33         2.75 o
   7  16   2         52.44         53.39         2.75 o
   8  16   2         36.15         30.67         2.91 o
  -9  17   2         19.62         20.17         3.66 o
  -8  17   2          0.91          2.11         2.50 o
  -7  17   2         21.91         28.51         2.62 o
  -6  17   2        298.24        300.75         7.44 o
  -5  17   2          0.76          3.85         1.82 o
  -4  17   2        153.65        162.50         4.24 o
  -3  17   2         33.34         36.18         2.08 o
  -2  17   2        336.43        336.95         6.50 o
  -1  17   2        111.31        102.00         4.64 o
   0  17   2         17.87         21.78         2.12 o
   1  17   2         95.89         94.32         4.20 o
   2  17   2        330.00        318.31         9.11 o
   3  17   2         41.90         28.03         1.60 o
   4  17   2       1284.60       1191.13        94.80 o
   5  17   2         25.97         26.58         4.17 o
   6  17   2        214.01        192.02        22.26 o
   7  17   2        109.30        108.97        10.43 o
   8  17   2        102.31         93.01         4.88 o
  -8  18   2        114.71        103.76         4.75 o
  -7  18   2          2.92          4.00         2.29 o
  -6  18   2         20.96         17.31         2.39 o
  -5  18   2        213.85        209.79         5.65 o
  -4  18   2         51.02         42.16         2.22 o
  -3  18   2       1759.71       1631.21        27.49 o
  -2  18   2         19.60         18.71         1.68 o
  -1  18   2       1853.08       1822.98        47.75 o
   0  18   2        220.17        201.46         4.32 o
   1  18   2       2190.90       2170.24        52.42 o
   2  18   2        962.93        862.23        31.42 o
   3  18   2        972.23        878.26        50.44 o
   4  18   2        111.88        110.22        10.49 o
   5  18   2         48.77         46.15         7.06 o
   6  18   2          1.15          3.39         2.44 o
   7  18   2         78.98         76.64         8.43 o
   8  18   2        206.34        186.27        10.82 o
  -8  19   2         13.81         16.79         2.80 o
  -7  19   2        173.19        164.96         4.66 o
  -6  19   2         13.73         13.28         2.78 o
  -5  19   2        287.43        272.04         5.77 o
  -4  19   2         18.49         18.46         1.85 o
  -3  19   2        177.59        164.56         3.95 o
  -2  19   2         36.69         35.09         2.17 o
  -1  19   2         26.64         27.94         1.80 o
   0  19   2        367.06        375.41        14.78 o
   1  19   2          0.30          1.26         1.46 o
   2  19   2         55.09         51.14         4.16 o
   3  19   2        245.20        239.70        22.95 o
   4  19   2         10.49          8.89         1.86 o
   5  19   2         92.99         85.40        12.09 o
   6  19   2        119.46        111.47        12.05 o
   7  19   2          0.66          0.19         2.67 o
  -8  20   2         26.18         24.30         3.41 o
  -7  20   2          2.35          0.99         2.76 o
  -6  20   2         91.53         87.48         5.52 o
  -5  20   2         26.82         24.16         2.79 o
  -4  20   2        199.46        208.49         5.05 o
  -3  20   2        150.41        144.61         3.86 o
  -2  20   2          7.94          7.00         1.70 o
  -1  20   2         23.78         24.09         1.80 o
   0  20   2          3.15          2.62         1.52 o
   1  20   2        755.51        692.70        46.15 o
   2  20   2         92.75         85.07         7.07 o
   3  20   2        255.21        208.28        21.28 o
   4  20   2         17.81         14.03         1.83 o
   5  20   2        132.50        120.83        11.88 o
   6  20   2          9.72         10.24         2.24 o
   7  20   2        104.86        101.80         8.45 o
  -8  21   2         38.66         33.90         4.00 o
  -7  21   2         13.40         13.59         3.28 o
  -6  21   2        249.05        218.56         5.71 o
  -5  21   2        101.46         96.28         3.47 o
  -4  21   2       1169.94       1128.86        19.62 o
  -3  21   2         78.27         70.11         2.77 o
  -2  21   2        122.81        135.09         4.66 o
  -1  21   2         11.78         12.87         1.57 o
   0  21   2        256.76        233.70        22.16 o
   1  21   2         18.29         23.70         2.44 o
   2  21   2        891.99        827.34        74.16 o
   3  21   2         63.00         75.73         8.56 o
   4  21   2        506.45        449.47        62.70 o
   5  21   2        141.02        145.78        15.96 o
   6  21   2        391.75        364.26        25.43 o
   7  21   2          7.38          7.07         2.46 o
  -7  22   2         13.31         12.35         3.03 o
  -6  22   2          2.21          3.01         2.72 o
  -5  22   2         76.84         65.80         3.48 o
  -4  22   2        483.52        488.36         9.52 o
  -3  22   2         24.36         23.44         2.26 o
  -2  22   2       1700.61       1654.21        41.83 o
  -1  22   2        474.34        505.07        19.08 o
   0  22   2        951.27        866.64        47.75 o
   1  22   2        301.54        289.47        21.09 o
   2  22   2         39.50         39.70         4.19 o
   3  22   2        100.82         92.87        13.64 o
   4  22   2          2.50          1.50         2.22 o
   5  22   2         99.11         98.92        12.52 o
   6  22   2         92.96        104.57         8.82 o
   7  22   2          7.30          4.15         2.84 o
  -7  23   2          4.18          1.72         3.68 o
  -6  23   2         91.77         92.31         4.36 o
  -5  23   2         45.57         47.29         3.15 o
  -4  23   2         14.64         17.15         2.15 o
  -3  23   2        212.07        221.32         5.06 o
  -2  23   2        192.23        196.56         6.84 o
  -1  23   2         36.34         39.91         2.18 o
   0  23   2         97.02        103.00         8.65 o
   1  23   2         10.64         12.29         1.84 o
   2  23   2         56.72         57.60         6.39 o
   3  23   2          2.56          1.32         1.83 o
   4  23   2          2.72          0.56         2.56 o
   5  23   2         34.10         33.97         3.62 o
   6  23   2         19.68         21.87         3.52 o
  -7  24   2         21.49         21.19         3.27 o
  -6  24   2        122.79        123.68         4.70 o
  -5  24   2         22.96         19.15         2.58 o
  -4  24   2        218.32        224.22         5.07 o
  -3  24   2         82.14         79.60         3.17 o
  -2  24   2        745.43        761.72        20.31 o
  -1  24   2       1168.57       1292.22        68.34 o
   0  24   2        127.07        121.17         6.62 o
   1  24   2        105.00        117.11         5.90 o
   2  24   2          5.39          5.50         1.94 o
   3  24   2         33.77         32.48         2.67 o
   4  24   2          5.05          3.63         2.40 o
   5  24   2         81.59         79.34         8.82 o
   6  24   2         25.74         23.33         4.15 o
  -6  25   2        146.31        118.16         4.72 o
  -5  25   2         71.05         79.04         3.51 o
  -4  25   2          0.07          1.11         2.30 o
  -3  25   2          1.61          0.99         2.12 o
  -2  25   2         60.68         65.52         3.53 o
  -1  25   2          3.13          3.94         2.13 o
   0  25   2         60.77         69.76         4.82 o
   1  25   2         50.12         52.03         5.65 o
   2  25   2          5.27          3.15         2.07 o
   3  25   2         90.96         86.71         9.07 o
   4  25   2         20.10         19.41         2.96 o
   5  25   2         37.56         36.96         3.17 o
   6  25   2         31.97         31.37         3.24 o
  -6  26   2         71.15         66.49         3.91 o
  -5  26   2          0.27          1.51         2.56 o
  -4  26   2        107.76        116.68         3.94 o
  -3  26   2          2.66          3.59         2.30 o
  -2  26   2        123.01        138.78         4.50 o
  -1  26   2        106.83        129.79         4.15 o
   0  26   2        230.21        228.26         5.86 o
   1  26   2         58.37         56.94         5.15 o
   2  26   2         29.01         26.31         3.01 o
   3  26   2         27.48         31.36         3.18 o
   4  26   2         10.72         11.81         2.47 o
   5  26   2         11.52         12.11         2.60 o
  -5  27   2          3.97          3.12         2.96 o
  -4  27   2          0.00          0.07         2.47 o
  -3  27   2          1.07          0.63         2.42 o
  -2  27   2        132.05        159.67         5.09 o
  -1  27   2          3.51          1.63         2.46 o
   0  27   2        114.19        117.84         7.24 o
   1  27   2          0.00          0.52         2.18 o
   2  27   2          0.70          2.22         2.78 o
   3  27   2          2.20          4.44         2.35 o
   4  27   2         21.13         21.94         4.02 o
   5  27   2          9.05          7.29         3.16 o
  -5  28   2          5.40          4.92         2.94 o
  -4  28   2        143.53        161.02         5.10 o
  -3  28   2        270.38        299.71         6.92 o
  -2  28   2         39.92         47.42         3.20 o
  -1  28   2        105.63        125.67         4.11 o
   0  28   2        298.99        328.68        16.46 o
   1  28   2        146.01        165.93        14.71 o
   2  28   2         60.02         54.92         4.44 o
   3  28   2         41.51         41.99         3.50 o
   4  28   2          5.54          5.25         2.55 o
  -4  29   2          2.84          1.85         2.80 o
  -3  29   2         86.01         92.75         4.11 o
  -2  29   2         35.72         43.12         3.32 o
  -1  29   2          1.63         -0.12         2.17 o
   0  29   2          0.13          1.63         2.42 o
   1  29   2         31.87         30.28         2.79 o
   2  29   2         40.90         49.87         3.66 o
   3  29   2         36.11         33.67         3.79 o
  -4  30   2         10.80          8.51         3.15 o
  -3  30   2         52.15         51.95         3.52 o
  -2  30   2          0.27         -0.26         2.30 o
  -1  30   2         68.34         78.26         3.82 o
   0  30   2         24.47         26.58         3.26 o
   1  30   2        162.61        194.76        15.95 o
   2  30   2         52.87         58.53         4.69 o
   3  30   2         44.17         51.10         4.89 o
  -3  31   2         25.45         30.17         3.27 o
  -2  31   2         42.58         44.58         3.35 o
  -1  31   2          1.81          2.70         2.78 o
   0  31   2         47.67         57.17         3.64 o
   1  31   2         15.40         12.44         3.31 o
   2  31   2          1.25          3.00         2.93 o
  -1  32   2         57.76         65.76         4.86 o
   0  32   2         54.62         57.63         3.51 o
  -9   0   3         73.86         82.25         5.11 o
  -7   0   3         22.78         17.57         3.30 o
  -5   0   3        494.92        454.74        15.87 o
  -3   0   3       2689.60       2703.72        52.38 o
  -1   0   3       5833.24       5975.92       107.89 o
   1   0   3       3822.44       4057.19        96.33 o
   3   0   3        878.21        961.55        19.37 o
   5   0   3         43.71         50.31         2.33 o
   7   0   3          6.54          5.05         2.02 o
   9   0   3          0.77          1.39         2.37 o
 -10   1   3        365.90        416.24         8.43 o
  -9   1   3        167.46        183.12         5.01 o
  -8   1   3        118.16        126.53         3.83 o
  -7   1   3         14.79         17.91         2.23 o
  -6   1   3       1042.38        979.16        14.98 o
  -5   1   3        567.47        604.17        15.15 o
  -4   1   3        256.32        244.86         5.31 o
  -3   1   3        259.51        268.54         5.56 o
  -2   1   3          6.02         17.04         0.95 o
  -1   1   3        684.36        804.64        12.61 o
   0   1   3          2.45         11.16         0.50 o
   2   1   3        960.31       1011.22        16.14 o
   3   1   3        520.79        540.35         8.51 o
   4   1   3        285.43        290.90         5.00 o
   5   1   3        126.96        146.96         2.94 o
   6   1   3        260.69        263.07         4.90 o
   7   1   3         99.83         94.84         2.86 o
   8   1   3         18.97         20.02         1.97 o
   9   1   3         21.93         23.67         2.22 o
 -10   2   3          0.72          2.25         3.23 o
  -9   2   3        286.69        338.10         8.61 o
  -8   2   3        170.61        187.27         4.70 o
  -7   2   3        354.93        385.11         7.54 o
  -6   2   3        386.00        390.10         9.55 o
  -5   2   3        121.27        121.72         3.63 o
  -4   2   3          0.56         15.76         1.76 o
  -3   2   3          0.22          1.53         0.89 o
  -2   2   3         41.08         45.90         1.41 o
  -1   2   3        448.81        459.22         8.05 o
   0   2   3       1521.67       1396.97        19.60 o
   1   2   3        193.64        207.03         5.53 o
   2   2   3         94.66        103.55         1.93 o
   3   2   3         21.11         36.12         1.08 o
   4   2   3        159.60        199.17         3.96 o
   5   2   3          7.49         11.15         0.95 o
   6   2   3         81.05         78.01         2.65 o
   7   2   3         31.99         34.93         1.66 o
   8   2   3        137.46        134.02         3.94 o
   9   2   3          3.53          2.16         1.93 o
 -10   3   3         88.25        104.30         4.75 o
  -9   3   3        368.25        435.34         8.15 o
  -8   3   3       1427.27       1533.98        40.67 o
  -7   3   3         11.31         14.76         1.75 o
  -6   3   3       1656.63       1503.54        24.59 o
  -5   3   3          0.01          1.11         1.36 o
  -4   3   3       4115.54       3776.79        51.39 o
  -3   3   3         47.91         51.43         1.59 o
  -2   3   3        515.80        501.85         8.65 o
  -1   3   3        110.11         91.01         2.22 o
   0   3   3       1751.79       1782.34        24.51 o
   1   3   3       1442.54       1515.69        34.24 o
   2   3   3       1056.11       1047.86        20.47 o
   3   3   3        412.23        438.29         7.14 o
   4   3   3       1438.19       1492.90        29.79 o
   5   3   3        112.42        115.27         2.56 o
   6   3   3        200.01        181.18         5.26 o
   7   3   3        129.59        124.31         3.55 o
   8   3   3         36.65         36.34         2.24 o
   9   3   3        111.89        132.35         3.57 o
 -10   4   3        223.55        237.05         8.79 o
  -9   4   3         89.64         95.88         3.55 o
  -8   4   3        436.79        455.30        20.14 o
  -7   4   3          3.50          4.45         1.98 o
  -6   4   3         10.57         16.11         2.91 o
  -5   4   3         55.54         61.45         2.30 o
  -4   4   3       1041.83       1030.87        23.35 o
  -3   4   3       1123.64       1100.49        17.59 o
  -2   4   3       2405.00       2282.91        33.38 o
  -1   4   3       1164.39       1171.41        17.74 o
   0   4   3          0.42          6.15         0.65 o
   1   4   3       1771.61       1904.58        31.58 o
   2   4   3       1158.12       1094.58        17.18 o
   3   4   3        497.37        567.26         9.12 o
   4   4   3         43.40         43.30         1.44 o
   5   4   3         14.01         15.08         1.06 o
   6   4   3        283.26        278.87         8.93 o
   7   4   3         10.84         10.60         1.39 o
   8   4   3        193.97        204.85         4.40 o
   9   4   3         55.53         61.54         2.78 o
 -10   5   3        155.84        166.89         5.54 o
  -9   5   3         48.59         54.72         3.53 o
  -8   5   3        492.94        520.59        11.33 o
  -7   5   3        936.86        980.15        16.82 o
  -6   5   3        443.93        422.00         9.52 o
  -5   5   3        298.35        269.65         6.48 o
  -4   5   3       1550.41       1477.85        26.86 o
  -3   5   3         70.72         62.48         1.95 o
  -2   5   3       2980.35       2956.61        41.47 o
  -1   5   3         41.84         48.01         1.41 o
   0   5   3       1923.08       2227.34        30.30 o
   1   5   3        337.89        382.68        15.43 o
   2   5   3        130.56        115.89         2.35 o
   3   5   3        606.36        662.82        10.86 o
   4   5   3          1.12          2.80         0.77 o
   5   5   3         93.09         94.78         2.40 o
   6   5   3          1.15          2.66         1.10 o
   7   5   3        166.88        156.43        10.79 o
   8   5   3         19.27         24.00         1.98 o
   9   5   3         26.43         28.05         2.43 o
 -10   6   3         10.91          9.86         2.84 o
  -9   6   3         70.68         90.23         3.89 o
  -8   6   3         15.19         16.16         2.19 o
  -7   6   3        110.46         86.53         4.40 o
  -6   6   3        354.63        346.69         8.38 o
  -5   6   3        788.93        743.41        13.22 o
  -4   6   3        144.60        160.18         4.39 o
  -3   6   3       1293.75       1222.04        18.80 o
  -2   6   3         20.14         22.88         1.20 o
  -1   6   3       2181.60       2160.08        33.28 o
   0   6   3        469.55        485.41         8.88 o
   1   6   3        514.15        456.03         9.76 o
   2   6   3        502.50        516.85         8.44 o
   3   6   3        641.66        647.18         9.96 o
   4   6   3        473.02        495.70         8.40 o
   5   6   3        198.69        188.46         3.52 o
   6   6   3        299.12        289.21         8.68 o
   7   6   3          1.54          2.13         1.41 o
   8   6   3          5.84          6.26         1.96 o
   9   6   3         26.29         29.20         2.58 o
 -10   7   3        202.94        214.26         6.67 o
  -9   7   3         14.13         16.07         3.04 o
  -8   7   3        416.74        435.94         8.40 o
  -7   7   3       1087.99       1138.54        18.13 o
  -6   7   3       1294.56       1249.75        21.40 o
  -5   7   3       1508.84       1445.20        22.80 o
  -4   7   3        348.96        316.05         6.50 o
  -3   7   3        650.93        644.67        11.46 o
  -2   7   3        513.82        471.97        11.69 o
  -1   7   3        210.07        219.05         4.79 o
   0   7   3        525.81        578.12         9.33 o
   1   7   3       3445.23       3744.08        70.37 o
   2   7   3       1974.20       2147.50        33.02 o
   3   7   3       1003.90       1062.75        15.23 o
   4   7   3        323.46        343.45         5.93 o
   5   7   3        316.87        336.93         5.73 o
   6   7   3        437.20        415.67        12.51 o
   7   7   3        231.60        222.31         6.92 o
   8   7   3         86.96         81.14         2.75 o
   9   7   3         26.37         31.17         2.25 o
 -10   8   3         30.84         34.10         3.58 o
  -9   8   3        184.68        201.78         5.18 o
  -8   8   3          0.28          0.47         2.49 o
  -7   8   3        308.59        291.48         6.12 o
  -6   8   3         19.31         27.17         2.34 o
  -5   8   3         72.26         63.99         2.19 o
  -4   8   3        475.09        426.54         8.79 o
  -3   8   3         96.59         92.31         2.47 o
  -2   8   3       1703.69       1668.41        25.50 o
  -1   8   3          6.62          1.94         0.73 o
   0   8   3       8835.66       9146.96       120.17 o
   1   8   3        398.71        439.49         9.81 o
   2   8   3        187.03        159.14         4.50 o
   3   8   3          6.79         10.76         0.87 o
   4   8   3         37.22         38.52         1.33 o
   5   8   3         91.33         94.65         2.35 o
   6   8   3         41.31         40.47         1.74 o
   7   8   3         25.10         23.28         1.58 o
   8   8   3         84.81         91.59         3.03 o
   9   8   3          0.17         -1.51         2.12 o
 -10   9   3        139.65        138.78         5.49 o
  -9   9   3        179.58        189.79         5.36 o
  -8   9   3          4.37          4.57         2.46 o
  -7   9   3          6.43          5.78         2.05 o
  -6   9   3         65.19         65.51         2.73 o
  -5   9   3        100.55        120.52         3.98 o
  -4   9   3         70.33         75.92         2.50 o
  -3   9   3        375.93        389.19         7.44 o
  -2   9   3        182.11        201.52         5.98 o
  -1   9   3        705.08        746.94        12.51 o
   0   9   3        608.53        720.83        13.37 o
   1   9   3        513.53        531.95        16.18 o
   2   9   3       1153.57       1318.82        28.33 o
   3   9   3          0.12          0.36         0.62 o
   4   9   3          0.27          1.33         0.83 o
   5   9   3        516.05        503.05         8.29 o
   6   9   3         12.47         13.18         1.29 o
   7   9   3        133.29        131.81         3.86 o
   8   9   3         40.01         43.40         2.56 o
 -10  10   3         52.62         45.60         3.76 o
  -9  10   3         62.90         68.54         3.98 o
  -8  10   3         37.94         35.09         2.63 o
  -7  10   3        202.76        192.28         5.10 o
  -6  10   3          1.23          3.09         1.66 o
  -5  10   3         18.01         12.66         1.48 o
  -4  10   3        187.40        194.63         4.38 o
  -3  10   3       1223.92       1174.58        17.53 o
  -2  10   3        115.55        119.04         3.31 o
  -1  10   3        821.34        736.80        12.44 o
   0  10   3       1300.27       1374.70        20.08 o
   1  10   3       1856.69       1911.93        41.76 o
   2  10   3         73.81         73.29         1.78 o
   3  10   3        232.16        253.92         8.82 o
   4  10   3         24.48         24.17         1.32 o
   5  10   3         15.77         15.71         1.33 o
   6  10   3          0.01         -0.22         1.57 o
   7  10   3          7.86          6.69         1.72 o
   8  10   3          5.08          4.79         1.71 o
  -9  11   3        198.65        187.19         5.18 o
  -8  11   3         28.30         24.46         2.46 o
  -7  11   3        736.67        672.49        12.60 o
  -6  11   3         51.31         46.72         2.42 o
  -5  11   3       1171.05       1120.11        18.25 o
  -4  11   3        243.00        233.06         4.71 o
  -3  11   3       1108.38       1068.63        18.26 o
  -2  11   3          8.28          8.91         1.12 o
  -1  11   3        783.80        793.80        15.01 o
   0  11   3        257.16        275.16         5.33 o
   1  11   3       1156.95       1144.19        27.70 o
   2  11   3         25.30         32.96         2.45 o
   3  11   3       4295.37       4321.24       205.11 o
   4  11   3        768.95        766.44        25.81 o
   5  11   3       2454.72       2298.25        42.28 o
   6  11   3        122.49        108.21         3.04 o
   7  11   3        285.70        295.15         6.98 o
   8  11   3          5.09          5.41         1.88 o
  -9  12   3         99.71         97.84         4.26 o
  -8  12   3          9.05          8.38         2.57 o
  -7  12   3        151.32        154.46         4.62 o
  -6  12   3         32.96         28.95         2.27 o
  -5  12   3        260.46        236.42         4.94 o
  -4  12   3         24.45         32.25         1.67 o
  -3  12   3         33.19         31.80         1.87 o
  -2  12   3        884.78        904.50        18.01 o
  -1  12   3       1477.15       1515.02        24.75 o
   0  12   3        118.03        111.59         4.41 o
   1  12   3        135.31        132.98         3.73 o
   2  12   3       2288.23       2312.01        56.25 o
   3  12   3         27.79         31.72         1.41 o
   4  12   3        113.08        113.33         5.06 o
   5  12   3          0.13          0.68         1.36 o
   6  12   3          2.80          2.94         1.56 o
   7  12   3         42.41         39.66         2.48 o
   8  12   3         12.91         14.43         2.30 o
  -9  13   3         17.12         13.46         3.39 o
  -8  13   3        121.95        122.52         4.41 o
  -7  13   3        193.71        178.73         5.01 o
  -6  13   3        448.84        416.63         7.94 o
  -5  13   3        115.51        102.62         3.54 o
  -4  13   3       1272.75       1094.03        18.42 o
  -3  13   3         14.49         16.47         1.87 o
  -2  13   3        400.51        410.96         7.23 o
  -1  13   3        313.12        335.07         6.69 o
   0  13   3         31.20         43.53         1.65 o
   1  13   3          0.01          0.64         0.93 o
   2  13   3          0.73          4.14         1.07 o
   3  13   3        514.94        477.94        19.33 o
   4  13   3        799.69        742.51        28.70 o
   5  13   3          1.41          1.68         1.50 o
   6  13   3        119.90        104.08         2.97 o
   7  13   3         62.56         61.66         2.85 o
   8  13   3          0.40          0.16         1.98 o
  -9  14   3         87.53         89.56         4.30 o
  -8  14   3        156.19        157.89         4.88 o
  -7  14   3        197.57        185.76         4.43 o
  -6  14   3          1.92          0.06         2.45 o
  -5  14   3        553.99        472.67         8.71 o
  -4  14   3        627.83        567.96        10.32 o
  -3  14   3         50.60         41.84         2.23 o
  -2  14   3       2548.36       2590.28        39.34 o
  -1  14   3        847.02        896.22        13.74 o
   0  14   3       2279.01       2352.37        57.84 o
   1  14   3        590.71        656.25        18.84 o
   2  14   3       1616.23       1641.85        40.96 o
   3  14   3        133.78        154.45         5.96 o
   4  14   3         41.35         39.80         2.57 o
   5  14   3         20.01         17.80         1.70 o
   6  14   3        147.41        146.97         6.45 o
   7  14   3         59.06         52.16         3.04 o
   8  14   3         92.26         87.33         4.73 o
  -9  15   3        162.50        139.00         5.04 o
  -8  15   3         37.83         36.50         3.34 o
  -7  15   3        216.51        216.48         5.68 o
  -6  15   3        109.35        117.86         3.40 o
  -5  15   3        494.64        467.18         9.15 o
  -4  15   3        133.15        129.04         3.59 o
  -3  15   3         52.76         44.15         2.31 o
  -2  15   3         49.85         49.75         1.81 o
  -1  15   3         34.33         28.82         1.44 o
   0  15   3          4.06          3.57         0.95 o
   1  15   3        957.45        911.26        27.72 o
   2  15   3          0.10          0.98         1.04 o
   3  15   3        567.62        496.38        18.94 o
   4  15   3        642.67        633.22        34.52 o
   5  15   3        363.36        345.75        15.46 o
   6  15   3         60.69         51.63         3.72 o
   7  15   3         75.89         76.54         5.18 o
   8  15   3          0.02          0.40         2.24 o
  -9  16   3         46.56         47.46         3.83 o
  -8  16   3         44.71         40.41         3.75 o
  -7  16   3         76.09         75.09         3.70 o
  -6  16   3         92.45         97.92         3.32 o
  -5  16   3        380.37        348.28         6.76 o
  -4  16   3        180.29        167.18         6.65 o
  -3  16   3        189.34        162.46         7.50 o
  -2  16   3        523.12        512.76         8.85 o
  -1  16   3        545.43        532.47        15.27 o
   0  16   3          4.11          4.12         1.16 o
   1  16   3         40.61         45.31         1.82 o
   2  16   3        220.95        216.24        10.50 o
   3  16   3         58.11         50.98         2.77 o
   4  16   3        311.35        296.79        15.38 o
   5  16   3          0.46          0.40         1.72 o
   6  16   3        131.22        125.96         7.23 o
   7  16   3         28.13         24.75         2.69 o
   8  16   3         22.68         22.07         3.46 o
  -9  17   3        517.19        454.68         9.44 o
  -8  17   3          5.03          9.86         3.63 o
  -7  17   3        484.66        464.01         8.60 o
  -6  17   3        105.26         95.36         3.65 o
  -5  17   3        331.77        328.17         6.67 o
  -4  17   3        271.55        267.93         5.49 o
  -3  17   3        215.30        201.09         6.73 o
  -2  17   3       1311.39       1180.40        27.29 o
  -1  17   3          2.82          3.52         1.12 o
   0  17   3        195.29        188.32         4.05 o
   1  17   3        647.77        598.45        13.96 o
   2  17   3        245.24        199.41         5.05 o
   3  17   3         70.78         66.19         4.77 o
   4  17   3          1.21          1.52         1.38 o
   5  17   3        237.12        217.06        15.63 o
   6  17   3         62.28         58.70         5.89 o
   7  17   3         12.89         13.88         2.33 o
  -8  18   3         14.58         15.89         3.06 o
  -7  18   3          0.64          3.16         2.62 o
  -6  18   3        175.24        166.19         4.77 o
  -5  18   3         27.60         26.08         2.13 o
  -4  18   3        219.76        229.22         7.00 o
  -3  18   3        111.83        104.90         3.02 o
  -2  18   3        448.07        433.79        12.66 o
  -1  18   3        382.08        375.11        16.29 o
   0  18   3        500.97        497.62        18.41 o
   1  18   3         14.64         17.39         1.41 o
   2  18   3         45.14         46.90         3.07 o
   3  18   3          4.84          2.71         1.38 o
   4  18   3         10.88         13.17         1.95 o
   5  18   3         78.35         74.99         8.16 o
   6  18   3         24.38         26.00         2.30 o
   7  18   3          0.10          1.36         2.24 o
  -8  19   3         71.33         71.98         4.12 o
  -7  19   3        192.80        174.85         9.27 o
  -6  19   3        227.31        220.39         5.47 o
  -5  19   3         62.31         67.31         3.16 o
  -4  19   3        318.53        294.73         7.16 o
  -3  19   3        104.65         95.98         4.98 o
  -2  19   3        301.14        276.11        16.70 o
  -1  19   3        317.70        320.28        12.52 o
   0  19   3         15.69         14.84         1.98 o
   1  19   3         13.53         11.87         1.32 o
   2  19   3        310.55        297.74        24.27 o
   3  19   3         50.54         43.18         6.16 o
   4  19   3         51.00         51.13         6.11 o
   5  19   3        117.29        121.17        14.12 o
   6  19   3        109.50        107.30         7.93 o
   7  19   3          1.48          1.89         2.56 o
  -8  20   3         46.01         37.23         4.18 o
  -7  20   3        343.83        334.49        11.23 o
  -6  20   3        215.60        207.46         5.67 o
  -5  20   3         51.01         55.63         2.91 o
  -4  20   3          1.08          0.68         1.81 o
  -3  20   3         13.36         14.69         2.00 o
  -2  20   3        242.26        250.97        11.92 o
  -1  20   3         54.35         50.40         2.99 o
   0  20   3         84.06         72.52         6.60 o
   1  20   3         60.10         60.35         4.41 o
   2  20   3          5.96          8.58         1.44 o
   3  20   3         19.51         14.38         1.87 o
   4  20   3          4.65          4.99         1.55 o
   5  20   3         76.36         75.10         6.21 o
   6  20   3        143.36        131.79        11.66 o
   7  20   3         36.39         36.24         6.70 o
  -8  21   3         99.03         87.33         4.51 o
  -7  21   3        439.60        391.97         8.23 o
  -6  21   3        142.39        140.12         4.46 o
  -5  21   3        515.16        513.36        12.74 o
  -4  21   3          0.29         -0.88         2.14 o
  -3  21   3        119.32        126.05         4.41 o
  -2  21   3         44.37         44.17         2.38 o
  -1  21   3         19.43         22.37         2.06 o
   0  21   3          5.59          5.81         1.74 o
   1  21   3         52.60         49.88         3.72 o
   2  21   3        151.54        136.52        22.75 o
   3  21   3        496.97        427.64        70.22 o
   4  21   3          0.05          1.20         2.12 o
   5  21   3        167.50        150.59        15.75 o
   6  21   3         98.45         89.16         7.73 o
  -7  22   3        183.96        172.29         5.84 o
  -6  22   3         80.96         82.70         3.80 o
  -5  22   3          0.26          1.93         2.27 o
  -4  22   3         82.23         90.27         3.41 o
  -3  22   3         72.80         74.88         3.10 o
  -2  22   3         55.17         58.77         2.73 o
  -1  22   3        755.26        776.71        43.30 o
   0  22   3        213.40        200.00        22.01 o
   1  22   3       1221.38       1270.92       136.40 o
   2  22   3          9.47         10.81         2.73 o
   3  22   3        275.83        259.75        37.31 o
   4  22   3         18.21         21.19         2.09 o
   5  22   3         19.17         21.99         2.69 o
   6  22   3          2.26          1.57         2.23 o
  -7  23   3         18.29         17.47         3.32 o
  -6  23   3        153.52        146.82         4.97 o
  -5  23   3         60.42         64.82         3.51 o
  -4  23   3         50.59         46.59         3.35 o
  -3  23   3        609.34        673.23        24.10 o
  -2  23   3          0.39         -0.33         1.89 o
  -1  23   3          0.29          1.71         2.03 o
   0  23   3         10.56         11.86         1.75 o
   1  23   3          8.47          5.11         1.60 o
   2  23   3          1.49          3.25         1.88 o
   3  23   3         94.17         90.04        13.04 o
   4  23   3         22.55         28.04         3.52 o
   5  23   3          1.06          0.04         2.09 o
   6  23   3          8.68          7.02         2.47 o
  -7  24   3         61.02         53.85         4.16 o
  -6  24   3         40.67         34.85         3.74 o
  -5  24   3          0.19          1.08         2.56 o
  -4  24   3        169.18        187.76         6.64 o
  -3  24   3         33.83         38.27         2.88 o
  -2  24   3         48.05         53.60         4.33 o
  -1  24   3          0.05          0.08         1.77 o
   0  24   3        643.08        648.09        52.71 o
   1  24   3         47.91         53.27         5.23 o
   2  24   3        166.77        159.69        18.16 o
   3  24   3         14.25         17.31         2.43 o
   4  24   3         39.69         41.32         5.03 o
   5  24   3          2.02          0.81         2.35 o
  -6  25   3        259.06        240.07         6.63 o
  -5  25   3          1.85         -0.71         2.39 o
  -4  25   3       1040.53       1058.14        28.32 o
  -3  25   3          0.35         -0.74         2.55 o
  -2  25   3        365.54        387.15        18.68 o
  -1  25   3         82.18         90.89         6.58 o
   0  25   3          3.12          2.92         1.91 o
   1  25   3        250.75        242.19        27.92 o
   2  25   3        324.04        368.36        43.66 o
   3  25   3         60.48         63.03         5.84 o
   4  25   3        837.39        857.12        96.48 o
   5  25   3         14.64         17.33         2.53 o
  -6  26   3          2.76          2.70         2.97 o
  -5  26   3         23.37         26.20         2.98 o
  -4  26   3         19.52         19.98         2.79 o
  -3  26   3        343.12        359.76        13.43 o
  -2  26   3          0.92          0.91         2.29 o
  -1  26   3        175.25        190.76         6.67 o
   0  26   3          7.64         11.10         2.06 o
   1  26   3        134.57        146.14        15.26 o
   2  26   3          4.32          5.47         2.25 o
   3  26   3        226.75        258.84        22.76 o
   4  26   3          2.36          1.34         2.40 o
   5  26   3          4.31          4.61         3.27 o
  -5  27   3         32.65         30.11         3.58 o
  -4  27   3          2.93         -0.02         2.65 o
  -3  27   3        281.21        331.82        12.06 o
  -2  27   3         25.16         29.61         3.24 o
  -1  27   3          4.92          3.30         2.02 o
   0  27   3          3.48          6.36         2.66 o
   1  27   3         23.09         21.36         3.12 o
   2  27   3         49.11         55.66         5.84 o
   3  27   3        166.42        178.24        19.67 o
   4  27   3         72.03         69.49         6.93 o
  -5  28   3          0.05          0.56         3.13 o
  -4  28   3          2.64          2.21         2.80 o
  -3  28   3         58.61         53.11         3.73 o
  -2  28   3        102.95        120.36         7.50 o
  -1  28   3        190.31        208.47        16.14 o
   0  28   3          0.87          3.08         2.58 o
   1  28   3        142.52        166.82        13.72 o
   2  28   3         44.58         48.17         3.93 o
   3  28   3         93.10        120.04        14.15 o
  -4  29   3        139.07        135.39         4.75 o
  -3  29   3         69.25         77.07         4.21 o
  -2  29   3         18.63         24.46         2.85 o
  -1  29   3          1.07          1.60         2.76 o
   0  29   3         46.33         56.21         5.18 o
   1  29   3          4.74          5.87         2.88 o
   2  29   3        275.89        328.40        32.49 o
   3  29   3          4.52          3.93         2.87 o
  -3  30   3          0.01         -0.19         2.85 o
  -2  30   3         33.12         34.31         3.50 o
  -1  30   3         11.79         10.80         3.44 o
   0  30   3          1.24          1.28         2.85 o
   1  30   3          0.28         -1.14         2.85 o
   2  30   3          0.03          2.94         2.55 o
  -2  31   3          0.20          1.89         2.66 o
  -1  31   3         67.54         86.82         5.78 o
   0  31   3         84.18         97.71         4.73 o
   1  31   3         47.52         52.44         3.45 o
 -10   0   4        159.75        177.62         7.12 o
  -8   0   4        146.80        165.03        11.18 o
  -6   0   4         19.26         14.95         2.30 o
  -4   0   4       2917.27       3004.86        57.73 o
  -2   0   4      11723.90      12304.56       248.39 o
   0   0   4       4384.24       4712.28       109.11 o
   2   0   4        927.16        981.05        28.26 o
   4   0   4         62.12         75.73         4.96 o
   6   0   4         31.16         33.03         4.00 o
   8   0   4        540.30        548.18        14.75 o
 -10   1   4        106.95        120.00         5.10 o
  -9   1   4        115.91        135.83         4.57 o
  -8   1   4         26.07         32.80         2.79 o
  -7   1   4          1.78          9.39         3.13 o
  -6   1   4        323.92        310.90         8.25 o
  -5   1   4         67.71         65.20         2.14 o
  -4   1   4        378.27        374.82         6.92 o
  -3   1   4        140.26        127.21         2.91 o
  -2   1   4         44.67         45.06         1.57 o
  -1   1   4         10.11          6.55         0.67 o
   0   1   4        111.49        106.02         2.40 o
   1   1   4         80.08         98.92         2.86 o
   2   1   4        884.44        846.24        19.20 o
   3   1   4        347.44        355.30         7.17 o
   4   1   4         98.10        104.40         2.39 o
   5   1   4        435.99        459.70         7.81 o
   6   1   4        314.95        343.07         6.38 o
   7   1   4        367.07        382.45         8.40 o
   8   1   4          5.41          5.90         1.96 o
 -10   2   4          1.34          2.07         2.71 o
  -9   2   4         39.95         53.59         3.30 o
  -8   2   4         89.51         98.09         3.88 o
  -7   2   4        545.48        567.51        12.17 o
  -6   2   4        426.27        435.38         9.33 o
  -5   2   4         22.76         22.08         1.41 o
  -4   2   4        418.53        425.84         7.94 o
  -3   2   4         84.27         87.25         2.31 o
  -2   2   4         89.78        109.78         2.83 o
  -1   2   4        179.26        147.21         3.04 o
   0   2   4         11.73         11.79         0.62 o
   1   2   4        104.87        120.29         3.79 o
   2   2   4         42.28         46.60         1.65 o
   3   2   4         35.63         26.23         0.92 o
   4   2   4         12.94         14.28         0.81 o
   5   2   4        114.35        123.62         4.31 o
   6   2   4         16.50         17.15         1.41 o
   7   2   4        160.06        174.55         6.39 o
   8   2   4          1.27          2.80         1.73 o
 -10   3   4         14.24         18.59         2.96 o
  -9   3   4        202.22        219.84         5.95 o
  -8   3   4         18.26         21.26         2.45 o
  -7   3   4        799.67        822.78        18.38 o
  -6   3   4         44.23         50.40         2.36 o
  -5   3   4       1249.22       1204.52        17.94 o
  -4   3   4         36.26         37.40         1.54 o
  -3   3   4        580.42        586.60        10.36 o
  -2   3   4       1312.76       1325.45        20.62 o
  -1   3   4       1909.12       2137.22        29.90 o
   0   3   4       2789.64       3177.37        47.20 o
   1   3   4        688.59        719.42        14.97 o
   2   3   4        200.45        235.53         5.82 o
   3   3   4       1463.66       1589.69        40.85 o
   4   3   4        237.54        270.04         4.71 o
   5   3   4       1255.48       1281.65        29.41 o
   6   3   4         28.82         33.69         2.05 o
   7   3   4        279.81        297.27        12.09 o
   8   3   4          0.11          1.10         1.56 o
 -10   4   4         84.01         79.71         4.55 o
  -9   4   4         18.47         21.72         2.67 o
  -8   4   4          2.69          3.50         1.86 o
  -7   4   4          2.29          3.01         2.08 o
  -6   4   4        605.52        583.64        12.50 o
  -5   4   4          1.03         -0.07         1.22 o
  -4   4   4        597.20        578.34         9.78 o
  -3   4   4         25.13         25.98         1.22 o
  -2   4   4       1951.88       1989.05        31.17 o
  -1   4   4       3224.32       3456.66        45.65 o
   0   4   4       5475.76       6156.82       127.77 o
   1   4   4       1013.01       1082.16        24.86 o
   2   4   4        725.35        759.50        15.92 o
   3   4   4         76.66         81.54         1.80 o
   4   4   4        131.77        141.55         2.91 o
   5   4   4         93.59        109.47         5.38 o
   6   4   4        350.28        370.54        12.57 o
   7   4   4        194.31        223.10        10.05 o
   8   4   4         40.46         43.68         2.53 o
 -10   5   4         32.36         33.33         3.17 o
  -9   5   4          1.03         -1.09         2.78 o
  -8   5   4         48.14         42.91         3.33 o
  -7   5   4         53.49         43.96         2.74 o
  -6   5   4        143.51        134.81         5.42 o
  -5   5   4         53.36         42.95         2.14 o
  -4   5   4         62.95         67.18         2.09 o
  -3   5   4        291.32        299.31         5.87 o
  -2   5   4          8.06         11.62         1.00 o
  -1   5   4         22.99         22.10         1.05 o
   0   5   4       2673.86       2971.85        49.21 o
   1   5   4         70.37         75.51         2.59 o
   2   5   4         71.72         77.42         4.47 o
   3   5   4        126.37        134.98         4.97 o
   4   5   4         49.92         51.29         1.47 o
   5   5   4        155.15        166.18         4.44 o
   6   5   4         74.01         79.02         2.89 o
   7   5   4          2.24          1.65         1.58 o
   8   5   4         21.99         27.67         2.21 o
 -10   6   4          3.88          3.31         2.93 o
  -9   6   4        374.92        393.90         8.04 o
  -8   6   4         11.94          7.96         2.75 o
  -7   6   4        250.81        239.56         8.66 o
  -6   6   4          0.84         -0.30         1.57 o
  -5   6   4       1126.06       1097.00        18.45 o
  -4   6   4         69.57         60.97         2.18 o
  -3   6   4        368.32        380.89         7.03 o
  -2   6   4        764.62        759.37        14.00 o
  -1   6   4         14.86         15.64         0.93 o
   0   6   4       1737.15       1886.56        37.59 o
   1   6   4          2.18          2.03         0.57 o
   2   6   4       1487.80       1628.65        31.46 o
   3   6   4         58.70         56.00         2.54 o
   4   6   4          1.09          1.65         0.74 o
   5   6   4         78.88         76.69         2.13 o
   6   6   4        124.65        129.23         6.49 o
   7   6   4        147.10        165.01        10.40 o
   8   6   4         69.80         77.97         2.72 o
 -10   7   4        107.47        118.47         5.01 o
  -9   7   4         98.92         99.43         3.90 o
  -8   7   4         91.70         88.56         3.77 o
  -7   7   4       1120.69       1060.53        15.71 o
  -6   7   4          5.02          4.06         1.90 o
  -5   7   4       3455.70       3125.01        46.12 o
  -4   7   4         17.67         15.08         1.37 o
  -3   7   4       1849.96       1792.56        28.16 o
  -2   7   4          3.62          5.84         0.95 o
  -1   7   4       1293.47       1425.11        21.40 o
   0   7   4        191.99        213.33         4.12 o
   1   7   4        856.97        907.72        35.49 o
   2   7   4        132.01        132.25         5.40 o
   3   7   4       1446.28       1530.35        33.56 o
   4   7   4       1157.27       1193.98        25.39 o
   5   7   4        312.09        306.64        10.86 o
   6   7   4        104.14        108.78         4.45 o
   7   7   4         66.25         66.81         3.14 o
   8   7   4         52.73         55.82         2.72 o
 -10   8   4          0.29          1.95         3.03 o
  -9   8   4        170.72        166.62         5.24 o
  -8   8   4        121.99        128.87         4.52 o
  -7   8   4          3.96          5.01         2.01 o
  -6   8   4        127.62        127.48         3.97 o
  -5   8   4        546.09        530.58        11.00 o
  -4   8   4        736.58        703.40        14.55 o
  -3   8   4       3586.87       3589.69        47.93 o
  -2   8   4         32.19         36.15         1.43 o
  -1   8   4        101.39         60.81         2.04 o
   0   8   4        183.31        214.54         4.45 o
   1   8   4         73.08         57.47         2.21 o
   2   8   4        117.88        141.43         6.84 o
   3   8   4         37.95         39.02         1.25 o
   4   8   4         23.74         19.41         1.04 o
   5   8   4         85.73         89.65         2.35 o
   6   8   4         37.09         36.16         1.94 o
   7   8   4         31.12         35.16         2.60 o
   8   8   4          4.65          3.34         1.86 o
 -10   9   4        315.88        314.78         7.85 o
  -9   9   4         87.49         84.68         4.02 o
  -8   9   4        118.36        128.47         4.21 o
  -7   9   4         13.09         16.20         2.49 o
  -6   9   4         22.80         24.10         2.48 o
  -5   9   4          0.91          0.29         1.70 o
  -4   9   4        161.78        163.61         4.00 o
  -3   9   4         99.75        106.91         2.84 o
  -2   9   4        861.31        861.93        13.53 o
  -1   9   4         88.88        106.16         3.51 o
   0   9   4       1031.68       1118.90        30.53 o
   1   9   4        836.07        920.38        31.94 o
   2   9   4        102.22         91.87         4.90 o
   3   9   4        132.93        142.68         5.38 o
   4   9   4         33.38         34.83         1.34 o
   5   9   4          0.00         -0.26         0.98 o
   6   9   4         70.08         66.64         4.30 o
   7   9   4          0.03         -0.80         1.68 o
   8   9   4         11.22         12.33         1.63 o
  -9  10   4          0.00          3.65         2.86 o
  -8  10   4         55.90         64.23         4.06 o
  -7  10   4        168.34        178.19         4.55 o
  -6  10   4         98.30         85.71         2.87 o
  -5  10   4        430.69        377.41        29.44 o
  -4  10   4       1347.08       1248.99        19.79 o
  -3  10   4       2074.10       1987.46        33.32 o
  -2  10   4       3795.99       3843.99        51.98 o
  -1  10   4       1025.71        970.47        15.11 o
   0  10   4       2615.89       2666.90        73.67 o
   1  10   4          4.32          5.65         0.68 o
   2  10   4         44.95         43.68         1.45 o
   3  10   4         14.63         15.80         0.97 o
   4  10   4         12.88         10.74         0.97 o
   5  10   4         75.14         76.14         2.43 o
   6  10   4        135.41        127.66         4.77 o
   7  10   4         20.65         17.78         1.93 o
   8  10   4         89.97         86.24         3.83 o
  -9  11   4        125.32        118.29         5.15 o
  -8  11   4        244.55        251.63         6.21 o
  -7  11   4          1.23          3.95         2.27 o
  -6  11   4        866.27        832.27        15.04 o
  -5  11   4        177.53        169.49         4.89 o
  -4  11   4        604.03        568.29         9.92 o
  -3  11   4        105.07        103.67         2.72 o
  -2  11   4        819.63        794.36        17.91 o
  -1  11   4         74.16         89.03         2.82 o
   0  11   4          0.57          0.30         0.72 o
   1  11   4        199.27        234.78         6.33 o
   2  11   4         49.61         46.41         1.68 o
   3  11   4          2.21          0.96         0.84 o
   4  11   4         43.78         56.34         1.76 o
   5  11   4          0.17          0.41         1.23 o
   6  11   4        135.65        141.00         3.50 o
   7  11   4          6.40          6.88         1.58 o
   8  11   4          4.74          5.98         2.11 o
  -9  12   4         23.46         18.34         3.28 o
  -8  12   4         31.65         31.84         2.99 o
  -7  12   4        244.70        260.60         5.67 o
  -6  12   4        109.15        100.76         3.20 o
  -5  12   4        816.73        759.77        26.78 o
  -4  12   4        252.64        228.35         4.66 o
  -3  12   4         34.02         32.33         1.62 o
  -2  12   4        155.56        160.80         4.99 o
  -1  12   4        602.66        600.42        16.62 o
   0  12   4        354.69        396.62        12.03 o
   1  12   4         24.06         25.19         1.17 o
   2  12   4       1498.25       1575.26        87.09 o
   3  12   4          9.51          8.70         1.21 o
   4  12   4          5.17          5.57         1.05 o
   5  12   4         29.73         27.31         1.84 o
   6  12   4         51.38         49.99         2.27 o
   7  12   4          3.81          3.16         1.70 o
   8  12   4        130.25        133.91         9.89 o
  -9  13   4          2.34          3.23         3.17 o
  -8  13   4        277.23        279.02         6.57 o
  -7  13   4          3.53          3.20         2.28 o
  -6  13   4          2.73          5.05         1.79 o
  -5  13   4         24.75         13.77         2.09 o
  -4  13   4        195.42        183.17         7.82 o
  -3  13   4          5.86          6.05         1.35 o
  -2  13   4         90.83         91.78         3.01 o
  -1  13   4         84.79         85.18         2.78 o
   0  13   4        270.29        276.04         9.65 o
   1  13   4        146.40        157.93         7.83 o
   2  13   4         33.17         33.68         1.87 o
   3  13   4        186.89        170.93         8.33 o
   4  13   4         51.56         45.77         1.68 o
   5  13   4         88.42         84.12         2.79 o
   6  13   4         69.89         73.23         2.73 o
   7  13   4         33.47         31.02         2.38 o
  -9  14   4         30.15         23.76         4.34 o
  -8  14   4          0.09         -0.61         3.39 o
  -7  14   4         47.01         44.84         2.97 o
  -6  14   4        204.38        179.08         5.00 o
  -5  14   4        197.02        188.33         7.25 o
  -4  14   4        551.66        502.76        17.36 o
  -3  14   4        124.75        117.29         2.84 o
  -2  14   4        324.54        290.13         8.89 o
  -1  14   4        777.05        759.84        19.07 o
   0  14   4          7.20         11.62         1.20 o
   1  14   4       1581.01       1582.96        78.17 o
   2  14   4         19.84         22.86         1.25 o
   3  14   4        170.12        144.72         7.77 o
   4  14   4          5.53          6.18         1.46 o
   5  14   4         32.88         28.12         1.80 o
   6  14   4          0.87          1.38         1.49 o
   7  14   4         90.26         92.69         9.00 o
  -9  15   4         19.87         17.50         3.11 o
  -8  15   4        431.82        394.51         7.66 o
  -7  15   4        251.06        234.29         5.93 o
  -6  15   4        324.59        325.14        11.72 o
  -5  15   4        926.45        821.86        22.36 o
  -4  15   4        668.35        605.81        18.56 o
  -3  15   4       1110.94       1051.93        38.16 o
  -2  15   4         28.72         32.07         1.69 o
  -1  15   4        150.97        159.36         3.93 o
   0  15   4        142.17        151.42         5.88 o
   1  15   4       1306.22       1362.59        64.21 o
   2  15   4        221.42        233.64        12.41 o
   3  15   4        647.50        629.11        31.23 o
   4  15   4         20.61         20.44         1.70 o
   5  15   4        104.68         99.36         4.07 o
   6  15   4         13.80         13.43         1.98 o
   7  15   4         19.41         19.33         2.13 o
  -9  16   4         77.17         74.61         4.33 o
  -8  16   4         48.14         47.02         3.26 o
  -7  16   4        477.47        466.69         8.64 o
  -6  16   4         68.40         69.64         2.84 o
  -5  16   4         59.80         59.59         2.71 o
  -4  16   4          0.02          0.61         1.97 o
  -3  16   4        521.52        473.00        19.37 o
  -2  16   4        781.36        737.90        15.78 o
  -1  16   4         22.39         19.64         1.38 o
   0  16   4        569.06        581.16        23.66 o
   1  16   4        505.18        458.48        16.93 o
   2  16   4         87.90         71.02         3.35 o
   3  16   4         83.88         73.05         6.41 o
   4  16   4          4.95          3.09         1.44 o
   5  16   4          4.24          4.49         1.73 o
   6  16   4          4.65          4.85         1.74 o
   7  16   4         13.31         12.23         2.23 o
  -8  17   4          0.18          1.25         3.35 o
  -7  17   4         11.15         13.71         2.68 o
  -6  17   4        348.01        323.50        10.75 o
  -5  17   4        322.17        301.11         7.89 o
  -4  17   4        943.60        886.69        32.62 o
  -3  17   4         48.79         43.27         2.26 o
  -2  17   4         21.11         22.44         1.90 o
  -1  17   4        889.26        821.40        22.72 o
   0  17   4          1.91          2.32         1.67 o
   1  17   4        295.63        277.06        16.29 o
   2  17   4        544.00        516.03        36.32 o
   3  17   4        135.41        138.50         8.71 o
   4  17   4        199.81        202.31        15.16 o
   5  17   4         11.76          9.42         1.79 o
   6  17   4        137.68        130.22        11.90 o
   7  17   4          1.37          1.84         1.75 o
  -8  18   4        270.77        249.80         6.06 o
  -7  18   4         90.20         90.09         4.76 o
  -6  18   4         11.84          9.64         2.39 o
  -5  18   4        184.97        186.84         6.10 o
  -4  18   4        411.76        398.66        15.21 o
  -3  18   4       1442.05       1345.26        80.27 o
  -2  18   4       1113.52       1035.43        65.07 o
  -1  18   4       1504.54       1457.51        89.92 o
   0  18   4        560.98        573.70        34.64 o
   1  18   4        174.15        159.68        13.26 o
   2  18   4         57.07         55.46         6.22 o
   3  18   4         22.48         22.86         1.93 o
   4  18   4          0.08          0.51         1.69 o
   5  18   4        173.79        187.97        17.40 o
   6  18   4         24.66         23.06         2.30 o
   7  18   4        168.08        150.76        18.91 o
  -8  19   4         31.98         26.62         3.52 o
  -7  19   4        252.16        236.16         6.27 o
  -6  19   4          7.77          8.62         2.52 o
  -5  19   4        133.07        137.69         4.00 o
  -4  19   4        202.10        205.69        10.14 o
  -3  19   4         45.26         40.33         2.36 o
  -2  19   4          1.46          1.76         1.67 o
  -1  19   4         20.87         20.73         2.00 o
   0  19   4          3.42          2.10         1.44 o
   1  19   4         14.73         18.38         1.78 o
   2  19   4          4.23          2.66         1.54 o
   3  19   4        269.16        259.19        22.42 o
   4  19   4        363.03        358.26        33.95 o
   5  19   4        348.57        347.78        30.10 o
   6  19   4        184.71        183.15        24.34 o
  -8  20   4         40.78         39.62         4.03 o
  -7  20   4         35.84         37.80         3.63 o
  -6  20   4         16.77         17.91         2.89 o
  -5  20   4        410.52        396.29         9.93 o
  -4  20   4        129.47        113.53         4.18 o
  -3  20   4        223.71        213.59        11.20 o
  -2  20   4        121.19        126.10        10.72 o
  -1  20   4        751.46        649.82        67.39 o
   0  20   4        211.30        201.20        17.81 o
   1  20   4         57.28         47.06         5.38 o
   2  20   4          2.56          1.76         1.44 o
   3  20   4         21.75         19.99         1.83 o
   4  20   4          0.37          1.18         1.90 o
   5  20   4         48.42         44.62         9.20 o
   6  20   4         20.90         19.59         2.96 o
  -7  21   4          9.24          7.64         2.99 o
  -6  21   4        146.39        151.27         7.80 o
  -5  21   4         95.15         93.53         4.16 o
  -4  21   4        137.48        127.46         3.87 o
  -3  21   4          3.32          1.56         2.33 o
  -2  21   4        530.94        513.89        42.46 o
  -1  21   4         93.86         90.02         9.63 o
   0  21   4         33.94         27.53         3.11 o
   1  21   4         22.14         28.48         3.67 o
   2  21   4        247.05        235.59        30.35 o
   3  21   4        100.06        109.35        12.96 o
   4  21   4        495.63        535.67        90.81 o
   5  21   4         46.30         43.30         6.96 o
   6  21   4         85.41         87.12        13.07 o
  -7  22   4          6.00          2.94         3.09 o
  -6  22   4         10.61          8.34         2.67 o
  -5  22   4         31.75         35.74         2.94 o
  -4  22   4        450.43        445.90        20.25 o
  -3  22   4        265.12        256.11        13.83 o
  -2  22   4        591.58        591.25        45.54 o
  -1  22   4        286.73        264.68        26.99 o
   0  22   4        480.00        447.82        61.72 o
   1  22   4        180.81        168.07        30.85 o
   2  22   4        215.83        201.00        34.45 o
   3  22   4         42.62         42.71         3.89 o
   4  22   4          9.16          9.71         2.22 o
   5  22   4          1.31          3.44         1.90 o
  -7  23   4          2.36          2.29         3.01 o
  -6  23   4        128.54        131.56         4.58 o
  -5  23   4         16.29         16.43         2.63 o
  -4  23   4         34.72         38.90         2.78 o
  -3  23   4        149.64        144.70        10.49 o
  -2  23   4         21.59         23.95         2.54 o
  -1  23   4         21.62         22.52         2.94 o
   0  23   4         36.20         37.01         4.55 o
   1  23   4          1.54          3.00         1.80 o
   2  23   4          9.41         10.80         2.11 o
   3  23   4          0.02          0.60         2.19 o
   4  23   4          3.47          3.07         2.00 o
   5  23   4          7.55          6.85         2.46 o
  -6  24   4        371.27        352.91        10.97 o
  -5  24   4         21.92         24.31         2.82 o
  -4  24   4         18.92         17.93         2.57 o
  -3  24   4        305.93        299.48        16.85 o
  -2  24   4         24.27         27.75         2.72 o
  -1  24   4        198.40        190.80        19.34 o
   0  24   4          0.29          1.45         1.91 o
   1  24   4        167.14        163.61        21.23 o
   2  24   4         23.65         21.57         2.77 o
   3  24   4          1.50          1.69         2.18 o
   4  24   4         23.45         23.68         2.30 o
   5  24   4          0.20          0.76         2.10 o
  -6  25   4         61.92         53.86         4.38 o
  -5  25   4         77.33         70.45         3.82 o
  -4  25   4         56.38         56.95         3.60 o
  -3  25   4         17.11         18.51         2.56 o
  -2  25   4          7.18          5.25         2.13 o
  -1  25   4         47.34         53.92         6.30 o
   0  25   4         11.30         15.85         3.07 o
   1  25   4        270.84        290.24        29.25 o
   2  25   4          0.70          2.89         2.16 o
   3  25   4         84.15         84.60        12.15 o
   4  25   4          0.92         -0.53         2.46 o
  -5  26   4         12.76         14.60         3.31 o
  -4  26   4         90.59         89.52         6.22 o
  -3  26   4        165.09        172.60         8.96 o
  -2  26   4        115.40        129.24         7.62 o
  -1  26   4         92.09         93.91         9.60 o
   0  26   4         97.55        103.89        10.07 o
   1  26   4         18.14         19.94         2.70 o
   2  26   4          0.01          0.34         2.10 o
   3  26   4        207.29        223.00        24.20 o
   4  26   4          5.91          8.70         2.48 o
  -5  27   4         68.60         63.78         4.34 o
  -4  27   4          6.18          3.84         3.03 o
  -3  27   4          1.49          3.35         2.78 o
  -2  27   4          7.50          6.14         2.37 o
  -1  27   4          9.41         11.21         2.49 o
   0  27   4          3.73          3.98         2.24 o
   1  27   4          0.00          0.17         2.29 o
   2  27   4         46.77         45.33         5.07 o
   3  27   4         89.68        107.66        13.71 o
  -4  28   4        443.20        461.93        13.77 o
  -3  28   4          4.32          3.42         3.34 o
  -2  28   4        475.66        538.63        42.85 o
  -1  28   4         51.84         58.01         6.30 o
   0  28   4        182.89        227.88        19.88 o
   1  28   4         31.52         32.75         3.09 o
   2  28   4          3.91          3.70         3.01 o
   3  28   4         18.50         18.94         2.72 o
  -3  29   4         61.66         63.24         4.80 o
  -2  29   4          6.15          6.63         2.55 o
  -1  29   4         24.60         29.63         2.99 o
   0  29   4         22.73         22.81         3.41 o
   1  29   4          0.25          1.77         2.30 o
   2  29   4         79.92         94.72         8.20 o
  -2  30   4         42.77         46.26         3.79 o
  -1  30   4         71.47         82.83         7.97 o
   0  30   4          3.52          2.55         2.96 o
   1  30   4          1.92          3.22         2.41 o
  -9   0   5        371.30        415.14        13.56 o
  -7   0   5         89.01        107.92         4.98 o
  -5   0   5       2421.12       2268.00        69.40 o
  -3   0   5       2695.43       2675.07        99.74 o
  -1   0   5       3458.85       3583.66        66.75 o
   1   0   5        267.46        236.98         6.27 o
   3   0   5        179.50        174.57         6.06 o
   5   0   5        742.02        711.88        30.02 o
   7   0   5        148.99        153.72         6.98 o
 -10   1   5        654.82        710.55        13.78 o
  -9   1   5         11.44         19.79         3.39 o
  -8   1   5        676.91        724.12        14.67 o
  -7   1   5        817.73        867.74        15.05 o
  -6   1   5        510.05        488.24         8.68 o
  -5   1   5       1552.09       1502.85        20.78 o
  -4   1   5         35.79         39.33         1.80 o
  -3   1   5       1705.11       1741.80        27.66 o
  -2   1   5        108.29        117.88         2.83 o
  -1   1   5        159.67        196.98         3.86 o
   0   1   5         69.40         77.11         1.77 o
   1   1   5         42.70         40.03         1.18 o
   2   1   5          1.68          1.82         0.86 o
   3   1   5        660.40        590.88        27.25 o
   4   1   5         79.23         74.83         2.04 o
   5   1   5         42.42         46.39         1.59 o
   6   1   5         27.73         32.43         1.55 o
   7   1   5          0.17          0.54         1.32 o
   8   1   5          4.19          5.04         1.48 o
 -10   2   5        330.08        390.76        10.56 o
  -9   2   5         59.26         65.62         4.11 o
  -8   2   5        150.83        172.48         5.72 o
  -7   2   5        231.72        239.63         5.86 o
  -6   2   5          2.92          5.50         1.80 o
  -5   2   5        344.96        347.15         6.01 o
  -4   2   5          4.83          7.29         1.38 o
  -3   2   5        369.43        371.32         6.64 o
  -2   2   5        672.53        742.47        12.54 o
  -1   2   5          8.14          4.46         0.69 o
   0   2   5        369.89        409.91         7.09 o
   1   2   5         59.70         54.87         2.03 o
   2   2   5        196.71        227.01         6.10 o
   3   2   5        111.14        107.11         3.23 o
   4   2   5         71.26         67.21         2.17 o
   5   2   5        128.81        148.89         3.23 o
   6   2   5        173.23        189.18         3.96 o
   7   2   5         72.01         79.53         2.31 o
   8   2   5          8.59          8.46         1.74 o
 -10   3   5        157.13        149.69         6.29 o
  -9   3   5          0.83         -0.79         2.63 o
  -8   3   5        666.73        688.49        13.14 o
  -7   3   5          3.10          4.34         2.15 o
  -6   3   5        832.81        830.01        13.84 o
  -5   3   5         14.96         18.21         1.46 o
  -4   3   5        885.61        881.64        14.26 o
  -3   3   5         80.83         72.68         3.04 o
  -2   3   5        630.58        719.27        11.84 o
  -1   3   5         99.73        134.50         2.92 o
   0   3   5       3098.75       3452.60        47.80 o
   1   3   5        310.85        366.74         8.60 o
   3   3   5         89.93         95.71         3.15 o
   4   3   5        237.55        226.86         4.82 o
   5   3   5          0.75          3.30         0.80 o
   6   3   5        113.98        129.50         2.86 o
   7   3   5          0.37          0.92         1.42 o
   8   3   5          3.66          4.38         1.77 o
 -10   4   5         59.02         64.11         4.08 o
  -9   4   5         75.68         78.87         4.46 o
  -8   4   5        110.34        107.88         4.71 o
  -7   4   5         23.98         26.13         2.22 o
  -5   4   5        111.32        116.76         2.92 o
  -4   4   5        351.86        327.07         6.02 o
  -3   4   5       1398.92       1442.04        22.22 o
  -2   4   5        840.24        811.39        13.18 o
  -1   4   5         78.28         67.11         1.87 o
   0   4   5       2001.95       2120.96        31.27 o
   1   4   5        652.18        643.84        15.88 o
   2   4   5       1248.49       1323.52        31.47 o
   3   4   5         47.11         49.59         2.71 o
   4   4   5        116.83        110.30         7.56 o
   5   4   5        104.94        109.93         2.56 o
   6   4   5          1.38          2.43         0.97 o
   7   4   5          8.75         10.54         1.68 o
   8   4   5         10.16          9.29         2.27 o
 -10   5   5        207.72        212.30         6.27 o
  -9   5   5        138.82        156.89         4.69 o
  -8   5   5        218.62        238.20         6.33 o
  -7   5   5         35.66         39.88         2.62 o
  -6   5   5         10.88          8.53         2.05 o
  -5   5   5        310.10        294.89         5.50 o
  -4   5   5         12.61         14.77         1.30 o
  -3   5   5         26.88         30.51         1.51 o
  -2   5   5          1.85          2.82         0.90 o
  -1   5   5        172.97        227.56         4.75 o
   0   5   5          0.72          0.86         0.65 o
   1   5   5          3.07          0.87         0.97 o
   2   5   5          5.82          6.38         1.03 o
   3   5   5        113.48        126.54         5.01 o
   4   5   5         12.13         13.31         1.68 o
   5   5   5        402.32        413.92         8.18 o
   6   5   5        152.60        155.52         5.30 o
   7   5   5         85.57         81.55         3.02 o
   8   5   5          8.91         12.31         1.92 o
 -10   6   5         64.13         63.42         4.22 o
  -9   6   5          4.25          2.17         2.67 o
  -8   6   5        208.29        229.20         6.52 o
  -7   6   5         91.73         81.51         3.86 o
  -6   6   5         92.39         87.31         2.79 o
  -5   6   5        123.06        122.10         3.59 o
  -4   6   5        176.43        169.01         3.65 o
  -3   6   5         13.73         13.18         1.23 o
  -2   6   5          1.03          1.16         0.92 o
  -1   6   5        262.04        272.90         5.17 o
   0   6   5          1.35          0.55         0.63 o
   1   6   5         10.86         14.12         1.53 o
   2   6   5        112.10        130.59         4.08 o
   3   6   5         28.86         30.03         2.18 o
   4   6   5        447.95        412.14        17.36 o
   5   6   5          0.09          0.53         0.79 o
   6   6   5          0.20         -0.11         1.02 o
   7   6   5         23.74         22.83         1.75 o
   8   6   5          0.00         -0.34         1.45 o
 -10   7   5         57.32         54.89         4.15 o
  -9   7   5        138.86        150.80         5.81 o
  -8   7   5        322.90        337.51         6.69 o
  -7   7   5        437.45        442.21         9.33 o
  -6   7   5        462.22        466.11         8.33 o
  -5   7   5        953.24        893.12        15.20 o
  -4   7   5          0.15          0.12         1.32 o
  -3   7   5       1438.04       1378.21        22.39 o
  -2   7   5         41.76         43.01         1.65 o
  -1   7   5          2.74          6.22         0.80 o
   0   7   5        477.38        493.34        14.87 o
   1   7   5        622.16        713.97        15.63 o
   2   7   5        928.34        945.54        20.17 o
   3   7   5         92.51        111.75         5.69 o
   4   7   5       1321.89       1295.33        37.53 o
   5   7   5        130.53        125.40         2.96 o
   6   7   5        154.23        162.39         4.39 o
   7   7   5         41.16         41.05         2.01 o
   8   7   5          6.96          8.94         2.33 o
  -9   8   5         23.85         23.68         3.02 o
  -8   8   5        215.72        215.64         5.94 o
  -7   8   5        155.51        166.04         5.15 o
  -6   8   5          8.78          6.82         1.97 o
  -5   8   5          4.51          2.49         1.68 o
  -4   8   5         40.96         40.77         1.93 o
  -3   8   5        742.46        770.79        13.79 o
  -2   8   5       2464.54       2484.70        34.65 o
  -1   8   5         60.18         77.67         2.03 o
   0   8   5       2351.31       2535.16        47.32 o
   1   8   5         35.70         35.59         2.20 o
   2   8   5        489.51        555.71        12.40 o
   3   8   5        489.00        459.68        10.53 o
   4   8   5         29.06         29.56         2.43 o
   5   8   5         32.86         31.87         1.60 o
   6   8   5         46.57         48.81         1.70 o
   7   8   5         30.48         32.91         1.80 o
  -9   9   5         60.48         59.85         3.86 o
  -8   9   5          0.36          0.13         2.38 o
  -7   9   5         19.26         16.29         2.51 o
  -6   9   5          0.56          1.85         1.71 o
  -5   9   5        659.70        584.03        15.89 o
  -4   9   5         24.89         27.32         1.52 o
  -3   9   5        103.55         86.70         2.42 o
  -2   9   5         73.19         79.48         2.41 o
  -1   9   5        252.39        285.41         5.37 o
   0   9   5        109.47        135.67         3.67 o
   1   9   5        114.72        120.75         6.55 o
   2   9   5         75.28         88.87         3.16 o
   3   9   5         32.48         31.34         2.21 o
   4   9   5         94.36         71.97         8.76 o
   5   9   5          1.70          2.79         0.98 o
   6   9   5          5.02          5.49         1.11 o
   7   9   5         24.59         27.98         1.78 o
  -9  10   5         87.99         78.00         4.47 o
  -8  10   5         16.91         23.94         2.76 o
  -7  10   5        149.40        149.29         4.30 o
  -6  10   5         91.98         85.53         3.75 o
  -5  10   5          1.37          2.67         1.66 o
  -4  10   5        563.53        504.20         8.16 o
  -3  10   5        970.80        988.00        15.17 o
  -2  10   5        103.39        106.85         2.79 o
  -1  10   5        827.00        838.57        27.50 o
   0  10   5        431.07        427.07        15.62 o
   1  10   5        963.56        916.96        49.81 o
   2  10   5        444.82        403.17        35.93 o
   3  10   5         17.45         11.60         1.30 o
   4  10   5         76.46         67.15         3.69 o
   5  10   5         91.28         79.09         2.70 o
   6  10   5          2.97          3.08         1.09 o
   7  10   5        126.09        133.35         7.83 o
  -9  11   5        252.88        244.22         6.68 o
  -8  11   5          0.07          2.01         2.55 o
  -7  11   5        818.20        835.83        20.16 o
  -6  11   5         18.25         25.32         2.70 o
  -5  11   5       1174.83       1085.36        27.31 o
  -4  11   5         47.86         45.43         2.21 o
  -3  11   5        111.46        105.30         3.11 o
  -2  11   5         37.33         40.12         1.98 o
  -1  11   5         26.00         29.16         1.41 o
   0  11   5        106.83        100.27         2.38 o
   1  11   5       1105.57       1169.71        65.73 o
   2  11   5         23.32         25.92         2.53 o
   3  11   5       1796.14       1820.50        45.87 o
   4  11   5          0.03          0.49         0.87 o
   5  11   5        549.37        509.50        22.92 o
   6  11   5         56.33         53.18         3.90 o
   7  11   5         54.25         43.69         5.62 o
  -9  12   5         32.12         32.78         3.21 o
  -8  12   5        101.76        102.85         4.30 o
  -7  12   5         36.37         38.50         3.26 o
  -6  12   5         26.50         28.50         2.33 o
  -5  12   5          2.99          3.05         1.68 o
  -4  12   5        643.64        569.35        15.44 o
  -3  12   5         44.15         42.44         2.09 o
  -2  12   5          0.52          0.74         1.11 o
  -1  12   5        333.50        364.14        11.37 o
   0  12   5         25.74         28.81         1.33 o
   1  12   5        123.06        114.46         7.36 o
   2  12   5         47.49         47.04         4.34 o
   3  12   5         14.34         13.59         1.10 o
   4  12   5          8.22         10.00         0.98 o
   5  12   5         65.66         59.03         3.82 o
   6  12   5          0.05          0.03         1.32 o
   7  12   5          2.00          3.26         1.49 o
  -9  13   5         90.09         91.41         4.68 o
  -8  13   5         18.71         22.05         2.80 o
  -7  13   5         24.50         24.88         3.22 o
  -6  13   5        326.04        313.32         7.48 o
  -5  13   5        509.43        491.26        17.38 o
  -4  13   5        405.79        372.31        17.99 o
  -3  13   5        229.05        210.74         6.16 o
  -2  13   5         69.98         72.83         2.25 o
  -1  13   5        448.68        438.06        16.18 o
   0  13   5         58.57         52.20         4.44 o
   1  13   5        485.02        502.95        35.78 o
   2  13   5        187.64        163.49        12.26 o
   3  13   5         98.19         97.97         3.93 o
   4  13   5         78.09         68.91         2.12 o
   5  13   5          0.03          0.05         1.07 o
   6  13   5          9.00          5.79         1.41 o
   7  13   5          1.05         -0.16         1.46 o
  -9  14   5         13.33          9.80         3.22 o
  -8  14   5         57.03         53.69         3.70 o
  -7  14   5         20.87         16.94         2.44 o
  -6  14   5          4.65          6.33         2.30 o
  -5  14   5         21.30         19.75         2.05 o
  -4  14   5        334.42        303.27        17.90 o
  -3  14   5          7.77          7.72         1.53 o
  -2  14   5       1772.52       1698.81        55.31 o
  -1  14   5        288.56        276.05        15.75 o
   0  14   5        624.76        591.70        35.70 o
   1  14   5        128.01        120.56         6.93 o
   2  14   5         38.01         52.07         3.07 o
   3  14   5         53.74         49.72         1.93 o
   4  14   5         23.00         18.21         1.30 o
   5  14   5          0.92          1.09         1.12 o
   6  14   5         39.11         35.73         4.63 o
   7  14   5          2.32          3.81         1.66 o
  -9  15   5        215.29        194.57         6.50 o
  -8  15   5         11.81          7.55         2.82 o
  -7  15   5        502.28        467.39         9.24 o
  -6  15   5          1.45          3.65         2.67 o
  -5  15   5        185.35        170.22         4.20 o
  -4  15   5         18.39         21.94         3.24 o
  -3  15   5         58.85         56.94         3.13 o
  -2  15   5         96.42         86.06         4.18 o
  -1  15   5        156.65        143.39         4.09 o
   0  15   5          0.02         -0.82         1.09 o
   1  15   5        217.48        189.26         6.99 o
   2  15   5         13.18          7.92         1.20 o
   3  15   5        378.08        366.48        11.79 o
   4  15   5        127.79        115.03         4.04 o
   5  15   5        258.43        255.36        24.09 o
   6  15   5         79.22         77.93         9.82 o
   7  15   5         43.38         35.92         6.21 o
  -8  16   5        122.10        114.99         7.91 o
  -7  16   5          5.15          6.25         3.04 o
  -6  16   5        538.39        529.55        11.28 o
  -5  16   5          6.73          4.96         1.96 o
  -4  16   5          0.05         -0.49         1.67 o
  -3  16   5         19.64         21.72         1.90 o
  -2  16   5         11.83         14.52         1.72 o
  -1  16   5        357.40        329.46        15.92 o
   0  16   5         46.96         42.07         3.38 o
   1  16   5          5.43          2.76         1.21 o
   2  16   5          0.86          3.13         1.24 o
   3  16   5          0.02          0.60         1.25 o
   4  16   5         23.88         23.71         2.28 o
   5  16   5          1.13          0.29         1.41 o
   6  16   5         35.63         33.59         4.13 o
  -8  17   5        110.71         90.06         6.76 o
  -7  17   5        655.51        654.75        12.48 o
  -6  17   5         71.39         67.58         3.76 o
  -5  17   5          5.17          5.28         2.26 o
  -4  17   5        235.45        239.68        11.19 o
  -3  17   5         43.65         42.09         2.80 o
  -2  17   5        223.55        213.48        16.09 o
  -1  17   5         28.78         28.74         2.13 o
   0  17   5         10.40         12.50         1.52 o
   1  17   5        108.64         94.70         8.74 o
   2  17   5         53.53         48.00         2.12 o
   3  17   5        207.22        197.12         9.91 o
   4  17   5         39.73         34.65         2.23 o
   5  17   5        180.49        181.50        21.50 o
   6  17   5         15.16         13.48         2.19 o
  -8  18   5          3.25          1.79         3.02 o
  -7  18   5         27.68         28.67         3.40 o
  -6  18   5         45.09         49.59         3.63 o
  -5  18   5         70.03         67.64         3.43 o
  -4  18   5        187.40        178.97         9.38 o
  -3  18   5        121.21        122.28        10.43 o
  -2  18   5        214.20        221.84        26.62 o
  -1  18   5        350.82        344.22        35.72 o
   0  18   5        961.09        978.09       101.26 o
   1  18   5        148.21        145.91        13.27 o
   2  18   5        558.57        561.22        44.75 o
   3  18   5         20.23         18.70         1.70 o
   4  18   5         31.69         32.66         3.15 o
   5  18   5         31.89         24.83         2.10 o
   6  18   5          3.70          2.45         2.13 o
  -8  19   5         18.65         16.09         3.37 o
  -7  19   5         25.64         25.97         3.30 o
  -6  19   5         55.44         45.10         3.36 o
  -5  19   5          3.23          5.06         2.33 o
  -4  19   5          2.80          3.40         1.88 o
  -3  19   5         94.22         97.45         7.47 o
  -2  19   5          2.99          1.45         1.72 o
  -1  19   5          5.59          4.86         1.70 o
   0  19   5         68.68         53.16         6.26 o
   1  19   5         13.96         16.82         1.43 o
   2  19   5        237.37        245.45        24.09 o
   3  19   5         99.44         98.75         9.92 o
   4  19   5         53.21         44.49         5.58 o
   5  19   5         41.57         37.46         5.16 o
   6  19   5          0.38          0.71         1.84 o
  -7  20   5        279.12        252.66         6.50 o
  -6  20   5          0.53          1.68         2.66 o
  -5  20   5         67.93         72.88         3.66 o
  -4  20   5        114.34        108.66         4.25 o
  -3  20   5         40.28         39.94         2.76 o
  -2  20   5         13.30         16.62         2.10 o
  -1  20   5          1.04          0.66         1.78 o
   0  20   5         61.50         64.35         9.31 o
   1  20   5         56.80         52.82         4.84 o
   2  20   5          0.07          0.87         1.49 o
   3  20   5          3.82          4.68         2.01 o
   4  20   5          6.88          6.40         1.90 o
   5  20   5         24.41         21.44         2.40 o
  -7  21   5         31.24         23.46         3.45 o
  -6  21   5        111.16        114.87         4.92 o
  -5  21   5        431.72        413.71        14.83 o
  -4  21   5        170.76        177.95         5.78 o
  -3  21   5         39.40         37.56         2.67 o
  -2  21   5         61.66         57.48         8.45 o
  -1  21   5          1.18          1.23         1.63 o
   0  21   5          4.89          3.04         1.83 o
   1  21   5        125.77        136.35        18.80 o
   2  21   5         84.66         79.81        10.26 o
   3  21   5        133.28        138.36        19.50 o
   4  21   5         21.86         18.79         3.27 o
   5  21   5         42.86         35.80         8.85 o
  -7  22   5         53.86         49.36         4.31 o
  -6  22   5        164.47        152.07         4.86 o
  -5  22   5         61.33         57.99         4.10 o
  -4  22   5         51.68         53.98         3.73 o
  -3  22   5        300.91        309.75        22.96 o
  -2  22   5         44.92         40.92         5.27 o
  -1  22   5        373.79        372.93        57.69 o
   0  22   5         12.38         13.21         3.13 o
   1  22   5        144.61        141.43        19.56 o
   2  22   5         31.51         33.94         3.49 o
   3  22   5         23.96         23.63         4.09 o
   4  22   5         95.33         91.85        14.69 o
   5  22   5          6.51          3.98         2.01 o
  -6  23   5         87.81         85.27         5.12 o
  -5  23   5         73.31         70.60         4.22 o
  -4  23   5         45.82         42.43         3.02 o
  -3  23   5        123.23        119.29        10.08 o
  -2  23   5         30.33         27.51         4.17 o
  -1  23   5        198.62        223.33        33.32 o
   0  23   5        238.79        247.89        37.74 o
   1  23   5          0.50          1.17         1.82 o
   2  23   5         20.99         19.20         2.24 o
   3  23   5          5.66          4.01         2.44 o
   4  23   5          9.84         10.31         1.97 o
  -6  24   5         32.82         24.02         3.77 o
  -5  24   5          7.51          8.35         3.37 o
  -4  24   5          3.57          4.52         2.55 o
  -3  24   5        204.53        209.93        18.72 o
  -2  24   5         35.76         36.81         4.15 o
  -1  24   5        121.83        140.38        16.01 o
   0  24   5          6.59          4.68         2.02 o
   1  24   5         40.63         44.35         6.45 o
   2  24   5         85.49        101.54        15.69 o
   3  24   5          7.81          3.67         2.48 o
   4  24   5          0.29          0.41         2.20 o
  -5  25   5         26.74         23.11         3.00 o
  -4  25   5        229.85        232.12        10.09 o
  -3  25   5         14.19          9.91         2.78 o
  -2  25   5         16.08         21.96         2.51 o
  -1  25   5         44.38         49.87         5.73 o
   0  25   5         66.18         70.28         7.50 o
   1  25   5         74.19         82.48         9.28 o
   2  25   5        160.91        168.13        22.43 o
   3  25   5         47.90         48.03         5.30 o
  -5  26   5         62.16         56.95         4.09 o
  -4  26   5         13.28         15.37         3.04 o
  -3  26   5        132.64        139.01        12.75 o
  -2  26   5         69.54         74.28         5.41 o
  -1  26   5         89.08         99.11        10.28 o
   0  26   5         49.33         59.06         4.69 o
   1  26   5        101.36        113.28        14.32 o
   2  26   5        122.66        137.89        23.15 o
   3  26   5          7.02          3.82         2.25 o
  -4  27   5         11.11         10.17         3.39 o
  -3  27   5         31.57         31.52         3.18 o
  -2  27   5         27.43         39.15         3.42 o
  -1  27   5          5.65          6.62         2.37 o
   0  27   5         68.43         74.27         7.33 o
   1  27   5        103.16        125.75        12.97 o
   2  27   5         14.64         15.80         2.65 o
  -3  28   5         24.54         32.09         3.33 o
  -2  28   5         48.61         46.14         4.19 o
  -1  28   5        106.68        130.67        15.21 o
   0  28   5         91.58        103.36        11.57 o
   1  28   5        293.92        317.93        37.90 o
  -2  29   5         17.39         19.51         2.97 o
  -1  29   5         22.44         26.71         3.14 o
   0  29   5         91.68         87.99         7.69 o
 -10   0   6         34.40         31.25         5.63 o
  -8   0   6          6.36         14.49         4.02 o
  -6   0   6        346.14        316.99         8.79 o
  -4   0   6        165.30        201.67         5.98 o
  -2   0   6       1477.45       1572.41        33.09 o
   0   0   6       5001.65       5345.25       195.64 o
   4   0   6          2.82          1.14         0.64 o
   6   0   6        101.64        103.31         3.73 o
 -10   1   6         64.39         65.07         4.64 o
  -9   1   6         30.60         30.08         3.05 o
  -8   1   6         70.30         81.65         3.77 o
  -7   1   6         66.56         81.05         7.25 o
  -6   1   6         18.86         27.45         2.03 o
  -5   1   6        143.51        124.68         3.66 o
  -4   1   6        201.48        203.35         3.98 o
  -3   1   6          2.15          1.10         1.10 o
  -2   1   6         73.07         82.63         2.15 o
  -1   1   6         20.78         28.06         1.20 o
   0   1   6        194.23        233.50         5.98 o
   1   1   6        714.84        749.93        17.69 o
   2   1   6        386.94        346.23         9.74 o
   3   1   6          1.89          2.75         0.62 o
   5   1   6        216.04        201.34         5.89 o
   6   1   6         54.41         49.69         2.40 o
   7   1   6        139.25        115.92         4.96 o
 -10   2   6         20.88         19.54         4.12 o
  -9   2   6          4.44          6.09         3.20 o
  -8   2   6        137.30        147.00         4.70 o
  -7   2   6        465.71        484.75        11.99 o
  -6   2   6        221.58        231.77         5.50 o
  -5   2   6         95.35         94.15         3.81 o
  -4   2   6         47.31         48.82         2.41 o
  -3   2   6          7.81         10.45         1.22 o
  -2   2   6        111.59        138.34         3.16 o
  -1   2   6          3.72          5.07         0.77 o
   0   2   6        181.71        219.55         3.96 o
   1   2   6       1316.24       1327.35        31.45 o
   2   2   6         48.03         48.35         1.87 o
   3   2   6          8.88         12.07         1.09 o
   4   2   6          8.33          5.71         1.24 o
   5   2   6         35.12         36.13         2.09 o
   6   2   6         53.16         40.97         4.04 o
   7   2   6          9.48          9.25         1.57 o
  -9   3   6         76.06         77.08         4.40 o
  -8   3   6          4.90          6.12         2.85 o
  -7   3   6        481.39        513.67        13.45 o
  -6   3   6        590.78        590.02        32.04 o
  -5   3   6        410.23        367.00         8.02 o
  -4   3   6         46.11         50.18         2.03 o
  -3   3   6        498.19        503.59        10.30 o
  -2   3   6         14.88         15.38         1.10 o
  -1   3   6         38.71         47.60         1.68 o
   0   3   6         35.50         44.80         1.40 o
   1   3   6         55.91         65.79         2.33 o
   2   3   6         37.83         35.84         1.87 o
   4   3   6         27.71         26.99         3.09 o
   5   3   6        392.52        367.86        14.38 o
   6   3   6         14.74         11.42         1.80 o
   7   3   6        110.97         87.94         8.18 o
  -9   4   6        145.53        153.50         5.01 o
  -8   4   6         80.64         82.99         3.85 o
  -7   4   6         56.31         55.83         2.80 o
  -6   4   6        705.91        711.77        16.40 o
  -5   4   6        518.78        496.74         8.74 o
  -4   4   6        553.21        543.92         8.74 o
  -3   4   6       1373.49       1375.94        19.57 o
  -2   4   6       1145.68       1210.45        18.78 o
  -1   4   6        361.26        387.35         6.94 o
   0   4   6         10.22         10.90         0.90 o
   1   4   6        161.28        168.67         4.62 o
   2   4   6        312.66        296.05         8.04 o
   3   4   6        118.85        118.89         5.90 o
   4   4   6         30.85         30.61         1.80 o
   5   4   6         49.19         47.49         2.59 o
   6   4   6        103.60        105.98         4.03 o
   7   4   6         49.32         35.99         5.41 o
  -9   5   6         39.71         35.70         4.12 o
  -8   5   6        146.10        147.96         4.60 o
  -7   5   6          0.69          0.14         2.06 o
  -6   5   6         52.58         58.24         4.01 o
  -5   5   6          0.14         -0.24         1.67 o
  -4   5   6          7.41          9.78         1.35 o
  -3   5   6          7.33          5.58         1.11 o
  -2   5   6         73.59         90.84         2.50 o
  -1   5   6         14.69         23.00         1.26 o
   0   5   6        327.26        376.41         7.08 o
   1   5   6         86.40         81.16         2.90 o
   2   5   6        177.73        180.46         4.89 o
   3   5   6        281.10        270.70         6.84 o
   4   5   6         11.35         14.21         1.60 o
   5   5   6          4.95          6.37         1.56 o
   6   5   6          2.26          2.38         1.88 o
   7   5   6          3.80          3.19         1.21 o
  -9   6   6        119.43        115.32         4.63 o
  -8   6   6         32.06         35.43         3.15 o
  -7   6   6         86.52         96.35         3.67 o
  -6   6   6        322.12        336.84         7.03 o
  -5   6   6        379.70        356.37         7.67 o
  -4   6   6       2167.53       2119.11        36.36 o
  -3   6   6          1.51          1.70         1.03 o
  -2   6   6        946.92        976.92        16.06 o
  -1   6   6       1058.09       1195.21        17.20 o
   0   6   6        157.36        146.90         3.09 o
   1   6   6         45.11         54.49         2.25 o
   2   6   6          0.86          1.05         1.64 o
   3   6   6        124.15        112.50         3.26 o
   4   6   6         12.29         15.73         1.63 o
   5   6   6          0.05          0.09         1.84 o
   6   6   6          7.01          5.12         1.94 o
   7   6   6         36.57         22.30         4.70 o
  -9   7   6        144.11        138.74         4.97 o
  -8   7   6        225.47        232.93         5.49 o
  -7   7   6        145.41        150.42         4.52 o
  -6   7   6        517.27        509.84         8.66 o
  -5   7   6        837.75        791.09        12.16 o
  -4   7   6        121.87        119.19         7.18 o
  -3   7   6        402.23        404.11         6.86 o
  -2   7   6        225.97        232.53         4.62 o
  -1   7   6        235.31        243.56         4.74 o
   0   7   6         14.52         13.83         0.81 o
   1   7   6        661.10        680.96        16.76 o
   2   7   6        186.24        198.09         6.96 o
   3   7   6         77.63         90.01         3.24 o
   4   7   6        122.04        133.23         4.10 o
   5   7   6        104.75        128.44         5.05 o
   6   7   6         50.28         50.01         2.89 o
   7   7   6          1.44          0.54         2.32 o
  -9   8   6         40.59         41.21         3.58 o
  -8   8   6        356.19        355.59         7.50 o
  -7   8   6         66.85         72.10         3.17 o
  -6   8   6        266.00        267.64         5.59 o
  -5   8   6        784.55        758.85        13.23 o
  -4   8   6       1172.55       1091.78        22.63 o
  -3   8   6       1099.92       1120.39        16.47 o
  -2   8   6         10.01          7.78         1.27 o
  -1   8   6       1337.15       1507.21        33.21 o
   0   8   6          2.42          1.73         0.64 o
   1   8   6       1014.03       1143.32        32.86 o
   2   8   6        242.54        225.80         5.76 o
   3   8   6         12.95         14.81         2.24 o
   4   8   6          0.57          0.02         1.71 o
   5   8   6        147.39        148.45         4.39 o
   6   8   6         35.34         43.82         3.17 o
   7   8   6         60.41         63.10         9.05 o
  -9   9   6        186.99        192.96         7.45 o
  -8   9   6         15.28         17.64         2.79 o
  -7   9   6         86.46        105.92         3.79 o
  -6   9   6         30.63         25.74         2.50 o
  -5   9   6         91.38         85.68         3.49 o
  -4   9   6         84.84         81.94         2.56 o
  -3   9   6         62.95         64.05         2.23 o
  -2   9   6        451.72        452.87         7.91 o
  -1   9   6          5.91         14.40         1.20 o
   0   9   6          0.69          0.39         0.71 o
   1   9   6         10.73          7.52         2.83 o
   2   9   6         97.54         91.43         4.21 o
   3   9   6         53.28         49.24         2.34 o
   4   9   6         79.01         80.74         3.47 o
   5   9   6         10.88         12.63         2.01 o
   6   9   6          7.87          8.80         2.68 o
   7   9   6         29.67         27.50         3.13 o
  -9  10   6         83.90         90.12         4.49 o
  -8  10   6         11.53          9.01         2.89 o
  -7  10   6        175.91        181.61         6.13 o
  -6  10   6        159.01        157.75         4.43 o
  -5  10   6          1.92          1.09         1.53 o
  -4  10   6         14.82         13.39         1.62 o
  -3  10   6         69.52         68.96         2.23 o
  -2  10   6        591.51        549.54        17.98 o
  -1  10   6        625.03        652.36        15.41 o
   0  10   6        285.47        286.66        11.23 o
   1  10   6         10.70         13.39         0.88 o
   2  10   6         70.38         63.19         3.01 o
   3  10   6         12.89         11.07         1.91 o
   4  10   6         14.04         16.41         2.21 o
   5  10   6         10.67         13.73         2.76 o
   6  10   6         21.77         26.51         2.95 o
   7  10   6          9.01         10.43         2.95 o
  -9  11   6         55.32         58.74         4.52 o
  -8  11   6        498.91        459.02         9.76 o
  -7  11   6        254.93        248.94         6.30 o
  -6  11   6        624.01        602.34        15.75 o
  -5  11   6          3.82          3.13         1.65 o
  -4  11   6       1411.49       1271.98        49.39 o
  -3  11   6         64.99         63.27         3.01 o
  -2  11   6          7.12          7.41         1.28 o
  -1  11   6        567.88        518.03        22.59 o
   0  11   6        594.94        582.42        28.88 o
   1  11   6          1.52          0.66         0.70 o
   2  11   6        529.34        549.95        12.01 o
   3  11   6          0.45          0.63         1.50 o
   4  11   6        370.97        375.94         8.79 o
   5  11   6         51.51         61.08         3.58 o
   6  11   6        114.42        118.16         4.67 o
  -9  12   6         19.38         20.84         3.63 o
  -8  12   6        188.19        181.80         5.82 o
  -7  12   6        554.15        539.01        15.32 o
  -6  12   6        279.42        283.56         6.68 o
  -5  12   6        296.69        301.31        13.00 o
  -4  12   6        171.57        160.88         8.20 o
  -3  12   6        513.09        492.99        21.94 o
  -2  12   6          1.31          2.20         1.30 o
  -1  12   6        285.32        263.45        10.67 o
   0  12   6         36.51         31.87         2.40 o
   1  12   6         14.55         16.98         1.17 o
   2  12   6          4.29          2.45         1.84 o
   3  12   6          5.13          6.68         2.17 o
   4  12   6         14.06         12.36         2.51 o
   5  12   6          0.00          1.48         2.82 o
   6  12   6          0.94         -0.27         3.12 o
  -9  13   6          4.63          4.32         2.92 o
  -8  13   6         73.37         67.07         3.66 o
  -7  13   6         16.03         18.20         2.68 o
  -6  13   6        123.77        118.29         6.99 o
  -5  13   6        137.91        136.24         9.11 o
  -4  13   6         21.40         19.84         2.10 o
  -3  13   6          4.27          3.45         1.45 o
  -2  13   6        255.57        244.17         8.17 o
  -1  13   6        115.15        100.90         4.84 o
   0  13   6        174.12        158.12         8.39 o
   1  13   6         12.09         11.21         1.03 o
   2  13   6         45.09         39.51         3.99 o
   3  13   6         13.21          8.55         2.22 o
   4  13   6         43.10         41.28         2.78 o
   5  13   6          3.90          7.98         4.69 o
   6  13   6         80.08         94.47         5.07 o
  -8  14   6          0.04         -0.53         3.03 o
  -7  14   6         74.85         66.73         3.80 o
  -6  14   6        122.80        116.40         4.41 o
  -5  14   6       1242.12       1228.32        49.87 o
  -4  14   6          0.86          1.95         1.75 o
  -3  14   6       1545.39       1444.37       106.90 o
  -2  14   6          9.20          8.30         1.51 o
  -1  14   6        769.82        746.80        35.20 o
   0  14   6          6.47          6.68         1.39 o
   1  14   6        568.69        520.97        19.67 o
   2  14   6         35.60         24.50         1.53 o
   3  14   6         19.16          9.64         1.95 o
   4  14   6         57.88         54.68         3.61 o
   5  14   6         16.68         18.69         2.82 o
   6  14   6         98.46        110.37         5.66 o
  -8  15   6         75.39         70.63         4.76 o
  -7  15   6        268.11        254.67        12.03 o
  -6  15   6        227.85        216.68         4.90 o
  -5  15   6        247.56        251.90        10.50 o
  -4  15   6         47.21         38.22         2.30 o
  -3  15   6        270.10        245.82        23.67 o
  -2  15   6        166.15        151.85        13.80 o
  -1  15   6         39.06         33.63         2.52 o
   0  15   6         25.12         31.58         1.64 o
   1  15   6         44.47         49.55         1.84 o
   2  15   6        372.89        332.93        16.98 o
   3  15   6         81.05         74.92        10.01 o
   4  15   6        237.47        251.74         7.88 o
   5  15   6          2.18          4.17         2.81 o
   6  15   6        109.28        127.04         5.31 o
  -8  16   6          0.80          3.52         3.19 o
  -7  16   6         17.43         13.87         3.28 o
  -6  16   6         63.52         67.80         3.61 o
  -5  16   6        207.89        200.77         8.05 o
  -4  16   6         11.01          9.93         2.13 o
  -3  16   6          1.51          0.97         1.77 o
  -2  16   6        210.39        185.38        17.78 o
  -1  16   6         85.95         77.27         5.91 o
   0  16   6         73.23         76.21         5.13 o
   1  16   6        164.34        181.81        12.15 o
   2  16   6         11.03         10.15         1.66 o
   3  16   6         44.81         42.24         3.59 o
   4  16   6         26.21         19.03         3.94 o
   5  16   6         16.11         12.70         5.43 o
   6  16   6          1.20          0.98         1.00 o
  -8  17   6          0.95         -0.57         3.08 o
  -7  17   6          1.13          2.20         2.73 o
  -6  17   6        205.67        189.64         7.65 o
  -5  17   6         19.35         15.51         2.49 o
  -4  17   6        290.25        272.82        14.93 o
  -3  17   6        146.51        127.41        14.63 o
  -2  17   6         13.56         13.29         3.23 o
  -1  17   6         28.23         26.95         3.01 o
   0  17   6         37.45         38.17         4.53 o
   1  17   6         75.67         60.38         2.86 o
   2  17   6        279.07        303.40        20.11 o
   3  17   6        111.06        104.17        12.08 o
   4  17   6         93.30         78.27        20.99 o
   5  17   6          1.14          0.54         1.34 o
  -7  18   6          8.79          6.71         3.07 o
  -6  18   6         25.44         26.53         2.91 o
  -5  18   6        223.57        218.25        11.94 o
  -4  18   6         11.95          9.80         2.32 o
  -3  18   6       1020.95        940.41       115.11 o
  -2  18   6         82.20         69.91        10.22 o
  -1  18   6       1004.05        980.89       116.96 o
   0  18   6        309.46        304.19        27.59 o
   1  18   6         83.28         81.12         7.76 o
   2  18   6         49.07         45.71         1.95 o
   3  18   6          2.08          2.58         1.27 o
   4  18   6          0.22          0.32         1.27 o
   5  18   6         78.33         60.40        23.32 o
  -7  19   6        138.35        136.71         6.90 o
  -6  19   6         51.61         46.68         3.46 o
  -5  19   6        191.07        195.77        11.94 o
  -4  19   6         61.23         62.86         5.15 o
  -3  19   6          7.73          8.84         2.03 o
  -2  19   6        234.91        245.33        31.19 o
  -1  19   6         18.35         23.00         3.46 o
   0  19   6          6.85          9.09         1.79 o
   1  19   6         85.43         88.32         8.00 o
   2  19   6         33.33         31.64         2.66 o
   3  19   6          8.47         11.13         1.68 o
   4  19   6          5.58          3.53         1.50 o
   5  19   6         46.38         45.72        14.12 o
  -7  20   6         51.43         42.09         3.84 o
  -6  20   6         14.14         15.82         2.84 o
  -5  20   6          0.06          0.61         2.52 o
  -4  20   6         55.48         57.59         5.19 o
  -3  20   6          3.62          3.69         2.23 o
  -2  20   6          6.91          4.73         1.78 o
  -1  20   6          2.24          1.01         1.47 o
   0  20   6          0.54         -1.37         1.86 o
   1  20   6         76.89         80.05         6.35 o
   2  20   6         29.98         31.22         4.47 o
   3  20   6         34.74         30.63         5.16 o
   4  20   6          1.33          0.16         1.86 o
  -6  21   6        427.97        399.80        24.36 o
  -5  21   6         18.71         18.33         3.02 o
  -4  21   6        139.64        136.64        13.46 o
  -3  21   6         19.82         20.48         3.36 o
  -2  21   6          4.80          4.29         2.18 o
  -1  21   6          3.44          3.17         2.18 o
   0  21   6        158.73        168.12        21.02 o
   1  21   6         40.08         38.25         3.97 o
   2  21   6        118.03        120.35        13.89 o
   3  21   6         88.77         94.44        13.17 o
   4  21   6        184.43        191.19        40.97 o
  -6  22   6         16.15         12.10         3.41 o
  -5  22   6         28.50         25.24         2.83 o
  -4  22   6        237.42        234.30        19.33 o
  -3  22   6          3.62          6.00         2.24 o
  -2  22   6        313.92        310.11        35.16 o
  -1  22   6          1.26          2.05         1.94 o
   0  22   6         77.25         86.89        11.69 o
   1  22   6         13.84         12.32         2.17 o
   2  22   6          2.92          3.67         1.64 o
   3  22   6          5.47          4.83         1.85 o
   4  22   6         99.67         95.12        21.49 o
  -6  23   6          0.15         -1.14         3.43 o
  -5  23   6         12.88         10.53         2.72 o
  -4  23   6          9.27         10.55         2.55 o
  -3  23   6          7.71          7.69         2.65 o
  -2  23   6         44.85         52.15         5.75 o
  -1  23   6         57.23         61.58         9.35 o
   0  23   6          1.67          2.48         1.97 o
   1  23   6         10.17         13.23         2.23 o
   2  23   6         24.74         28.54         4.89 o
   3  23   6         75.60         77.95        13.02 o
  -5  24   6         47.65         46.64         4.06 o
  -4  24   6         58.61         69.36         7.24 o
  -3  24   6        204.61        219.48        20.48 o
  -2  24   6          2.60          2.11         2.29 o
  -1  24   6        537.85        630.85        89.71 o
   0  24   6         11.37         12.21         2.06 o
   1  24   6         89.41        104.24        18.57 o
   2  24   6         18.27         19.86         3.34 o
   3  24   6          1.77          1.75         1.84 o
  -5  25   6         68.45         65.86         5.78 o
  -4  25   6         53.70         51.37         5.21 o
  -3  25   6         36.07         37.33         5.66 o
  -2  25   6         84.99         84.76         6.91 o
  -1  25   6          0.34          0.69         2.65 o
   0  25   6          5.46          5.63         2.61 o
   1  25   6        150.94        158.43        22.23 o
   2  25   6         56.52         48.48         6.97 o
  -4  26   6        116.20        116.40        11.54 o
  -3  26   6         16.53         20.04         3.14 o
  -2  26   6        138.62        139.32        12.60 o
  -1  26   6         23.99         30.40         3.13 o
   0  26   6         24.76         21.64         2.80 o
   1  26   6         14.64         12.80         2.77 o
  -3  27   6          1.88          1.20         2.65 o
  -2  27   6         76.50         89.55         6.25 o
  -1  27   6         68.89         79.78        11.48 o
   0  27   6         47.51         55.60         6.62 o
  -9   0   7         62.41         65.57         6.59 o
  -7   0   7         72.06         80.48         4.65 o
  -5   0   7        521.93        487.55        11.79 o
  -3   0   7       1937.31       1921.63        35.93 o
  -1   0   7        335.32        378.44         8.72 o
   1   0   7        864.88        783.21        32.67 o
  -9   1   7         72.57         78.76         3.99 o
  -8   1   7        430.50        457.90        10.09 o
  -7   1   7        276.00        292.17         6.45 o
  -6   1   7         12.19         17.76         2.12 o
  -5   1   7        334.74        329.60        10.00 o
  -4   1   7         76.50         72.44         2.67 o
  -3   1   7         36.53         39.23         1.83 o
  -2   1   7       1287.68       1300.42        19.86 o
  -1   1   7        132.31        141.38         2.96 o
   0   1   7          2.72          2.41         0.74 o
   1   1   7        401.43        406.46        13.70 o
  -9   2   7        360.80        371.99         9.42 o
  -8   2   7         18.69         19.85         3.71 o
  -7   2   7        429.13        458.65         9.73 o
  -6   2   7          0.78          3.56         2.90 o
  -5   2   7        354.74        344.62         7.43 o
  -4   2   7         92.45         93.31         2.89 o
  -3   2   7         51.41         50.31         2.00 o
  -2   2   7          9.16         10.13         1.03 o
  -1   2   7         27.56         30.67         1.24 o
   0   2   7          6.48          5.97         0.70 o
   1   2   7         27.93         26.33         1.49 o
   2   2   7        108.74         86.24         3.62 o
   5   2   7         51.84         29.77         2.07 o
   6   2   7         11.34          8.54         1.21 o
  -9   3   7         91.83         95.66         6.64 o
  -8   3   7        485.19        529.72        10.15 o
  -7   3   7         30.31         28.93         3.09 o
  -6   3   7        924.33        955.41        16.34 o
  -5   3   7          2.25          4.04         1.94 o
  -4   3   7        165.65        166.65         5.47 o
  -3   3   7          1.74          2.06         1.31 o
  -2   3   7         82.16         81.52         2.61 o
  -1   3   7         62.86         77.38         2.34 o
   0   3   7       1281.47       1382.51        30.00 o
   1   3   7         24.41         23.21         1.39 o
   2   3   7        297.31        314.72        11.18 o
   3   3   7         10.23          9.58         1.05 o
   4   3   7         62.68         51.64         2.61 o
   5   3   7         14.03          8.08         1.62 o
   6   3   7          5.08          2.02         1.60 o
  -9   4   7         13.40         10.63         2.91 o
  -8   4   7         63.48         64.79         3.54 o
  -7   4   7         47.15         53.91         2.93 o
  -6   4   7         38.31         42.72         4.14 o
  -5   4   7        405.57        391.99         7.00 o
  -4   4   7        552.75        549.41        16.89 o
  -3   4   7        333.36        332.84         6.01 o
  -2   4   7        929.03       1001.61        15.77 o
  -1   4   7       1369.36       1432.52        21.26 o
   0   4   7       1526.10       1591.96        60.25 o
   1   4   7         61.73         72.99         2.64 o
   2   4   7        295.62        306.98        10.98 o
   3   4   7          1.47          0.74         0.94 o
   4   4   7         39.13         31.82         2.45 o
   5   4   7          2.48          3.05         1.28 o
   6   4   7        145.17        130.88        14.47 o
  -9   5   7        111.28        101.45         6.64 o
  -8   5   7         11.61         12.32         2.75 o
  -7   5   7          5.24          4.51         2.75 o
  -6   5   7        247.70        267.00         7.26 o
  -5   5   7         86.85         88.81         2.91 o
  -4   5   7        860.08        802.13        24.50 o
  -3   5   7         44.23         49.68         1.88 o
  -2   5   7         18.72         22.46         1.32 o
  -1   5   7         40.72         46.41         1.92 o
   0   5   7        322.24        316.68         6.29 o
   1   5   7         10.12         11.05         1.70 o
   2   5   7         18.27         18.80         1.57 o
   3   5   7        124.83        125.49         4.12 o
   4   5   7         33.18         33.02         1.98 o
   5   5   7         25.36         22.35         2.55 o
   6   5   7         19.94         18.33         4.10 o
  -9   6   7        144.61        157.56         5.91 o
  -8   6   7        134.35        141.93         4.79 o
  -7   6   7         16.70         18.75         2.65 o
  -6   6   7         17.25         15.70         2.29 o
  -5   6   7         15.94         15.63         2.05 o
  -4   6   7         72.75         70.36         2.83 o
  -3   6   7        144.49        141.12         3.25 o
  -2   6   7          4.88          4.49         1.27 o
  -1   6   7        326.71        354.71         6.51 o
   0   6   7        113.98        103.56         2.46 o
   1   6   7        155.09        150.83         4.45 o
   2   6   7         59.21         59.07         2.52 o
   3   6   7          4.76          5.76         1.57 o
   4   6   7        133.77        138.69         6.18 o
   5   6   7         54.95         55.19         2.61 o
   6   6   7         21.28         17.52         2.25 o
  -9   7   7        212.16        204.21         6.48 o
  -8   7   7        309.50        324.81         7.65 o
  -7   7   7         82.85         90.21         3.54 o
  -6   7   7        281.02        290.82         5.86 o
  -5   7   7        442.08        436.02        10.83 o
  -4   7   7        629.74        564.95        18.87 o
  -3   7   7        215.68        203.41         5.79 o
  -2   7   7        110.90        136.25         3.44 o
  -1   7   7        337.27        354.14         6.25 o
   0   7   7         69.14         88.44         3.26 o
   1   7   7        618.17        552.60        14.73 o
   2   7   7        513.45        549.45        16.40 o
   4   7   7        259.34        267.40         7.19 o
   5   7   7         55.71         54.84         3.14 o
   6   7   7         73.31         70.04         3.72 o
  -9   8   7          0.54         -0.55         2.79 o
  -8   8   7          4.42          4.68         3.27 o
  -7   8   7         62.61         65.49         3.37 o
  -6   8   7          3.66          4.75         2.16 o
  -5   8   7          0.18          0.40         1.92 o
  -4   8   7         67.23         65.42         2.17 o
  -3   8   7         21.34         17.58         1.56 o
  -2   8   7        459.92        451.76        12.70 o
  -1   8   7        126.10        117.95         3.25 o
   0   8   7         83.63         64.31         2.13 o
   1   8   7          0.10          0.21         1.27 o
   2   8   7         38.23         41.89         2.47 o
   3   8   7          9.47         10.88         1.60 o
   4   8   7          4.80          1.76         2.23 o
   5   8   7          0.24          0.27         2.93 o
   6   8   7          1.39          2.32         2.31 o
  -9   9   7         90.29         86.54         5.07 o
  -8   9   7         14.20         14.67         2.87 o
  -7   9   7         67.86         66.53         3.32 o
  -6   9   7         33.41         41.66         2.65 o
  -5   9   7         93.20         87.83         4.84 o
  -4   9   7        114.29         98.85         3.97 o
  -3   9   7         18.01         20.34         1.59 o
  -2   9   7        184.20        181.69         4.43 o
  -1   9   7         21.97         26.41         1.39 o
   0   9   7         12.83         20.47         1.24 o
   1   9   7          0.92          1.42         1.54 o
   2   9   7         26.48         25.62         2.13 o
   3   9   7          8.36         10.71         2.40 o
   4   9   7         11.51          9.59         2.59 o
   5   9   7         23.37         22.07         2.30 o
   6   9   7         32.66         26.85         3.62 o
  -8  10   7          0.79          0.78         2.78 o
  -7  10   7        338.12        343.86         7.36 o
  -6  10   7         20.40         20.25         2.20 o
  -5  10   7         20.70         16.00         2.14 o
  -4  10   7        160.34        144.89         7.99 o
  -3  10   7        360.34        336.64        13.35 o
  -2  10   7         76.13         74.62         2.35 o
  -1  10   7        647.82        621.29         9.65 o
   0  10   7         68.74         60.58         2.73 o
   1  10   7        331.12        363.43         9.96 o
   2  10   7        125.12        126.03         4.39 o
   3  10   7         42.44         51.05         2.68 o
   4  10   7         20.57         18.70         2.25 o
   5  10   7         53.38         59.98         5.11 o
   6  10   7          0.56          0.96         3.24 o
  -8  11   7          4.93          5.17         3.28 o
  -7  11   7        553.89        566.56        19.10 o
  -6  11   7         22.78         18.53         3.45 o
  -5  11   7         41.53         41.92         3.10 o
  -4  11   7        130.26        129.88         9.30 o
  -3  11   7         28.68         25.72         2.13 o
  -2  11   7         42.39         40.34         2.10 o
  -1  11   7         11.99          8.40         1.28 o
   0  11   7         53.98         46.15         2.14 o
   1  11   7        314.53        288.72        14.10 o
   2  11   7         28.51         29.02         2.37 o
   3  11   7        197.15        203.86         7.19 o
   4  11   7         75.70         77.23         3.78 o
   5  11   7        168.26        184.01         6.09 o
   6  11   7          0.64         -0.20         3.47 o
  -8  12   7         12.38         10.23         2.94 o
  -7  12   7          0.53          1.87         2.97 o
  -6  12   7         81.18         82.08         4.09 o
  -5  12   7         16.13         14.88         2.53 o
  -4  12   7         34.23         32.56         3.12 o
  -3  12   7        371.69        336.79        24.95 o
  -2  12   7         36.44         30.57         1.92 o
  -1  12   7        124.39        137.07         3.78 o
   0  12   7         10.14         11.28         1.22 o
   1  12   7          2.18          2.43         2.16 o
   2  12   7          0.96          0.10         2.41 o
   3  12   7          0.04         -0.66         2.11 o
   4  12   7         12.96         14.13         2.18 o
   5  12   7          4.81          9.72         3.24 o
  -8  13   7        106.74        104.88         4.52 o
  -7  13   7          0.09         -0.33         2.45 o
  -6  13   7         86.27         83.38         3.68 o
  -5  13   7          6.24          4.40         1.82 o
  -4  13   7         27.16         24.12         2.06 o
  -3  13   7        146.88        135.81        13.89 o
  -2  13   7        203.03        164.74         4.75 o
  -1  13   7         59.76         50.69         2.05 o
   0  13   7          5.35          2.51         1.10 o
   1  13   7         48.47         38.46         6.72 o
   2  13   7        133.07        126.53         4.99 o
   3  13   7         22.84         25.77         2.66 o
   4  13   7         43.45         51.22         3.27 o
   5  13   7          0.61          1.19         2.55 o
  -8  14   7          5.13          5.77         3.53 o
  -7  14   7         29.12         29.62         3.36 o
  -6  14   7         40.46         39.38         3.05 o
  -5  14   7         10.12          8.42         2.08 o
  -4  14   7        290.01        285.29        30.22 o
  -3  14   7        129.53        121.11        14.72 o
  -2  14   7        594.82        573.33        41.68 o
  -1  14   7        107.87        104.26         4.36 o
   0  14   7        384.59        366.13        12.54 o
   1  14   7        122.87         92.80         4.83 o
   2  14   7         13.37         13.97         2.37 o
   3  14   7         37.66         40.47         3.56 o
   4  14   7         44.33         49.92         3.27 o
   5  14   7        104.95        116.45         5.82 o
  -8  15   7         26.40         25.78         3.50 o
  -7  15   7         13.84         11.41         3.27 o
  -6  15   7        226.33        227.92        11.92 o
  -5  15   7         24.21         27.24         3.09 o
  -4  15   7         13.72         13.61         2.43 o
  -3  15   7         38.51         39.84         6.41 o
  -2  15   7         65.81         62.09         5.38 o
  -1  15   7        206.43        191.53        11.08 o
   0  15   7        134.96        132.60         7.52 o
   1  15   7         21.70         18.40         1.42 o
   2  15   7        203.95        227.15         6.73 o
   3  15   7         84.54         97.55         9.74 o
   4  15   7        156.87        182.85         5.98 o
   5  15   7          0.80          1.27         2.94 o
  -7  16   7          1.81          2.40         2.52 o
  -6  16   7        156.94        155.58         8.28 o
  -5  16   7         15.86         10.85         2.52 o
  -4  16   7         76.91         81.30         9.40 o
  -3  16   7         19.44         14.64         3.15 o
  -2  16   7         59.73         58.24         5.73 o
  -1  16   7         22.33         21.68         2.02 o
   0  16   7         11.20         12.94         1.61 o
   1  16   7          3.30          4.59         1.26 o
   2  16   7        140.04        111.83        35.72 o
   3  16   7          9.12         12.12         2.95 o
   4  16   7          6.44          6.76         3.05 o
   5  16   7          7.04          8.88         4.15 o
  -7  17   7        312.57        282.87         9.93 o
  -6  17   7         10.79         10.20         3.22 o
  -5  17   7         62.80         71.78         6.01 o
  -4  17   7        102.46         92.22        10.28 o
  -3  17   7         12.04         12.78         2.35 o
  -2  17   7         16.47         21.47         2.03 o
  -1  17   7        119.80        124.62         9.74 o
   0  17   7         20.66         18.68         1.63 o
   1  17   7        158.39        135.33        10.88 o
   2  17   7         20.86         16.71         3.41 o
   3  17   7         93.65        108.42         4.58 o
   4  17   7         45.61         62.85         4.02 o
  -7  18   7          9.73          8.27         3.66 o
  -6  18   7        115.07        112.08        10.52 o
  -5  18   7          4.30          5.29         2.38 o
  -4  18   7        265.80        258.30        23.35 o
  -3  18   7        195.60        197.69        20.13 o
  -2  18   7        232.52        224.90        29.39 o
  -1  18   7        103.36         99.02        12.63 o
   0  18   7        121.32        124.06        10.82 o
   1  18   7         21.88         21.15         1.84 o
   2  18   7         47.83         45.73         7.53 o
   3  18   7         16.17         19.36         3.24 o
   4  18   7          7.78         10.86         2.94 o
  -6  19   7         78.87         70.26         4.32 o
  -5  19   7          2.07          4.96         2.40 o
  -4  19   7         53.69         48.87         4.55 o
  -3  19   7         26.32         27.14         3.57 o
  -2  19   7         54.58         48.88         6.17 o
  -1  19   7        115.80        123.60        14.43 o
   0  19   7         23.77         22.33         2.71 o
   1  19   7        252.97        257.66        27.76 o
   2  19   7         60.05         54.30         9.96 o
   3  19   7          2.23          1.77         1.11 o
   4  19   7         20.13         27.26         3.72 o
  -6  20   7         18.11         17.75         3.86 o
  -5  20   7         20.78         23.39         3.28 o
  -4  20   7         56.15         56.17         3.98 o
  -3  20   7          0.73          2.92         2.28 o
  -2  20   7        192.43        202.03        22.40 o
  -1  20   7          0.76         -0.94         1.94 o
   0  20   7        157.58        176.38        13.92 o
   1  20   7         76.66         79.51        11.35 o
   2  20   7          2.98          4.61         1.53 o
   3  20   7          0.51          0.75         1.21 o
  -6  21   7          1.77          1.59         3.16 o
  -5  21   7         74.83         76.18         4.28 o
  -4  21   7          6.23          6.07         2.53 o
  -3  21   7          0.12          1.84         2.55 o
  -2  21   7         16.76         16.26         2.31 o
  -1  21   7         52.09         49.23         6.76 o
   0  21   7         19.46         19.43         2.17 o
   1  21   7        231.37        262.38        34.67 o
   2  21   7          0.20          1.11         1.51 o
   3  21   7        116.34         89.02        25.29 o
  -5  22   7        126.29        111.79         8.63 o
  -4  22   7         31.35         33.92         3.36 o
  -3  22   7        187.40        190.61        15.81 o
  -2  22   7         41.25         38.51         6.18 o
  -1  22   7        317.91        329.48        40.78 o
   0  22   7         21.33         23.02         3.38 o
   1  22   7        119.37        119.30        16.64 o
   2  22   7          1.45          1.48         1.67 o
  -5  23   7         11.28          8.18         3.22 o
  -4  23   7          6.78          6.31         2.95 o
  -3  23   7         50.80         61.07         5.36 o
  -2  23   7          2.10          1.72         2.33 o
  -1  23   7          1.87         -0.61         1.90 o
   0  23   7         34.31         37.30         6.30 o
   1  23   7         39.99         41.32         5.98 o
   2  23   7          0.77          0.91         1.80 o
  -4  24   7         87.74         88.01         6.54 o
  -3  24   7         48.67         54.15         4.13 o
  -2  24   7         19.14         23.28         2.82 o
  -1  24   7          6.43          4.87         2.74 o
   0  24   7          0.03          1.49         2.02 o
   1  24   7         50.11         49.31         7.70 o
  -3  25   7         73.91         75.55         5.23 o
  -2  25   7          0.58          0.65         2.76 o
  -1  25   7         83.26         80.66         8.37 o
   0  25   7         26.54         27.23         4.06 o
  -8   0   8          0.43          3.55         3.61 o
  -6   0   8        649.30        685.96        17.52 o
  -4   0   8        419.68        368.52        10.49 o
  -2   0   8       1093.81       1088.18        32.67 o
   0   0   8         29.87         32.91         1.66 o
  -9   1   8          4.02          1.17         3.09 o
  -8   1   8        115.33        138.20         5.22 o
  -7   1   8        150.87        158.27         4.67 o
  -6   1   8         50.14         57.90         3.58 o
  -5   1   8         27.71         25.65         2.05 o
  -4   1   8         22.56         19.62         2.11 o
  -3   1   8        599.68        560.49         9.14 o
  -2   1   8         48.26         43.91         2.87 o
  -1   1   8          0.04          0.72         0.80 o
   0   1   8         33.25         34.86         1.21 o
   1   1   8        243.79        210.19        12.98 o
  -9   2   8         78.45         84.14         6.01 o
  -8   2   8         74.41         77.58         4.95 o
  -7   2   8         31.74         36.62         3.14 o
  -6   2   8        131.85        132.66         3.81 o
  -5   2   8         13.63         13.89         2.18 o
  -4   2   8         22.79         19.61         2.19 o
  -3   2   8        217.35        202.42         4.25 o
  -2   2   8          1.69          3.40         1.19 o
  -1   2   8         26.12         27.73         1.24 o
   0   2   8          4.94          7.28         0.74 o
   1   2   8          6.00          3.67         0.97 o
  -8   3   8         18.29         20.38         3.04 o
  -7   3   8         80.79         89.10         4.04 o
  -6   3   8        142.37        146.40         4.28 o
  -5   3   8        443.28        417.59         9.73 o
  -4   3   8        263.54        226.90         6.93 o
  -3   3   8         13.74         12.46         1.51 o
  -2   3   8        109.28        110.42         3.13 o
  -1   3   8         27.13         31.47         1.39 o
   0   3   8         21.86         24.90         1.08 o
   1   3   8        201.28        204.93         8.78 o
   2   3   8         73.06         62.60         5.00 o
  -8   4   8         22.73         25.50         3.52 o
  -7   4   8          7.86          6.13         2.49 o
  -6   4   8         19.27         21.07         2.70 o
  -5   4   8          4.40          3.72         2.81 o
  -4   4   8        781.29        710.92        18.32 o
  -3   4   8        173.70        169.24         3.95 o
  -2   4   8        233.45        244.84         4.98 o
  -1   4   8        167.82        174.42         3.90 o
   0   4   8        377.93        380.06        20.03 o
   1   4   8          1.35          1.03         1.55 o
   2   4   8         18.24         19.29         1.38 o
   3   4   8         19.57         13.69         1.36 o
  -8   5   8         60.89         62.84         3.67 o
  -7   5   8         12.58         11.88         2.47 o
  -6   5   8         16.66         16.68         2.54 o
  -5   5   8         18.62         17.49         2.31 o
  -4   5   8          0.67          0.16         2.00 o
  -3   5   8        248.02        217.90         4.76 o
  -2   5   8        112.29        105.62         2.90 o
  -1   5   8         11.77         15.78         1.11 o
   0   5   8         83.84         88.77        11.45 o
   1   5   8        231.31        242.35         8.78 o
   2   5   8          0.11         -0.01         1.36 o
   3   5   8          3.11          2.56         1.12 o
   4   5   8          2.09          1.45         1.09 o
   5   5   8          0.93          0.07         1.12 o
  -8   6   8         26.22         27.41         3.26 o
  -7   6   8        230.71        247.72         8.49 o
  -6   6   8         39.82         42.25         4.84 o
  -5   6   8         65.80         64.75         2.77 o
  -4   6   8        267.27        235.89        17.30 o
  -3   6   8         32.69         31.07         2.07 o
  -2   6   8        329.84        332.55        11.25 o
  -1   6   8        194.04        187.43         4.58 o
   0   6   8        141.20        152.41         4.55 o
   1   6   8        112.01        115.44         4.01 o
   2   6   8         27.02         31.60         2.33 o
   3   6   8          9.82          9.80         1.50 o
   4   6   8         25.53         25.05         1.77 o
   5   6   8          0.56          0.00         1.50 o
  -8   7   8        104.30        113.66         4.50 o
  -7   7   8        560.99        576.69        12.49 o
  -6   7   8        167.57        177.48         5.46 o
  -5   7   8          5.00          5.19         2.84 o
  -4   7   8         21.34         19.66         1.76 o
  -3   7   8          2.14          2.57         1.36 o
  -2   7   8         17.76         22.11         1.41 o
  -1   7   8         49.13         42.20         1.74 o
   0   7   8         23.98         20.56         2.91 o
   1   7   8        120.46        130.92         3.98 o
   2   7   8         30.04         37.82         2.64 o
   3   7   8        155.54        152.04         6.35 o
   4   7   8         36.58         35.56         4.15 o
   5   7   8         80.34         65.78         3.24 o
  -8   8   8        216.20        226.50         6.62 o
  -7   8   8        161.55        170.75         7.33 o
  -6   8   8        232.49        232.97         6.94 o
  -5   8   8        736.46        740.52        45.22 o
  -4   8   8         30.78         23.55         2.96 o
  -3   8   8        185.60        159.19         3.86 o
  -2   8   8         13.51         10.56         1.54 o
  -1   8   8         54.47         73.35         2.38 o
   0   8   8          2.23          3.78         1.07 o
   1   8   8          2.19          2.77         1.65 o
   2   8   8         20.52         24.01         2.22 o
   3   8   8          0.37          1.64         1.77 o
   4   8   8          0.02          1.29         2.09 o
   5   8   8         66.53         57.48         3.62 o
  -8   9   8          0.03         -0.89         2.77 o
  -7   9   8          0.93          1.15         2.62 o
  -6   9   8          2.00          5.21         2.32 o
  -5   9   8        324.99        309.87        20.97 o
  -4   9   8         16.41         16.16         2.89 o
  -3   9   8          0.08          0.03         1.50 o
  -2   9   8         16.15         18.78         1.45 o
  -1   9   8          9.88         13.91         1.59 o
   0   9   8         52.10         42.40         3.24 o
   1   9   8          3.28          1.65         1.85 o
   2   9   8        138.14        146.13         4.25 o
   3   9   8          3.03          6.24         2.86 o
   4   9   8         53.81         58.58         4.73 o
   5   9   8         47.29         39.39         6.71 o
  -8  10   8         84.34         85.80         4.55 o
  -7  10   8        326.13        335.89         8.42 o
  -6  10   8        322.37        316.71        12.75 o
  -5  10   8        931.55        942.77        59.08 o
  -4  10   8        291.80        276.84        19.59 o
  -3  10   8        181.09        168.33         8.67 o
  -2  10   8        285.29        271.84         5.83 o
  -1  10   8         30.12         27.30         1.53 o
   0  10   8        102.36         91.61        10.76 o
   1  10   8          0.55         -0.17         1.84 o
   2  10   8          0.07          1.26         2.07 o
   3  10   8          9.61          8.07         2.07 o
   4  10   8         12.22         12.77         2.22 o
   5  10   8          0.13         -0.44         2.33 o
  -8  11   8        147.07        140.23         5.10 o
  -7  11   8         28.54         29.27         3.77 o
  -6  11   8        318.23        308.66        14.10 o
  -5  11   8        161.77        144.87        16.78 o
  -4  11   8        385.32        352.12        40.13 o
  -3  11   8         23.54         25.40         1.70 o
  -2  11   8         33.21         33.86         1.98 o
  -1  11   8         23.89         26.03         1.95 o
   0  11   8        261.78        229.07        14.01 o
   1  11   8         44.94         46.06         3.14 o
   2  11   8        541.29        624.18        18.75 o
   3  11   8          0.07         -0.72         2.08 o
   4  11   8         87.10         94.57         4.98 o
  -7  12   8        259.07        268.96        17.96 o
  -6  12   8         27.07         25.77         3.44 o
  -5  12   8        264.14        262.49        18.88 o
  -4  12   8         15.63         13.03         2.43 o
  -3  12   8        630.03        597.26        48.70 o
  -2  12   8        209.14        197.97         4.50 o
  -1  12   8        115.46         88.31         2.82 o
   0  12   8        402.10        368.42        11.94 o
   1  12   8         10.72         14.94         2.25 o
   2  12   8        154.78        168.86         5.73 o
   3  12   8         34.25         33.67         2.66 o
   4  12   8         36.00         36.64         2.71 o
  -7  13   8          9.62          8.15         2.99 o
  -6  13   8          2.42          3.51         2.29 o
  -5  13   8        341.78        330.17        23.50 o
  -4  13   8         17.87         18.11         2.23 o
  -3  13   8         30.43         36.94         5.55 o
  -2  13   8         60.24         57.46         3.43 o
  -1  13   8         73.74         69.53         2.36 o
   0  13   8         19.20         13.51         1.16 o
   1  13   8         61.02         69.57         3.76 o
   2  13   8          1.19          2.82         2.14 o
   3  13   8         76.02         76.90         4.87 o
   4  13   8          0.06         -0.18         2.66 o
  -7  14   8         39.60         37.31         3.55 o
  -6  14   8         18.48         14.93         2.77 o
  -5  14   8         52.80         49.47         2.78 o
  -4  14   8        103.39         94.70         8.20 o
  -3  14   8        696.33        628.46        55.65 o
  -2  14   8         36.92         32.96         2.03 o
  -1  14   8        539.89        495.94        15.01 o
   0  14   8          0.20          0.17         1.06 o
   1  14   8         45.95         48.51         3.20 o
   2  14   8          0.05          2.20         3.55 o
   3  14   8          1.31          1.26         2.41 o
   4  14   8         96.87        111.38         4.93 o
  -7  15   8          5.71          1.95         3.35 o
  -6  15   8        117.60        113.53         4.83 o
  -5  15   8        372.16        364.31        26.95 o
  -4  15   8          0.83          0.69         1.98 o
  -3  15   8        135.13        128.13        15.73 o
  -2  15   8          0.23          0.70         1.45 o
  -1  15   8          4.96          5.97         1.48 o
   0  15   8        134.21        133.90         8.60 o
   1  15   8         50.23         57.72         3.42 o
   2  15   8          5.95          3.34         4.12 o
   3  15   8         14.85         20.43         2.93 o
   4  15   8         80.47        103.17         5.38 o
  -7  16   8         91.24         82.29         4.69 o
  -6  16   8         12.71         11.77         3.02 o
  -5  16   8         78.73         81.39         4.41 o
  -4  16   8         25.64         22.56         2.38 o
  -3  16   8          0.07          1.67         1.79 o
  -2  16   8         11.55         15.42         2.33 o
  -1  16   8         37.63         34.96         2.42 o
   0  16   8          0.24          0.17         1.38 o
   1  16   8         17.74         13.71         6.20 o
   2  16   8          0.33         -0.11         2.85 o
   3  16   8          2.48          1.33         3.17 o
  -6  17   8         89.47         86.06         8.02 o
  -5  17   8         31.81         32.20         3.12 o
  -4  17   8          9.13          8.88         2.27 o
  -3  17   8          3.30          3.31         2.16 o
  -2  17   8          1.05         -0.03         1.97 o
  -1  17   8          5.01          4.86         1.78 o
   0  17   8          7.30          6.70         1.51 o
   1  17   8         60.90         45.40        10.70 o
   2  17   8         47.91         62.65         5.80 o
   3  17   8          0.01          0.53         3.62 o
  -6  18   8         60.71         57.79         4.72 o
  -5  18   8         86.50         92.83         5.52 o
  -4  18   8         58.69         57.56         3.93 o
  -3  18   8         40.30         39.47         6.39 o
  -2  18   8         39.23         44.35         5.75 o
  -1  18   8         71.66         66.54         6.15 o
   0  18   8         34.26         37.10         6.04 o
   1  18   8         77.47         62.91        14.95 o
   2  18   8        110.75        140.60         8.78 o
   3  18   8         10.17         10.12         5.75 o
  -5  19   8         12.06         11.48         2.92 o
  -4  19   8          5.80          6.56         2.40 o
  -3  19   8         42.02         47.29         3.31 o
  -2  19   8          2.86          3.69         1.86 o
  -1  19   8          1.77          2.30         1.84 o
   0  19   8        201.49        222.84        38.30 o
   1  19   8         91.00         91.22        24.63 o
   2  19   8         10.04         15.86         4.51 o
  -5  20   8         24.61         21.91         3.39 o
  -4  20   8          3.38          1.69         3.07 o
  -3  20   8          0.03         -1.56         2.06 o
  -2  20   8         86.39         87.02         6.96 o
  -1  20   8        135.72        147.53        20.71 o
   0  20   8         38.01         34.95         5.70 o
   1  20   8         15.18         13.00         2.71 o
   2  20   8          0.11         -0.26         1.22 o
  -4  21   8        213.05        213.61        20.32 o
  -3  21   8          0.99          0.27         2.58 o
  -2  21   8         51.27         50.51         6.14 o
  -1  21   8          3.54          3.82         2.06 o
   0  21   8         16.24         13.52         2.15 o
   1  21   8         26.23         31.34         7.17 o
  -4  22   8        229.11        228.17        20.19 o
  -3  22   8         18.03         21.33         3.36 o
  -2  22   8        296.21        310.29        35.24 o
  -1  22   8          1.53          0.87         2.69 o
   0  22   8        126.13        130.88        25.72 o
   1  22   8         15.75         15.87         4.84 o
  -3  23   8        113.93        109.03        12.05 o
  -2  23   8         21.97         19.47         3.15 o
  -1  23   8         62.48         64.09        10.62 o
  -7   0   9          9.94         14.80         4.94 o
  -3   0   9        410.93        422.92        10.42 o
  -1   0   9        772.46        892.11        28.01 o
  -8   1   9          0.16          0.68         2.97 o
  -7   1   9         98.54        102.17         3.97 o
  -6   1   9          4.07          4.11         2.37 o
  -5   1   9        286.31        276.90        12.69 o
  -4   1   9        101.29         89.29         2.79 o
  -3   1   9         28.03         24.02         1.61 o
  -2   1   9        180.17        191.44         4.25 o
  -1   1   9         35.14         39.66         1.89 o
   0   1   9         23.03         23.41         2.18 o
  -8   2   9         65.21         65.11         4.36 o
  -7   2   9        164.71        168.13         4.85 o
  -6   2   9          3.01          4.93         2.73 o
  -5   2   9        167.36        160.06         4.28 o
  -4   2   9         76.63         69.48         2.82 o
  -3   2   9         48.25         49.78         2.32 o
  -2   2   9          1.32          0.85         1.42 o
  -1   2   9          1.51          2.22         1.37 o
   0   2   9         37.07         32.20         1.49 o
   1   2   9          6.62          4.89         1.16 o
  -8   3   9        295.08        297.02         7.90 o
  -7   3   9          9.46          8.10         2.99 o
  -6   3   9        106.66        123.66         4.02 o
  -5   3   9         54.58         52.11         2.62 o
  -4   3   9         15.84         15.01         2.32 o
  -3   3   9        107.33         93.11         3.23 o
  -2   3   9         83.32         91.44         2.82 o
  -1   3   9         25.53         23.78         1.45 o
   0   3   9        333.49        364.08         8.71 o
   1   3   9         21.03         16.84         1.32 o
  -8   4   9         53.79         51.66         4.06 o
  -7   4   9        186.20        190.29         5.19 o
  -6   4   9         24.53         31.47         2.75 o
  -5   4   9         39.49         40.81         2.57 o
  -4   4   9        164.42        149.91         4.33 o
  -3   4   9        321.77        306.94         8.33 o
  -2   4   9        313.47        328.40        13.53 o
  -1   4   9         61.39         66.10         2.15 o
   0   4   9        227.78        255.62        12.50 o
   1   4   9          1.08          0.86         1.28 o
   2   4   9         87.78         60.00         4.05 o
  -8   5   9        174.80        182.49         5.83 o
  -7   5   9         61.80         66.31         4.09 o
  -6   5   9        112.20        114.59         4.32 o
  -5   5   9         19.70         21.65         2.47 o
  -4   5   9        159.47        147.90         4.05 o
  -3   5   9         22.43         20.69         1.91 o
  -2   5   9         53.83         62.34         2.19 o
  -1   5   9         24.57         25.80         1.40 o
   0   5   9         50.00         53.26         2.66 o
   1   5   9          4.59          4.13         1.50 o
   2   5   9         14.73         12.28         1.80 o
  -7   6   9         32.82         34.45         3.18 o
  -6   6   9        181.19        191.80         4.79 o
  -5   6   9         45.52         44.54         2.76 o
  -4   6   9          0.80          0.23         1.98 o
  -3   6   9        147.77        144.81         5.67 o
  -2   6   9         41.35         46.94         2.95 o
  -1   6   9        213.69        229.71         4.72 o
   0   6   9          0.96          1.04         1.77 o
   1   6   9         22.98         21.37         1.98 o
   2   6   9          2.13          3.99         1.76 o
   3   6   9         13.54          8.44         2.30 o
   4   6   9          1.31          0.10         1.06 o
  -7   7   9         42.66         45.11         3.05 o
  -6   7   9         86.12         91.01         3.58 o
  -5   7   9        106.34        109.93         3.69 o
  -4   7   9         18.12         17.06         2.15 o
  -3   7   9         13.81         11.41         1.80 o
  -2   7   9         45.71         49.04         3.27 o
  -1   7   9         26.70         28.23         1.96 o
   0   7   9        210.21        226.92        11.01 o
   1   7   9         79.63         80.19         3.95 o
   2   7   9         88.23         84.07         3.39 o
   3   7   9         72.09         57.05         3.61 o
   4   7   9          8.92          5.95         1.67 o
  -7   8   9          7.71          8.81         3.78 o
  -6   8   9          9.29          8.01         3.17 o
  -5   8   9         71.64         66.84         3.20 o
  -4   8   9        296.54        284.29         6.01 o
  -3   8   9          3.20          3.27         1.51 o
  -2   8   9        428.89        430.38        23.94 o
  -1   8   9         15.73         15.44         1.27 o
   0   8   9        281.39        302.95         8.39 o
   1   8   9         48.13         49.45         2.88 o
   2   8   9          4.55          4.46         2.21 o
   3   8   9         11.96          9.88         2.18 o
   4   8   9         10.36          6.91         2.08 o
  -7   9   9         65.38         71.16         4.58 o
  -6   9   9         68.01         72.56         3.38 o
  -5   9   9         25.75         23.14         2.45 o
  -4   9   9          9.70          9.74         2.18 o
  -3   9   9         25.45         24.38         2.03 o
  -2   9   9         20.68         21.61         1.73 o
  -1   9   9          0.83          1.00         1.23 o
   0   9   9          0.44          0.15         2.41 o
   1   9   9          0.16         -1.72         1.94 o
   2   9   9          4.54          6.36         2.07 o
   3   9   9         90.01         89.53         3.80 o
   4   9   9          8.71          7.31         1.94 o
  -7  10   9         27.11         29.78         3.41 o
  -6  10   9         58.39         52.47         4.04 o
  -5  10   9         89.88         96.46         4.75 o
  -4  10   9          9.57         12.61         1.91 o
  -3  10   9        177.02        175.67         7.25 o
  -2  10   9         64.02         65.81         2.65 o
  -1  10   9         72.77         63.77         2.80 o
   0  10   9         29.08         38.39         2.92 o
   1  10   9         48.11         51.68         2.69 o
   2  10   9         11.52         15.68         3.19 o
   3  10   9         33.88         31.24         2.68 o
  -7  11   9        201.95        196.93         8.12 o
  -6  11   9          0.07          0.17         2.23 o
  -5  11   9        102.08         96.69         6.01 o
  -4  11   9         68.13         70.59         3.62 o
  -3  11   9         86.01         83.38         2.82 o
  -2  11   9          1.63          1.38         1.68 o
  -1  11   9         10.02          9.68         1.31 o
   0  11   9         33.31         37.45         2.78 o
   1  11   9         55.32         66.17         3.93 o
   2  11   9          0.04          1.71         2.23 o
   3  11   9        104.48        112.44        12.83 o
  -7  12   9         66.32         62.32         4.33 o
  -6  12   9         78.74         81.19         3.56 o
  -5  12   9         12.66         13.68         2.64 o
  -4  12   9          0.60          2.92         2.21 o
  -3  12   9         14.83         15.31         2.19 o
  -2  12   9          4.86          5.31         1.62 o
  -1  12   9          1.31          1.32         1.63 o
   0  12   9          1.46          2.72         2.14 o
   1  12   9         95.31        100.56         4.28 o
   2  12   9         86.29         85.23         3.63 o
   3  12   9         47.07         46.83         3.19 o
  -6  13   9          6.22          5.88         2.65 o
  -5  13   9         33.83         34.50         3.42 o
  -4  13   9         15.04         13.00         2.18 o
  -3  13   9         45.72         42.54         3.92 o
  -2  13   9         40.64         36.67         2.60 o
  -1  13   9         23.11         24.66         1.78 o
   0  13   9          1.40          0.41         3.19 o
   1  13   9          2.24          3.74         2.30 o
   2  13   9         13.74         11.27         2.99 o
   3  13   9         36.92         37.11         3.98 o
  -6  14   9         44.08         46.12         3.69 o
  -5  14   9         17.96         21.28         2.60 o
  -4  14   9        238.33        236.25        12.35 o
  -3  14   9          0.09          1.62         2.41 o
  -2  14   9        123.94        140.20         9.75 o
  -1  14   9         23.46         25.13         3.03 o
   0  14   9        280.77        340.76        11.11 o
   1  14   9          0.04         -0.54         2.56 o
   2  14   9         59.25         65.67         4.03 o
  -6  15   9         65.85         67.82         4.05 o
  -5  15   9         13.72         10.04         2.89 o
  -4  15   9         17.68         16.02         3.07 o
  -3  15   9        119.11        122.87        11.59 o
  -2  15   9          6.18          2.05         2.37 o
  -1  15   9         23.10         21.16         3.46 o
   0  15   9          1.21          0.66         0.85 o
   1  15   9         86.07        107.41         4.79 o
   2  15   9         57.77         73.48         4.45 o
  -5  16   9         57.73         54.26         3.42 o
  -4  16   9         48.52         47.79         3.14 o
  -3  16   9          0.49          0.91         2.09 o
  -2  16   9         20.30         20.30         2.06 o
  -1  16   9         57.40         49.60         6.51 o
   0  16   9          2.78          3.24         1.08 o
   1  16   9          9.39         10.70         2.97 o
   2  16   9         14.31         18.68         3.95 o
  -5  17   9          2.71          4.91         2.55 o
  -4  17   9         22.39         18.83         3.38 o
  -3  17   9          8.86          8.12         2.77 o
  -2  17   9          0.69          1.74         2.02 o
  -1  17   9         43.32         36.93         5.07 o
   0  17   9          1.66          1.03         1.18 o
   1  17   9        162.63        213.19        10.70 o
  -4  18   9        300.56        281.57        26.75 o
  -3  18   9         75.04         81.13         8.60 o
  -2  18   9        501.60        465.73       101.71 o
  -1  18   9         42.45         38.87         6.59 o
   0  18   9         20.90         17.13         4.98 o
   1  18   9         20.68         27.03         4.89 o
  -4  19   9          8.14          7.90         2.76 o
  -3  19   9         34.31         30.98         2.54 o
  -2  19   9         75.14         76.86        12.86 o
  -1  19   9        265.71        266.33        56.18 o
   0  19   9        106.97         88.99        23.65 o
  -2  20   9        176.01        169.66        25.07 o
  -1  20   9         26.04         26.36         3.26 o
  -6   0  10          4.84          7.91         4.05 o
  -4   0  10        270.09        286.89         8.01 o
  -2   0  10        365.02        388.04        32.99 o
   0   0  10         27.28         16.70         1.42 o
  -7   1  10         16.91         17.50         3.07 o
  -6   1  10         47.69         49.83         3.13 o
  -5   1  10          2.62          2.24         2.31 o
  -4   1  10         52.27         55.60         2.75 o
  -3   1  10          7.54          7.60         1.79 o
  -2   1  10         20.32         23.66         1.63 o
  -1   1  10          4.14          4.42         1.34 o
   0   1  10         46.71         33.73         2.62 o
  -7   2  10         24.15         23.71         3.19 o
  -6   2  10         58.29         63.86         3.73 o
  -5   2  10          3.80          2.68         2.17 o
  -4   2  10         11.63         12.38         2.22 o
  -3   2  10        152.02        152.59         4.58 o
  -2   2  10          6.00          5.58         1.68 o
  -1   2  10         61.96         64.67         2.23 o
   0   2  10          0.39         -0.30         1.28 o
  -7   3  10        101.00        112.11         4.55 o
  -6   3  10          5.26          4.28         2.69 o
  -5   3  10         74.88         76.99         3.25 o
  -4   3  10         66.66         76.66         3.17 o
  -3   3  10         32.11         34.22         1.97 o
  -2   3  10          2.77          1.03         1.42 o
  -1   3  10          0.18          0.68         1.06 o
   0   3  10          0.24         -0.14         1.91 o
   1   3  10         63.13         27.78         2.12 o
  -6   4  10        144.00        168.61         4.49 o
  -5   4  10        148.05        166.36         4.23 o
  -4   4  10         47.75         51.60         2.81 o
  -3   4  10        122.08        135.91         3.51 o
  -2   4  10          5.48          5.55         1.30 o
  -1   4  10         72.49         76.06         2.22 o
   0   4  10        146.91        152.01         4.59 o
   1   4  10          0.82          1.85         1.38 o
  -6   5  10        109.78        119.63         4.03 o
  -5   5  10          0.85          1.47         2.04 o
  -4   5  10         47.05         47.28         2.89 o
  -3   5  10          6.29          5.33         1.67 o
  -2   5  10          9.42         11.09         1.55 o
  -1   5  10         12.92         10.03         1.32 o
   0   5  10         99.31        104.62         3.50 o
   1   5  10         83.60         65.33         4.36 o
  -6   6  10        116.49        124.58         4.61 o
  -5   6  10          4.74          2.45         2.43 o
  -4   6  10         76.40         79.05         3.30 o
  -3   6  10          0.96          0.60         1.70 o
  -2   6  10          0.74         -0.01         1.39 o
  -1   6  10          5.41          4.33         1.03 o
   0   6  10          0.23         -0.55         1.71 o
   1   6  10         30.03         26.00         2.30 o
   2   6  10          0.98          1.14         1.30 o
  -6   7  10         21.92         24.21         2.78 o
  -5   7  10        202.91        216.95         6.42 o
  -4   7  10          6.33          9.86         2.26 o
  -3   7  10          5.98          5.28         1.64 o
  -2   7  10         19.46         23.27         2.08 o
  -1   7  10         62.88         53.94         4.87 o
   0   7  10         35.80         41.07         2.52 o
   1   7  10        142.30        140.02         7.37 o
   2   7  10         78.15         55.28         2.71 o
  -6   8  10         54.88         50.96         3.56 o
  -5   8  10        155.62        173.57         6.37 o
  -4   8  10         15.64         15.32         2.36 o
  -3   8  10        272.14        294.18        10.59 o
  -2   8  10          4.42          4.53         1.53 o
  -1   8  10         43.04         36.41         4.33 o
   0   8  10          5.97          5.78         1.97 o
   1   8  10         17.35         19.05         2.41 o
   2   8  10         52.73         46.04         3.85 o
  -6   9  10         53.24         51.90         3.13 o
  -5   9  10         16.68         14.13         3.01 o
  -4   9  10        124.85        130.92         5.25 o
  -3   9  10          6.46          6.35         2.02 o
  -2   9  10         84.47         89.52         6.78 o
  -1   9  10          7.06          6.00         1.33 o
   0   9  10         47.21         49.30         2.90 o
   1   9  10          0.36          0.97         2.37 o
   2   9  10          1.04          0.10         1.92 o
  -6  10  10          4.84          4.76         2.81 o
  -5  10  10        397.35        419.57         8.73 o
  -4  10  10         78.28         85.85         4.50 o
  -3  10  10        123.12        140.64         7.35 o
  -2  10  10        239.50        252.88         7.67 o
  -1  10  10          2.40          3.12         1.11 o
   0  10  10         36.23         35.22         2.86 o
   1  10  10          3.74          3.51         2.48 o
   2  10  10          1.19          0.72         2.40 o
  -5  11  10         13.38         11.24         2.83 o
  -4  11  10          5.20          4.72         2.56 o
  -3  11  10          0.03          0.50         2.20 o
  -2  11  10         82.57         82.51         3.14 o
  -1  11  10         12.39         10.68         2.64 o
   0  11  10        172.17        188.75         8.61 o
   1  11  10          4.81          2.89         2.51 o
  -5  12  10        131.26        124.37         5.70 o
  -4  12  10          1.32          1.00         2.43 o
  -3  12  10          2.57          2.31         2.17 o
  -2  12  10          0.11         -0.07         1.84 o
  -1  12  10          6.21          5.07         1.31 o
   0  12  10         15.69         17.41         3.53 o
   1  12  10         51.25         47.96         4.46 o
  -5  13  10          0.53         -0.42         2.65 o
  -4  13  10         23.82         22.94         2.67 o
  -3  13  10          2.33          3.04         2.08 o
  -2  13  10          2.55          1.78         1.82 o
  -1  13  10          6.56          3.58         1.40 o
   0  13  10        106.71        127.55        10.65 o
   1  13  10          6.25          7.22         2.99 o
  -4  14  10         25.13         25.50         2.84 o
  -3  14  10        109.29        109.91        11.22 o
  -2  14  10          4.40          4.86         1.91 o
  -1  14  10         46.05         38.60         8.67 o
   0  14  10          4.59          5.40         3.96 o
  -3  15  10         64.99         60.40         5.71 o
  -2  15  10         15.47         14.96         2.20 o
  -1  15  10         20.18         19.61         6.07 o
  -2  16  10         66.46         60.66         8.25 o
  -5   0  11        299.34        341.05        20.44 o
  -3   0  11         85.47         95.62         4.35 o
  -1   0  11        389.88        337.11        18.42 o
  -5   1  11         16.82         18.50         3.13 o
  -4   1  11         82.76         88.85         3.47 o
  -3   1  11          3.66          2.70         1.90 o
  -2   1  11         30.32         26.29         1.90 o
  -1   1  11          0.35          0.49         1.06 o
  -5   2  11         92.60         97.52         3.78 o
  -4   2  11          2.54          3.05         2.18 o
  -3   2  11         26.24         24.37         2.08 o
  -2   2  11          5.71          5.65         1.57 o
  -1   2  11          0.11         -0.09         1.02 o
   0   2  11         19.46          9.16         1.32 o
  -5   3  11         47.33         52.13         2.80 o
  -4   3  11          1.37          1.31         2.53 o
  -3   3  11         35.17         33.85         2.62 o
  -2   3  11        144.57        149.32         6.09 o
  -1   3  11         13.49         11.08         1.26 o
   0   3  11         79.47         46.44         2.14 o
  -4   4  11         12.99         19.13         2.38 o
  -3   4  11        349.13        371.42        21.19 o
  -2   4  11          9.76         10.74         1.71 o
  -1   4  11          4.57          2.80         0.95 o
   0   4  11         55.13         39.55         4.25 o
  -4   5  11         28.69         28.01         2.82 o
  -3   5  11         46.47         50.42         2.76 o
  -2   5  11         48.14         44.90         2.15 o
  -1   5  11          3.87          3.37         1.51 o
   0   5  11          8.90          7.14         1.76 o
  -4   6  11          0.66          0.04         2.37 o
  -3   6  11         25.16         27.13         2.07 o
  -2   6  11         13.43         14.71         1.99 o
  -1   6  11         41.46         39.41         2.98 o
   0   6  11          0.45          1.31         2.18 o
  -4   7  11          4.85          5.61         2.18 o
  -3   7  11          6.73          7.04         1.90 o
  -2   7  11          9.01          8.53         1.65 o
  -1   7  11         26.70         27.25         2.73 o
  -3   8  11         43.20         46.32         2.60 o
  -2   8  11        116.03        110.02        12.66 o
  -1   8  11          1.82          1.08         2.92 o
  -3   9  11          0.03          1.59         2.22 o
  -2   9  11          0.45          0.23         1.44 o
                                                
